# Supplementary material for: DNA methylation predicts the outcome of COVID-19 patients with acute respiratory distress syndrome
Source: J Transl Med. 2022 Nov 12;20:526. doi: 10.1186/s12967-022-03737-5 (PMC9652914; doi:10.1186/s12967-022-03737-5)
Supplement: Supplementary file 2 — Additional file 2: Table S2. Summary of different models tested for estimating differences between controls and COVID-19 patients for immune cell proportions. Adjusted R2, residual standard error (sigma), AIC, and p.value for each tested model for each cell type are shown. The following models were tested, mod1; Age and ethnicity as covariates, mod2; age as a covariate, mod3; ethnicity as a covariate, mod4; no covariates. [file 12967_2022_3737_MOESM2_ESM.xlsx]

## Sheet: Supplemental table 2
Supplemental Table 2. Summary of different models tested for estimating differences between controls and COVID-19 patients for immune cell proportions
Tested models	cell type	Adjusted R2	sigma	AIC	p.value
model 1 (cell proportions ~ COVID-19/controls + Age + ethnicity)	CD8 T cells	0.0502435	0.146071	0.146071	0.0944834
model 2 (cell proportions ~ COVID-19/controls + Age)	CD8 T cells	0.0431528	0.146615	0.146615	0.031385
model 3 (cell proportions ~ COVID-19/controls + ethnicity)	CD8 T cells	0.0533997	0.145828	0.145828	0.0735041
model 4 (cell proportions ~ COVID-19/controls )	CD8 T cells	0.0445439	0.146509	0.146509	0.0133842
model 1 (cell proportions ~ COVID-19/controls + Age + ethnicity)	CD4 T cells	0.113195	0.0748664	0.0748664	0.00711754
model 2 (cell proportions ~ COVID-19/controls + Age)	CD4 T cells	0.0774829	0.0763589	0.0763589	0.00405607
model 3 (cell proportions ~ COVID-19/controls + ethnicity)	CD4 T cells	0.114594	0.0748073	0.0748073	0.00504286
model 4 (cell proportions ~ COVID-19/controls )	CD4 T cells	0.075856	0.0764263	0.0764263	0.00168321
model 1 (cell proportions ~ COVID-19/controls + Age + ethnicity)	NK cells	0.0447764	0.0334248	0.0334248	0.114709
model 2 (cell proportions ~ COVID-19/controls + Age)	NK cells	0.0227902	0.0338072	0.0338072	0.10206
model 3 (cell proportions ~ COVID-19/controls + ethnicity)	NK cells	0.0447032	0.033426	0.033426	0.102469
model 4 (cell proportions ~ COVID-19/controls )	NK cells	0.013414	0.033969	0.033969	0.113088
model 1 (cell proportions ~ COVID-19/controls + Age + ethnicity)	B cells	0.0191336	0.0867394	0.0867394	0.262765
model 2 (cell proportions ~ COVID-19/controls + Age)	B cells	0.0484426	0.0854336	0.0854336	0.023009
model 3 (cell proportions ~ COVID-19/controls + ethnicity)	B cells	0.0280597	0.0863438	0.0863438	0.185639
model 4 (cell proportions ~ COVID-19/controls )	B cells	0.0555363	0.0851146	0.0851146	0.00645217
model 1 (cell proportions ~ COVID-19/controls + Age + ethnicity)	Monocytes	0.0262191	0.0949371	0.0949371	0.211988
model 2 (cell proportions ~ COVID-19/controls + Age)	Monocytes	0.0280972	0.0948455	0.0948455	0.0752346
model 3 (cell proportions ~ COVID-19/controls + ethnicity)	Monocytes	0.0277652	0.0948617	0.0948617	0.187502
model 4 (cell proportions ~ COVID-19/controls )	Monocytes	0.0253507	0.0949794	0.0949794	0.0488642
model 1 (cell proportions ~ COVID-19/controls + Age + ethnicity)	Neutrophils	0.00577198	0.197153	0.197153	0.380906
model 2 (cell proportions ~ COVID-19/controls + Age)	Neutrophils	0.000238271	0.197701	0.197701	0.36622
model 3 (cell proportions ~ COVID-19/controls + ethnicity)	Neutrophils	0.0143129	0.196304	0.196304	0.289379
model 4 (cell proportions ~ COVID-19/controls )	Neutrophils	0.00559971	0.19717	0.19717	0.20268
