# Supplementary material for: DNA methylation predicts the outcome of COVID-19 patients with acute respiratory distress syndrome
Source: J Transl Med. 2022 Nov 12;20:526. doi: 10.1186/s12967-022-03737-5 (PMC9652914; doi:10.1186/s12967-022-03737-5)
Supplement: Supplementary file 3 — Additional file 3: Table S3. Summary of identified differentially methylated CpGs between COVID-19 patients and controls. A. All significant CpGs B. Variable description from Table S2A. C. Significant CpGs from genes previously described as COVID-19 important [1]. D. Functional annotation of genes from Supplemental table 3C. [file 12967_2022_3737_MOESM3_ESM.xlsx]

## Sheet: Supplemental table 3A
Supplemental table 3A. Summary of all significant differentially methylated CpGs between COVID-19 patients and controls
CpG ID	chr	pos	strand	Islands_Name	Relation_to_Island	UCSC_RefGene_Name	UCSC_RefGene_Accession	UCSC_RefGene_Group	Phantom5_Enhancers	Regulatory_Feature_Name	Regulatory_Feature_Group	GencodeBasicV12_NAME	GencodeCompV12_Accession	GencodeCompV12_Group	DNase_Hypersensitivity_NAME	OpenChromatin_NAME	TFBS_NAME	logFC	AveExpr	t	P.Value	adj.P.Val	B
cg14237301	chr16	28506477	-	chr16:28509237-28509509	N_Shelf	APOB48R	NM_018690	Body		16:28505193-28506590	Promoter_Associated	CLN3;CLN3;CLN3	ENST00000569430.1;ENST00000566040.1;ENST00000567160.1;ENST00000566816.1;ENST00000566472.1;ENST00000563874.1;ENST00000567160.1;ENST00000566816.1	5'UTR;3'UTR;3'UTR;3'UTR;TSS1500;TSS1500;1stExon;1stExon	chr16:28506360-28506615			0.628459	0.548332	11.7656	1.78616e-21	1.25959e-15	37.3808
cg07623425	chr2	152042744	+		OpenSea							AC018731.3	ENST00000447078.1	TSS200				-0.710624	0.23842	-11.6486	3.355e-21	1.25959e-15	36.7913
cg05155892	chr16	85570699	+		OpenSea				chr16:85570517-85570517						chr16:85570500-85570775			0.673292	0.246396	11.4362	1.05463e-20	2.63965e-15	35.7195
cg10585698	chr12	113795049	-	chr12:113796217-113796847	N_Shore	PLBD2;PLBD2	NM_001159727;NM_173542	TSS1500;TSS1500				PLBD2;PLBD2	ENST00000545182.2;ENST00000280800.3;ENST00000549372.1;ENST00000548518.1	TSS1500;TSS1500;5'UTR;3'UTR				-0.522639	-0.223035	-10.9537	1.43142e-19	2.68705e-14	33.2749
cg01799854	chr4	48878895	+		OpenSea												chr4:48878885-48879216	-0.513158	-0.52712	-10.8797	2.13659e-19	3.152e-14	32.899
cg19822755	chr16	30108259	-	chr16:30107511-30107875	S_Shore	YPEL3;YPEL3	NM_031477;NM_001145524	TSS1500;TSS1500				YPEL3;YPEL3;YPEL3;YPEL3;RP11-455F5.3;YPEL3;YPEL3;YPEL3;RP11-455F5.3	ENST00000568681.1;ENST00000562641.1;ENST00000566134.1;ENST00000565110.1;ENST00000398841.1;ENST00000565479.1;ENST00000568674.1;ENST00000515455.2;ENST00000566401.1;ENST00000398838.4;ENST00000566595.1;ENST00000563788.1;ENST00000515455.2	TSS1500;TSS1500;TSS1500;TSS1500;TSS1500;TSS1500;TSS1500;1stExon;TSS1500;TSS1500;TSS200;TSS200;5'UTR	chr16:30107805-30108550			0.614332	1.13519	10.8471	2.54816e-19	3.152e-14	32.7337
cg27216853	chr2	10205672	+		OpenSea	CYS1	NM_001037160	Body				CYS1	ENST00000477304.1	3'UTR	chr2:10205665-10205915			0.506287	-0.167893	10.8067	3.17076e-19	3.152e-14	32.5284
cg12720152	chr14	91087476	-	chr14:91087475-91087796	Island	TTC7B	NM_001010854	Body				TTC7B	ENST00000554654.1;ENST00000555239.1	3'UTR;3'UTR				-0.549506	0.0905447	-10.7961	3.35822e-19	3.152e-14	32.4745
cg07180182	chr21	33939194	+	chr21:33941647-33942264	N_Shelf										chr21:33939085-33939495			-0.407447	-0.790718	-10.77	3.86789e-19	3.19012e-14	32.3418
cg25405172	chr2	163352908	-		OpenSea	KCNH7;KCNH7	NM_033272;NM_173162	Body;Body				RN5S109	ENST00000391010.1	TSS1500				-0.595185	-0.719375	-10.7527	4.24855e-19	3.19012e-14	32.2537
cg04523589	chr3	48265146	+		OpenSea	CAMP	NM_004345	1stExon				CAMP;CAMP	ENST00000296435.2;ENST00000576243.1	1stExon;1stExon		chr3:48263174-48265236	chr3:48263888-48265371	0.510049	0.209902	10.4871	1.78897e-18	1.17335e-13	30.9028
cg09429924	chr17	59509179	-		OpenSea										chr17:59509025-59509270			-0.443224	-0.0994372	-10.4694	1.9695e-18	1.17335e-13	30.8124
cg15738154	chr15	61029790	-		OpenSea	RORA	NM_134261	Body					ENST00000557822.1;ENST00000559145.1;ENST00000561093.1	3'UTR;3'UTR;3'UTR			chr15:61029148-61029803	-0.543192	-0.478443	-10.4637	2.03144e-18	1.17335e-13	30.7833
cg07309144	chr17	45639322	-		OpenSea	NPEPPS	NM_006310	Body				NPEPPS	ENST00000527200.1;ENST00000528751.1;ENST00000533573.1	5'UTR;5'UTR;5'UTR		chr17:45639307-45640083		-0.335517	-0.452236	-10.4021	2.83474e-18	1.52038e-13	30.4699
cg17830540	chr3	41923177	-		OpenSea	ULK4	NM_017886	Body		3:41922442-41923562	Unclassified						chr3:41922241-41923629	-0.819536	-0.303889	-10.3398	3.9731e-18	1.98887e-13	30.1524
cg22221266	chr14	60049636	+		OpenSea					14:60049520-60050804	Unclassified_Cell_type_specific				chr14:60049600-60049810			-0.400309	-1.31224	-10.2818	5.43666e-18	2.55141e-13	29.8574
cg18593556	chr20	47965469	-		OpenSea											chr20:47964958-47966838		-0.646373	-1.00115	-10.2031	8.32466e-18	3.58158e-13	29.4564
cg10161996	chr15	101667972	-		OpenSea				chr15:101667775-101667775	15:101667410-101668295	Promoter_Associated				chr15:101667280-101668375			-0.919526	-3.92386	-10.1974	8.58578e-18	3.58158e-13	29.4274
cg09150840	chr22	19304193	+		OpenSea												chr22:19303215-19304973	-0.531314	-0.385782	-10.1455	1.13686e-17	4.49285e-13	29.1631
cg03043928	chr11	2085203	-		OpenSea													-0.456652	-0.763776	-10.1129	1.35588e-17	5.09048e-13	28.9972
cg20085065	chr5	43084721	+		OpenSea	LOC100506639	NR_102752	Body				ZNF131	ENST00000499046.1;ENST00000507393.1;ENST00000514169.1	5'UTR;5'UTR;5'UTR			chr5:43084324-43085683	-0.659725	-0.978657	-9.89679	4.36246e-17	1.55984e-12	27.8966
cg23207011	chr1	96884428	+		OpenSea												chr1:96884379-96885133	-0.607703	0.153884	-9.82531	6.41836e-17	2.19063e-12	27.5328
cg11007391	chr12	86995819	+		OpenSea	MGAT4C	NM_013244	5'UTR				RP11-202H2.1	ENST00000550014.1	3'UTR	chr12:86995680-86996175			-0.299113	-0.138667	-9.81054	6.95147e-17	2.20952e-12	27.4576
cg07004372	chr3	57386380	+		OpenSea	DNAH12	NM_001291661	Body				DNAH12	ENST00000462199.1;ENST00000466540.1;ENST00000344804.4	TSS200;TSS200;TSS200				-0.436747	-0.0728178	-9.80761	7.06223e-17	2.20952e-12	27.4427
cg06981309	chr3	146260954	+	chr3:146262126-146262505	N_Shore	PLSCR1	NM_021105	5'UTR				PLSCR1;PLSCR1;PLSCR1;PLSCR1	ENST00000448205.1;ENST00000494568.1;ENST00000469266.1;ENST00000490766.1;ENST00000448787.2;ENST00000486631.1;ENST00000487389.1;ENST00000493432.1;ENST00000488253.1;ENST00000478267.1;ENST00000489775.1;ENST00000463777.1;ENST00000462666.1;ENST00000472349.1;ENST00000342435.4;ENST00000477974.1	5'UTR;3'UTR;3'UTR;3'UTR;5'UTR;5'UTR;5'UTR;5'UTR;5'UTR;5'UTR;5'UTR;5'UTR;5'UTR;5'UTR;5'UTR;3'UTR	chr3:146260860-146261235			-0.747904	-1.3716	-9.79495	7.56195e-17	2.27123e-12	27.3783
cg27029077	chr4	137753156	-		OpenSea							RP11-138I17.1;RP11-138I17.1	ENST00000505736.1;ENST00000512039.1	3'UTR;3'UTR			chr4:137752692-137753493	-0.515139	-0.831473	-9.76877	8.70999e-17	2.44278e-12	27.245
cg00137492	chr15	42971837	+		OpenSea	STARD9	NM_020759	Body					ENST00000562139.1	5'UTR		chr15:42971251-42971898		-0.588218	-0.273413	-9.76721	8.78376e-17	2.44278e-12	27.2371
cg12045156	chr17	67519707	+		OpenSea	MAP2K6	NM_002758	Body		17:67518790-67519758	Unclassified					chr17:67519172-67519878	chr17:67518961-67520165	-0.51969	-1.03547	-9.75763	9.24982e-17	2.46473e-12	27.1884
cg26804423	chr7	8201134	+		OpenSea	ICA1;ICA1;ICA1	NM_004968;NM_001136020;NM_022307	Body;Body;Body					ENST00000455539.1;ENST00000486677.1;ENST00000490041.1	3'UTR;3'UTR;3'UTR	chr7:8200960-8201215			0.641131	0.895026	9.75093	9.59065e-17	2.46473e-12	27.1542
cg12601237	chr10	17428642	+		OpenSea	ST8SIA6-AS1;ST8SIA6	NR_034129;NM_001004470	TSS1500;Body				RP11-414K1.3;RP11-414K1.3;RP11-414K1.3;ST8SIA6;ST8SIA6	ENST00000457649.2;ENST00000377597.2;ENST00000451225.2;ENST00000479513.1;ENST00000377610.2	TSS1500;TSS1500;TSS1500;3'UTR;5'UTR			chr10:17427967-17429229	-0.47668	-1.26289	-9.74604	9.84745e-17	2.46473e-12	27.1293
cg07362849	chr19	17516901	+		OpenSea	BISPR;BISPR;BST2;MVB12A;BISPR;BISPR;MVB12A	NR_130766;NR_130765;NM_004335;NM_001304547;NR_130766;NR_130765;NM_001304547	Body;Body;TSS1500;ExonBnd;ExonBnd;ExonBnd;5'UTR		19:17515879-17517070	Promoter_Associated	BST2;FAM125A;BST2;BST2	ENST00000534306.1;ENST00000527220.1;ENST00000500836.1;ENST00000416178.2;ENST00000252593.6;ENST00000529490.1;ENST00000528911.1;ENST00000528911.1;ENST00000528604.1	5'UTR;TSS1500;5'UTR;TSS1500;TSS1500;TSS200;ExonBnd;5'UTR;5'UTR	chr19:17516700-17517435			-0.866583	-3.55288	-9.73675	1.03535e-16	2.5078e-12	27.0821
cg24002003	chr15	101668143	+		OpenSea					15:101667410-101668295	Promoter_Associated				chr15:101667280-101668375			-0.769472	-2.89516	-9.71284	1.17797e-16	2.68145e-12	26.9604
cg12640953	chr9	88969505	+	chr9:88969007-88969904	Island	ZCCHC6;ZCCHC6;ZCCHC6	NM_001185074;NM_001185059;NM_024617	TSS200;TSS200;TSS200		9:88968268-88970072	Promoter_Associated	ZCCHC6;ZCCHC6;ZCCHC6;ZCCHC6	ENST00000427388.2;ENST00000277141.6;ENST00000375963.3;ENST00000375961.2	TSS1500;TSS200;TSS200;TSS200	chr9:88969240-88970195			0.384704	-1.65643	9.71276	1.17846e-16	2.68145e-12	26.96
cg10493270	chr11	120251845	+		OpenSea	ARHGEF12	NM_015313	Body										-0.579059	-0.83195	-9.69591	1.29066e-16	2.85036e-12	26.8743
cg03029616	chr21	31986034	-		OpenSea	KRTAP6-1	NM_181602	1stExon				KRTAP6-1	ENST00000329122.2	1stExon				-0.454718	0.0336138	-9.655	1.60936e-16	3.45265e-12	26.6662
cg15152958	chr3	9369039	-		OpenSea							RP11-380O24.1	ENST00000491930.2;ENST00000490889.2	3'UTR;3'UTR				-0.695968	0.08082	-9.63819	1.7621e-16	3.67532e-12	26.5807
cg17136794	chr5	72131603	-		OpenSea	TNPO1	NM_002270	Body				TNPO1	ENST00000515483.1;ENST00000447967.2;ENST00000518279.1	5'UTR;5'UTR;5'UTR	chr5:72131540-72131855			-0.586387	-0.617053	-9.62096	1.93365e-16	3.92412e-12	26.4931
cg17917922	chr10	55750870	+		OpenSea	PCDH15;PCDH15;PCDH15;PCDH15;PCDH15;PCDH15;PCDH15;PCDH15;PCDH15;PCDH15;PCDH15;PCDH15	NM_001142768;NM_001142764;NM_001142771;NM_033056;NM_001142763;NM_001142773;NM_001142765;NM_001142772;NM_001142769;NM_001142766;NM_001142770;NM_001142767	Body;Body;Body;Body;Body;Body;Body;Body;Body;Body;Body;Body					ENST00000448885.1;ENST00000373956.3;ENST00000495484.1	3'UTR;3'UTR;3'UTR				-0.397918	-0.134554	-9.58625	2.33148e-16	4.49817e-12	26.3167
cg12615557	chr1	109046245	+		OpenSea										chr1:109045720-109046270			-0.817823	-1.53835	-9.58551	2.34088e-16	4.49817e-12	26.3129
cg22959742	chr10	13913931	+		OpenSea	FRMD4A	NM_018027	Body							chr10:13913465-13914015			0.754448	-0.0532244	9.58008	2.41031e-16	4.49817e-12	26.2853
cg08008065	chr1	62673941	-		OpenSea	L1TD1;L1TD1	NM_001164835;NM_019079	Body;Body									chr1:62672260-62681369	-0.546985	-0.364477	-9.57659	2.45614e-16	4.49817e-12	26.2676
cg22559900	chr20	49125450	+	chr20:49126617-49127435	N_Shore	PTPN1;PTPN1	NM_002827;NM_001278618	TSS1500;TSS1500				PTPN1;PTPN1	ENST00000371621.3;ENST00000541713.1	TSS1500;TSS1500				0.498615	1.17281	9.56078	2.67454e-16	4.78152e-12	26.1872
cg17722656	chr6	117087594	-	chr6:117085739-117086942	S_Shore	FAM162B	NM_001085480	TSS1500				FAM162B	ENST00000368557.4	TSS1500			chr6:117087555-117088437	-0.410452	-0.738358	-9.54873	2.85397e-16	4.93692e-12	26.126
cg19835618	chr16	67424855	+	chr16:67427284-67428950	N_Shelf	TPPP3;TPPP3	NM_016140;NM_015964	Body;Body				U1	ENST00000564104.1;ENST00000561537.1;ENST00000458950.1;ENST00000564104.1	3'UTR;3'UTR;TSS200;1stExon		chr16:67424269-67435719		0.556594	1.01114	9.54621	2.89296e-16	4.93692e-12	26.1132
cg12187850	chr5	37506636	-		OpenSea	WDR70	NM_018034	Body				WDR70	ENST00000510699.1;ENST00000511906.1	5'UTR;5'UTR	chr5:37506340-37506650			-0.442353	-1.43218	-9.5221	3.29423e-16	5.45352e-12	25.9907
cg01488306	chr1	197037504	-		OpenSea	F13B	NM_001994	TSS1500				F13B	ENST00000367412.1	TSS1500				-0.444032	-0.4704	-9.51949	3.34093e-16	5.45352e-12	25.9774
cg21089109	chr5	111275383	-		OpenSea	NREP-AS1;NREP;NREP	NR_046678;NM_001142475;NM_001142474	Body;Body;Body				NREP-AS1;NREP-AS1;NREP	ENST00000508389.1;ENST00000507222.1;ENST00000450761.2	TSS1500;5'UTR;5'UTR				-0.533201	-0.944857	-9.49374	3.83799e-16	6.1316e-12	25.8465
cg00556616	chr18	12098198	+		OpenSea	ANKRD62	NM_001277333	Body				U6	ENST00000363957.1	TSS1500				-0.647816	-0.625538	-9.47483	4.24923e-16	6.64716e-12	25.7505
cg19115530	chr1	150334619	+	chr1:150336831-150337289	N_Shelf							RPRD2	ENST00000492220.1	TSS1500				-0.38075	-0.112531	-9.41845	5.7558e-16	8.82017e-12	25.4642
cg11791812	chr19	22609395	-		OpenSea										chr19:22608905-22609415			-0.322549	-0.540514	-9.39928	6.38097e-16	9.5826e-12	25.3669
cg21558977	chr13	62239257	-		OpenSea												chr13:62238425-62240203	-0.326449	-0.351647	-9.38081	7.0474e-16	1.03296e-11	25.2732
cg02956165	chr10	110945401	+		OpenSea	RNU6-53P	NR_046928	Body				RNU5B-6P	ENST00000516765.1	TSS1500				-0.486756	-0.122211	-9.37804	7.15353e-16	1.03296e-11	25.2591
cg07637658	chr19	45887042	-	chr19:45888768-45889465	N_Shore	PPP1R13L;PPP1R13L	NM_001142502;NM_006663	Body;Body										-0.686774	0.37955	-9.36673	7.60176e-16	1.07697e-11	25.2017
cg20770922	chr19	23446001	+		OpenSea	IPO5P1;IPO5P1	NR_103742;NR_103741	Body;Body				AC092329.1	ENST00000397094.1	TSS1500			chr19:23431944-23447702	-0.391248	-0.391815	-9.3506	8.29057e-16	1.15281e-11	25.1199
cg13986667	chr10	37779450	+		OpenSea										chr10:37779280-37779490			-0.531452	-0.283634	-9.34415	8.58315e-16	1.15296e-11	25.0871
cg12466070	chr7	99708960	+		OpenSea	TAF6;TAF6;TAF6;TAF6;TAF6;TAF6;TAF6;TAF6	NM_139315;NM_005641;NM_001190415;NM_139315;NM_005641;NR_033792;NR_033792;NM_001190415	Body;Body;ExonBnd;ExonBnd;ExonBnd;ExonBnd;Body;Body				TAF6	ENST00000421980.1;ENST00000421980.1;ENST00000487115.1	3'UTR;ExonBnd;TSS200		chr7:99708691-99709070	chr7:99708617-99710053	-0.454699	0.10996	-9.34186	8.68962e-16	1.15296e-11	25.0755
cg01347651	chr2	164428530	+		OpenSea												chr2:164427764-164428639	-0.595425	-0.888239	-9.34052	8.75231e-16	1.15296e-11	25.0687
cg04868116	chr10	53401405	+		OpenSea	PRKG1;PRKG1	NM_001098512;NM_006258	Body;Body										-0.778483	-0.0576188	-9.3318	9.17229e-16	1.18745e-11	25.0245
cg08323960	chr10	45684508	+		OpenSea							U6	ENST00000384343.1	TSS200				-0.543206	-1.39369	-9.30813	1.04163e-15	1.32409e-11	24.9044
cg02723293	chr11	104774423	-		OpenSea	LOC643733;LOC643733	NR_034079;NR_034078	Body;Body				RP11-693N9.2	ENST00000534659.1;ENST00000534659.1;ENST00000532510.1;ENST00000528437.1;ENST00000531091.1;ENST00000527637.1;ENST00000531371.1;ENST00000527425.1	3'UTR;1stExon;3'UTR;3'UTR;3'UTR;3'UTR;3'UTR;3'UTR				-0.422377	-0.0439421	-9.30522	1.05804e-15	1.32409e-11	24.8897
cg26893705	chr4	6776106	+		OpenSea										chr4:6775965-6776250			-0.52723	-1.1724	-9.28576	1.17466e-15	1.44594e-11	24.791
cg18519762	chr16	25226976	+		OpenSea	AQP8	NM_001169	TSS1500				AQP8;AQP8	ENST00000219660.5;ENST00000566125.1	TSS1500;TSS200	chr16:25226845-25227135			0.665096	0.930971	9.27737	1.22879e-15	1.48818e-11	24.7485
cg08122652	chr3	122281939	-	chr3:122283002-122283594	N_Shore	PARP9;PARP9;DTX3L;PARP9;PARP9;PARP9;PARP9	NM_001146106;NM_001146104;NM_138287;NM_031458;NM_001146103;NM_001146105;NM_001146102	5'UTR;5'UTR;TSS1500;5'UTR;5'UTR;5'UTR;5'UTR				PARP9;PARP9;PARP9;PARP9;PARP9;DTX3L;DTX3L	ENST00000452457.2;ENST00000471785.1;ENST00000492382.1;ENST00000462315.1;ENST00000360356.2;ENST00000296161.4;ENST00000383661.3	5'UTR;5'UTR;5'UTR;5'UTR;5'UTR;TSS1500;TSS1500	chr3:122281865-122282250			-0.67028	-0.112729	-9.26967	1.28072e-15	1.52644e-11	24.7094
cg27423247	chr8	123783955	-		OpenSea										chr8:123783820-123783995			-0.476898	0.122537	-9.26513	1.31233e-15	1.53968e-11	24.6864
cg15004555	chr1	159043116	-		OpenSea	AIM2	NM_004833	Body				AIM2	ENST00000481829.1;ENST00000368129.3	TSS200;5'UTR				-0.586397	-0.254601	-9.22131	1.66042e-15	1.9181e-11	24.4643
cg13852536	chr9	32567045	+	chr9:32566741-32567004	S_Shore	NDUFB6;NDUFB6	NM_182739;NM_002493	Body;Body				TIGD1L2;TIGD1L2	ENST00000451672.1;ENST00000451672.1	5'UTR;1stExon				-0.614417	0.709245	-9.19832	1.87842e-15	2.13705e-11	24.3478
cg03585096	chr13	20287930	+		OpenSea	PSPC1;PSPC1;PSPC1	NR_003272;NR_044998;NM_001042414	Body;Body;Body							chr13:20287780-20288095			-0.856487	-1.1398	-9.18844	1.9806e-15	2.21967e-11	24.2978
cg14950698	chr2	39112055	+		OpenSea							U6	ENST00000384565.1	TSS1500				-0.742377	-0.411753	-9.15719	2.34205e-15	2.58615e-11	24.1396
cg22488164	chr12	14716910	+	chr12:14720248-14721093	N_Shelf	PLBD1	NM_024829	Body										0.670528	1.13305	9.12416	2.79563e-15	3.04227e-11	23.9724
cg22930808	chr3	122281881	-	chr3:122283002-122283594	N_Shore	PARP9;PARP9;DTX3L;PARP9;PARP9;PARP9;PARP9	NM_001146106;NM_001146104;NM_138287;NM_031458;NM_001146103;NM_001146105;NM_001146102	5'UTR;5'UTR;TSS1500;5'UTR;5'UTR;5'UTR;5'UTR				PARP9;PARP9;PARP9;PARP9;PARP9;DTX3L;DTX3L	ENST00000452457.2;ENST00000471785.1;ENST00000492382.1;ENST00000462315.1;ENST00000360356.2;ENST00000296161.4;ENST00000383661.3	5'UTR;5'UTR;5'UTR;5'UTR;5'UTR;TSS1500;TSS1500	chr3:122281865-122282250			-0.869225	-0.856539	-9.11334	2.96254e-15	3.17785e-11	23.9176
cg02907132	chr1	175777934	+		OpenSea										chr1:175777800-175778035			-0.340989	-0.0267049	-9.10578	3.08501e-15	3.26261e-11	23.8794
cg25260352	chr5	137451732	-		OpenSea	NME5	NM_003551	Body				U6;snoU13	ENST00000391158.1;ENST00000459094.1;ENST00000514481.1;ENST00000506657.1	TSS1500;TSS1500;3'UTR;3'UTR				-0.471957	0.561902	-9.09553	3.2592e-15	3.39896e-11	23.8275
cg01028142	chr2	7004578	-	chr2:7005163-7006340	N_Shore	CMPK2	NM_207315	Body		2:7004377-7004808	Unclassified_Cell_type_specific	RSAD2;CMPK2	ENST00000470479.1;ENST00000474872.1;ENST00000442639.1;ENST00000478738.1;ENST00000465619.1	3'UTR;TSS1500;TSS1500;3'UTR;3'UTR	chr2:7004505-7004755			-0.904544	0.312849	-9.07228	3.69137e-15	3.77635e-11	23.7099
cg17896229	chr20	5294595	-	chr20:5296266-5297798	N_Shore	PROKR2	NM_144773	1stExon				PROKR2	ENST00000217270.3	1stExon	chr20:5294485-5294695			-0.356395	-0.427971	-9.07076	3.72167e-15	3.77635e-11	23.7022
cg07939646	chr1	35961660	+		OpenSea	KIAA0319L	NM_024874	Body					ENST00000492888.1	3'UTR				-0.612521	-1.36606	-9.06299	3.87961e-15	3.88413e-11	23.6629
cg21343508	chr10	96442027	+		OpenSea	CYP2C18;CYP2C18	NM_000772;NM_001128925	TSS1500;TSS1500				CYP2C18;CYP2C18;CYP2C18	ENST00000476630.1;ENST00000339022.5;ENST00000285979.6	TSS1500;TSS1500;TSS1500				-0.391268	0.545839	-9.0335	4.54313e-15	4.48857e-11	23.5138
cg15091333	chr7	100908800	+		OpenSea												chr7:100908763-100909818	-0.56283	0.585935	-9.02111	4.85459e-15	4.73401e-11	23.4512
cg26867393	chr8	30440319	-		OpenSea	GTF2E2	NM_002095	Body							chr8:30440060-30440375			-0.640185	0.735713	-8.99821	5.48711e-15	5.28222e-11	23.3355
cg04277172	chr20	44410366	-		OpenSea	WFDC3	NM_080614	Body	chr20:44410242-44410242			WFDC3	ENST00000481847.1;ENST00000471401.1;ENST00000493693.1;ENST00000487343.1;ENST00000467679.1;ENST00000490877.1	3'UTR;3'UTR;3'UTR;3'UTR;3'UTR;3'UTR	chr20:44409945-44410555			-0.483046	-1.03026	-8.99315	5.63785e-15	5.3262e-11	23.3099
cg20754708	chr3	193419842	+		OpenSea											chr3:193419655-193419892	chr3:193419541-193420507	0.387508	-0.124732	8.99193	5.67466e-15	5.3262e-11	23.3038
cg04835925	chr5	157107153	-		OpenSea	C5orf52	NM_001145132	3'UTR										-0.408801	-0.0535377	-8.98332	5.94201e-15	5.50826e-11	23.2603
cg20630812	chr8	87877422	+		OpenSea	CNBD1	NM_173538	TSS1500				CNBD1	ENST00000517748.1;ENST00000518476.1	TSS1500;TSS1500				-0.276331	-0.584106	-8.98103	6.01535e-15	5.50826e-11	23.2487
cg13028635	chr11	1871244	+		OpenSea										chr11:1871220-1871690			0.696017	0.294057	8.97829	6.10405e-15	5.52214e-11	23.2349
cg14371649	chr9	32995965	-		OpenSea	APTX;APTX;APTX	NM_175073;NM_175072;NM_175069	5'UTR;5'UTR;Body				APTX;APTX;APTX	ENST00000468275.1;ENST00000479656.1;ENST00000460945.1;ENST00000494973.1;ENST00000494649.1;ENST00000463596.1;ENST00000480031.1;ENST00000477119.1;ENST00000379813.3;ENST00000495360.1	5'UTR;5'UTR;3'UTR;3'UTR;5'UTR;5'UTR;5'UTR;5'UTR;5'UTR;5'UTR				-0.372401	-1.09051	-8.97418	6.23953e-15	5.57246e-11	23.2141
cg09748306	chr16	28005435	-		OpenSea	GSG1L	NM_001109763	Body				GSG1L	ENST00000380898.2	5'UTR			chr16:28004781-28005619	-0.351457	-0.0955111	-8.97086	6.35152e-15	5.57246e-11	23.1973
cg03900366	chr1	39587573	-		OpenSea	MACF1	NM_012090	Body				U6	ENST00000383927.1;ENST00000467673.1	TSS1500;5'UTR				-0.437557	-1.10174	-8.96995	6.38232e-15	5.57246e-11	23.1928
cg27655494	chr1	241032118	-		OpenSea	RGS7;RGS7;RGS7;RGS7	NM_002924;NM_001282778;NM_001282775;NM_001282773	Body;Body;Body;Body					ENST00000440928.1	TSS200				-0.464161	-0.864415	-8.96222	6.65163e-15	5.74084e-11	23.1537
cg14353218	chr14	48095792	-		OpenSea	MDGA2	NM_001113498	Body					ENST00000557238.1	TSS200			chr14:48095088-48096477	-0.497316	-0.0497885	-8.94955	7.11754e-15	6.07315e-11	23.0898
cg03753191	chr13	43566902	+	chr13:43566074-43566508	S_Shore	EPSTI1;EPSTI1	NM_033255;NM_001002264	TSS1500;TSS1500		13:43565808-43567373	Promoter_Associated	EPSTI1;EPSTI1;EPSTI1;EPSTI1	ENST00000398762.3;ENST00000476830.2;ENST00000313640.7;ENST00000538562.1;ENST00000536042.1;ENST00000313624.7;ENST00000540470.1	TSS1500;TSS1500;TSS1500;TSS1500;TSS1500;TSS1500;TSS1500	chr13:43565765-43566955			-0.804303	-4.3231	-8.94687	7.22023e-15	6.09155e-11	23.0762
cg04281845	chr10	10215481	-		OpenSea							TCEB1P3	ENST00000535261.1	TSS1500				-0.480615	-0.138371	-8.94008	7.48714e-15	6.24655e-11	23.0419
cg22506343	chr3	127173672	-	chr3:127174375-127174944	N_Shore													-0.336528	-0.821635	-8.93553	7.67122e-15	6.3298e-11	23.019
cg03860054	chr16	55691102	-	chr16:55689598-55690895	S_Shore	SLC6A2	NM_001043	Body				SLC6A2	ENST00000537705.1	5'UTR	chr16:55691085-55691615			-0.492778	-0.227911	-8.93044	7.88272e-15	6.43362e-11	22.9933
cg18642567	chr14	21755798	+		OpenSea	RPGRIP1	NM_020366	TSS1500				RPGRIP1;RPGRIP1	ENST00000557771.1;ENST00000400017.2	TSS1500;TSS1500				-0.49646	-0.336318	-8.92166	8.26137e-15	6.67016e-11	22.949
cg04024481	chr13	113752435	+	chr13:113750486-113751565	S_Shore	MCF2L;MCF2L	NM_001112732;NM_024979	3'UTR;3'UTR				MCF2L;MCF2L;MCF2L	ENST00000469415.1;ENST00000488765.1;ENST00000440749.2;ENST00000397030.1;ENST00000397017.2;ENST00000261963.7;ENST00000375604.2	5'UTR;5'UTR;3'UTR;3'UTR;3'UTR;3'UTR;3'UTR	chr13:113752425-113752730			-0.624655	0.270279	-8.91806	8.42195e-15	6.72747e-11	22.9308
cg27619563	chr18	14758422	-		OpenSea	ANKRD30B	NM_001145029	Body				U6	ENST00000363775.1	TSS1500				-0.631123	-0.343627	-8.90217	9.16775e-15	7.24613e-11	22.8506
cg06524509	chr19	22712026	+	chr19:22715263-22715576	N_Shelf	LOC101929124	NR_110427	TSS1500				CTC-457E21.1	ENST00000562262.1	TSS1500				-0.614632	-0.957306	-8.89886	9.33086e-15	7.29823e-11	22.834
cg26188290	chr14	102826882	+	chr14:102829156-102829873	N_Shelf	CINP	NM_032630	Body					ENST00000559504.1;ENST00000561468.1;ENST00000558523.1	TSS1500;3'UTR;3'UTR	chr14:102826645-102826915			-0.4998	-0.539835	-8.89164	9.69756e-15	7.50685e-11	22.7976
cg11732949	chr10	7993238	-		OpenSea	TAF3	NM_031923	Body							chr10:7993045-7993355			-0.437423	0.441131	-8.87287	1.07196e-14	8.21336e-11	22.7029
cg08288818	chr15	55920079	+		OpenSea	PRTG	NM_173814	Body		15:55919836-55920529	Unclassified_Cell_type_specific				chr15:55919965-55920195			-0.604879	-0.42257	-8.8537	1.1874e-14	9.00594e-11	22.6063
cg24473265	chr12	113584176	+		OpenSea										chr12:113584040-113584230			-0.41358	-0.571176	-8.85027	1.20935e-14	9.08067e-11	22.5889
cg00952573	chr6	18210046	-		OpenSea	KDM1B	NM_153042	Body				KDM1B	ENST00000546309.1	5'UTR	chr6:18209960-18210455			-0.495555	-0.473233	-8.84444	1.24756e-14	9.27487e-11	22.5596
cg14079545	chr6	33418310	+	chr6:33422046-33422530	N_Shelf	SYNGAP1	NM_006772	Body				SYNGAP1	ENST00000440474.1;ENST00000496374.1	3'UTR;5'UTR	chr6:33418280-33418635			-0.473828	-2.53378	-8.83574	1.30682e-14	9.62019e-11	22.5157
cg10201370	chr17	7793976	+		OpenSea	CHD3;CHD3;CHD3	NM_001005271;NM_005852;NM_001005273	Body;Body;Body					ENST00000570758.1;ENST00000452447.1	5'UTR;TSS200				0.487735	-0.103608	8.82876	1.35635e-14	9.88785e-11	22.4806
cg16445596	chr16	90075204	+		OpenSea	DBNDD1;DBNDD1	NM_001042610;NM_024043	Body;Body		16:90075062-90075867	Unclassified_Cell_type_specific	DBNDD1	ENST00000568662.1;ENST00000568330.1;ENST00000566725.1;ENST00000304733.3;ENST00000568662.1	3'UTR;3'UTR;TSS1500;ExonBnd;1stExon	chr16:90075105-90075295			0.402213	-2.04951	8.80911	1.50614e-14	1.08743e-10	22.3816
cg01101459	chr1	234871477	+		OpenSea												chr1:234870019-234872059	0.448694	1.09252	8.80404	1.54744e-14	1.1066e-10	22.356
cg03511957	chr1	167765211	+		OpenSea										chr1:167765100-167765850			0.404956	0.225536	8.79661	1.6099e-14	1.14041e-10	22.3186
cg04725636	chr8	67004538	+		OpenSea	DNAJC5B	NM_033105	Body				DNAJC5B	ENST00000519330.1	5'UTR	chr8:67004240-67004735			-0.913021	-1.50809	-8.78137	1.74606e-14	1.2253e-10	22.2419
cg14152508	chr2	230598358	-		OpenSea												chr2:230598233-230598730	-0.375154	-0.0467507	-8.7791	1.76733e-14	1.22874e-10	22.2305
cg04248127	chr4	71226047	-		OpenSea	SMR3A	NM_012390	TSS1500				SMR3A	ENST00000226460.4	TSS1500				-0.556338	-0.114605	-8.75619	1.9967e-14	1.37548e-10	22.1151
cg16153776	chr18	29032045	-		OpenSea	DSG3	NM_001944	Body									chr18:29026955-29036414	-0.436257	-0.680407	-8.75208	2.04087e-14	1.39312e-10	22.0945
cg01674818	chr2	17966329	+		OpenSea	GEN1;GEN1	NM_001130009;NM_182625	3'UTR;3'UTR				GEN1;SMC6	ENST00000381254.2;ENST00000402989.1;ENST00000428868.1	3'UTR;5'UTR;5'UTR			chr2:17963320-17970499	-0.373701	-0.0925487	-8.74023	2.17381e-14	1.4705e-10	22.0348
cg12271800	chr19	59028764	+	chr19:59028352-59028939	Island	ZBTB45	NM_032792	Body		19:59028080-59029129	Unclassified_Cell_type_specific							-0.832773	-0.0875427	-8.73399	2.24721e-14	1.50658e-10	22.0034
cg21558005	chr16	11034124	+	chr16:11035496-11036696	N_Shore	DEXI	NM_014015	3'UTR				RP11-876N24.4;RP11-876N24.5;DEXI;DEXI	ENST00000573379.1;ENST00000570440.1;ENST00000331808.4;ENST00000469379.1;ENST00000570992.1	TSS1500;TSS1500;3'UTR;3'UTR;3'UTR			chr16:11018284-11037363	-0.432729	0.00879954	-8.73098	2.28346e-14	1.51734e-10	21.9883
cg02170785	chr14	69650830	-		OpenSea							RP11-363J20.1;RP11-363J20.1	ENST00000556182.1;ENST00000554898.1	3'UTR;3'UTR	chr14:69650465-69650835			0.455697	1.45075	8.71901	2.43357e-14	1.6029e-10	21.9281
cg15215519	chr4	185214632	-		OpenSea											chr4:185214598-185215110		0.967082	1.67805	8.71567	2.47726e-14	1.61749e-10	21.9113
cg20118205	chr10	121593810	-		OpenSea	MCMBP;MCMBP;MCMBP	NM_001256379;NM_024834;NM_001256378	Body;Body;Body				MCMBP	ENST00000466047.1	3'UTR	chr10:121593740-121593950			-0.296055	-0.874808	-8.71371	2.50326e-14	1.62037e-10	21.9015
cg14328442	chr6	149820472	+		OpenSea										chr6:149820245-149820490			-0.626463	0.359788	-8.70991	2.55433e-14	1.6393e-10	21.8824
cg27031152	chr2	166603173	-		OpenSea										chr2:166603080-166603310			-0.428174	-1.55503	-8.70198	2.66446e-14	1.69548e-10	21.8425
cg10722267	chr3	197608554	+		OpenSea							LRCH3	ENST00000428136.1;ENST00000438796.2;ENST00000476664.1	3'UTR;3'UTR;5'UTR	chr3:197608385-197608775			0.642154	0.840945	8.69726	2.73215e-14	1.72395e-10	21.8188
cg02489379	chr2	231409567	-		OpenSea	SP100	NM_001080391	3'UTR				AC010149.4	ENST00000455357.1;ENST00000414539.1	3'UTR;3'UTR				-0.300829	-1.13248	-8.69391	2.78125e-14	1.74031e-10	21.8019
cg05925776	chr6	109559675	-		OpenSea	LOC100996634	NM_001277339	Body				C6orf183	ENST00000417143.2	5'UTR			chr6:109559580-109559996	-0.306614	-0.762855	-8.68904	2.85417e-14	1.76523e-10	21.7775
cg06393376	chr22	38137995	-	chr22:38141761-38142999	N_Shelf	TRIOBP	NM_001039141	Body	chr22:38137969-38137969			NOL12	ENST00000455236.1;ENST00000344404.6	5'UTR;3'UTR				0.566206	1.60384	8.68813	2.8681e-14	1.76523e-10	21.7729
cg02912830	chr5	44936228	-		OpenSea												chr5:44935120-44936502	-0.464984	0.108746	-8.66752	3.20005e-14	1.95352e-10	21.6693
cg26036488	chr19	6063874	+		OpenSea	RFX2;RFX2	NM_134433;NM_000635	5'UTR;5'UTR	chr19:6063576-6063576			RFX2	ENST00000303657.4	5'UTR			chr19:6059931-6068940	-0.479488	-0.336788	-8.66222	3.29155e-14	1.99318e-10	21.6427
cg06967696	chr19	2625719	+	chr19:2622522-2622859	S_Shelf	GNG7	NM_052847	5'UTR				GNG7	ENST00000382159.2	5'UTR	chr19:2625480-2625735			0.48752	-0.410544	8.65485	3.42293e-14	2.05615e-10	21.6057
cg25540920	chr1	67987624	+		OpenSea												chr1:67987473-67988165	-0.413628	-0.0139553	-8.65085	3.49653e-14	2.07084e-10	21.5856
cg16633923	chr1	211725933	-		OpenSea												chr1:211724866-211726038	-0.495346	-0.0485425	-8.65022	3.5083e-14	2.07084e-10	21.5824
cg12985766	chr11	31831957	+	chr11:31831620-31839038	Island	PAX6;PAX6;PAX6;PAX6;PAX6;PAX6;PAX6;PAX6	NM_001258465;NM_001604;NM_000280;NM_001258464;NM_001258463;NM_001310158;NM_001127612;NM_001258462	5'UTR;5'UTR;5'UTR;5'UTR;5'UTR;5'UTR;5'UTR;5'UTR		11:31831125-31833114	Unclassified_Cell_type_specific	PAX6;PAX6;PAX6;PAX6;PAX6;PAX6;PAX6;PAX6	ENST00000533333.1;ENST00000527769.1;ENST00000379109.2;ENST00000379111.2;ENST00000438681.1;ENST00000241001.8;ENST00000379115.4;ENST00000379123.5;ENST00000524853.1;ENST00000531633.1;ENST00000379109.2;ENST00000379107.2;ENST00000464174.1;ENST00000532175.1;ENST00000525535.1;ENST00000423822.1;ENST00000419022.1	5'UTR;3'UTR;5'UTR;5'UTR;5'UTR;5'UTR;5'UTR;5'UTR;5'UTR;5'UTR;1stExon;TSS200;5'UTR;3'UTR;5'UTR;5'UTR;5'UTR	chr11:31831385-31833095			0.414879	-2.24114	8.64905	3.53012e-14	2.07084e-10	21.5766
cg23319427	chr10	45684486	+		OpenSea							U6	ENST00000384343.1	TSS200				-0.488873	-0.757918	-8.64442	3.61797e-14	2.10592e-10	21.5533
cg15090714	chr17	60142985	-	chr17:60142247-60143516	Island	MED13	NM_005121	TSS1500		17:60142741-60143804	Promoter_Associated	MED13	ENST00000397786.1	TSS1500	chr17:60142940-60143195			0.568206	-3.49389	8.63852	3.73321e-14	2.15629e-10	21.5237
cg09248887	chr4	47123421	-		OpenSea	GABRB1	NM_000812	Body										-0.353136	-0.621698	-8.63246	3.85523e-14	2.20976e-10	21.4933
cg25595449	chr12	74431418	+		OpenSea							RP11-711C17.2	ENST00000549140.1	TSS1500				-0.412999	-0.0577872	-8.62884	3.93008e-14	2.2356e-10	21.4751
cg20673919	chr11	125702313	-		OpenSea	PATE4	NM_001144874	TSS1500				PATE4	ENST00000525411.1	TSS1500				-0.428233	-1.46106	-8.62703	3.96821e-14	2.24032e-10	21.466
cg03982490	chr2	202840647	+		OpenSea												chr2:202839709-202840962	-0.684727	0.0660973	-8.60897	4.36737e-14	2.44727e-10	21.3754
cg16168081	chr3	193787468	+	chr3:193788481-193789266	N_Shore							RP11-407B7.1	ENST00000432154.1;ENST00000449350.1;ENST00000458224.1	TSS200;3'UTR;3'UTR	chr3:193786985-193787595			-0.90982	0.511745	-8.60543	4.45027e-14	2.47526e-10	21.3576
cg08415592	chr22	36648973	-		OpenSea	APOL1;APOL1;APOL1;APOL1	NM_001136541;NM_003661;NM_001136540;NM_145343	TSS200;TSS200;TSS200;TSS200		22:36648819-36649508	Unclassified	APOL1;APOL1;APOL1;APOL1;APOL1;APOL1	ENST00000422471.1;ENST00000475519.1;ENST00000347595.7;ENST00000397279.4;ENST00000416338.1;ENST00000433768.1;ENST00000431184.1;ENST00000397278.3;ENST00000422706.1;ENST00000319136.4	TSS1500;TSS1500;TSS1500;TSS1500;TSS1500;TSS1500;TSS1500;TSS200;TSS200;TSS200	chr22:36648965-36649675			-0.782896	-2.69341	-8.59301	4.75337e-14	2.61305e-10	21.2953
cg26459588	chr11	11838030	-		OpenSea												chr11:11837843-11838923	-0.509985	0.0435808	-8.59245	4.76762e-14	2.61305e-10	21.2925
cg16237747	chr4	24765496	-		OpenSea										chr4:24765285-24765915			-0.499134	-0.524375	-8.58973	4.83689e-14	2.63181e-10	21.2789
cg18186574	chr13	87731386	-		OpenSea													-0.260844	0.703249	-8.58609	4.93118e-14	2.65841e-10	21.2606
cg04135907	chr9	95645293	-		OpenSea	LOC642943	NR_111003	Body				RP11-526D8.7;ANKRD19P	ENST00000425090.1;ENST00000411450.1;ENST00000446878.1;ENST00000473204.1;ENST00000433000.1	TSS1500;5'UTR;TSS1500;5'UTR;5'UTR				-0.616173	0.0461099	-8.58512	4.95658e-14	2.65841e-10	21.2557
cg10504606	chr17	8464766	-		OpenSea	MYH10	NM_005964	Body					ENST00000472728.1	3'UTR				-0.328037	-0.250704	-8.57986	5.09685e-14	2.70824e-10	21.2294
cg11898358	chr3	172325619	+		OpenSea										chr3:172325405-172325870			-0.436455	-0.31144	-8.57895	5.12164e-14	2.70824e-10	21.2248
cg19707735	chr1	158969712	+		OpenSea								ENST00000566111.1	TSS200	chr1:158969545-158969855			-0.539675	0.0856509	-8.57164	5.32418e-14	2.78633e-10	21.1881
cg15836597	chr14	72430391	-		OpenSea	RGS6;RGS6;RGS6;RGS6;RGS6;RGS6;RGS6;RGS6;RGS6;RGS6	NM_001204424;NM_001204422;NM_001204418;NM_001204420;NM_001204417;NM_001204421;NM_004296;NM_001204419;NM_001204416;NM_001204423	5'UTR;5'UTR;5'UTR;5'UTR;5'UTR;5'UTR;5'UTR;5'UTR;5'UTR;5'UTR				RGS6;RGS6;RGS6;RGS6;RGS6	ENST00000355512.6;ENST00000553525.1;ENST00000555571.1;ENST00000553530.1;ENST00000554474.1;ENST00000556437.1	TSS1500;5'UTR;5'UTR;5'UTR;5'UTR;5'UTR				-0.436086	-0.498795	-8.57095	5.34352e-14	2.78633e-10	21.1847
cg12728588	chr1	36025489	+	chr1:36022680-36023834	S_Shore	NCDN;NCDN;NCDN	NM_001014841;NM_014284;NM_001014839	Body;Body;Body		1:36024152-36026059	Promoter_Associated	NCDN	ENST00000459931.1	5'UTR			chr1:36020828-36025580	0.503158	1.73171	8.56579	5.49193e-14	2.84396e-10	21.1588
cg08290966	chr1	66377987	+		OpenSea	PDE4B;PDE4B;PDE4B;PDE4B	NM_001297441;NM_001037341;NM_001297440;NM_002600	TSS1500;5'UTR;5'UTR;5'UTR				PDE4B;PDE4B;PDE4B	ENST00000371049.3;ENST00000329654.4;ENST00000341517.4	TSS1500;5'UTR;5'UTR				-0.526561	-0.553664	-8.54998	5.97199e-14	3.07138e-10	21.0796
cg15846643	chr11	94964345	+	chr11:94963753-94964573	Island	SESN3	NM_144665	TSS200		11:94964162-94964839	Promoter_Associated	RP11-712B9.2;RP11-712B9.2;RP11-712B9.2;SESN3;SESN3;SESN3;SESN3;SESN3;SESN3	ENST00000536683.1;ENST00000540692.1;ENST00000543150.1;ENST00000536441.1;ENST00000536441.1;ENST00000416495.2;ENST00000543573.1;ENST00000393234.1;ENST00000278499.2;ENST00000537480.1;ENST00000542176.1;ENST00000534891.1	5'UTR;TSS1500;5'UTR;1stExon;5'UTR;TSS200;TSS1500;TSS200;5'UTR;3'UTR;5'UTR;5'UTR		chr11:94962621-94966459	chr11:94962348-94966402	0.253228	-1.78265	8.54838	6.0227e-14	3.07639e-10	21.0716
cg19963700	chr1	64309393	+		OpenSea	ROR1;ROR1	NM_001083592;NM_005012	Body;Body				CFL1P3;ROR1	ENST00000430203.2;ENST00000482426.1	TSS200;5'UTR		chr1:64309164-64310133	chr1:64308981-64310251	-0.466125	-0.311833	-8.54524	6.12408e-14	3.10703e-10	21.0558
cg12899008	chr12	79153333	-		OpenSea										chr12:79153220-79153470			-0.389844	-1.6766	-8.54167	6.24102e-14	3.14511e-10	21.0379
cg22214659	chr15	91455349	-		OpenSea	MAN2A2	NM_006122	Body		15:91455315-91455397	Gene_Associated_Cell_type_specific	MAN2A2	ENST00000430376.2;ENST00000560147.1;ENST00000557990.1;ENST00000559374.1;ENST00000561047.1;ENST00000561047.1	TSS200;TSS1500;TSS1500;5'UTR;1stExon;5'UTR		chr15:91453224-91457346		0.492035	0.92522	8.53656	6.41211e-14	3.20979e-10	21.0123
cg09842038	chr2	10205716	-		OpenSea	CYS1	NM_001037160	Body				CYS1	ENST00000477304.1	3'UTR	chr2:10205665-10205915			0.601147	0.0599862	8.52951	6.65614e-14	3.30988e-10	20.977
cg08539067	chr3	49395985	-	chr3:49394855-49395942	S_Shore	GPX1;GPX1	NM_000581;NM_201397	TSS200;TSS200		3:49395059-49396435	Promoter_Associated	GPX1;GPX1;GPX1;GPX1	ENST00000419783.1;ENST00000419783.1;ENST00000419349.1;ENST00000496791.1	1stExon;5'UTR;TSS1500;TSS1500	chr3:49395740-49396775			-0.440528	-4.15624	-8.51199	7.30371e-14	3.60801e-10	20.8893
cg13447813	chr10	88756580	-		OpenSea	AGAP11	NM_133447	5'UTR				AGAP11	ENST00000444431.1;ENST00000444180.3;ENST00000433214.1	5'UTR;5'UTR;5'UTR				-0.66655	-0.125358	-8.50898	7.42104e-14	3.642e-10	20.8742
cg04523826	chr12	92587036	-		OpenSea										chr12:92586960-92587230			0.665081	1.21482	8.498	7.86539e-14	3.83501e-10	20.8192
cg09950479	chr7	80610724	+		OpenSea													-0.380141	-0.178781	-8.48891	8.25284e-14	3.99796e-10	20.7737
cg20371505	chr2	26084590	-		OpenSea	ASXL2	NM_018263	Body				ASXL2;ASXL2	ENST00000272341.4;ENST00000336112.4	5'UTR;5'UTR	chr2:26084305-26084710			-0.245157	-0.483004	-8.46967	9.13768e-14	4.39823e-10	20.6774
cg04436907	chr9	131902347	+		OpenSea	PPP2R4;PPP2R4;PPP2R4;PPP2R4;PPP2R4;PPP2R4	NM_021131;NM_001271832;NM_178003;NM_178001;NM_178000;NM_001193397	Body;Body;Body;Body;Body;Body		9:131901218-131902986	Promoter_Associated	PPP2R4;PPP2R4;PPP2R4;PPP2R4;PPP2R4;PPP2R4	ENST00000423100.1;ENST00000524946.2;ENST00000432124.1;ENST00000435305.1;ENST00000436883.1;ENST00000436883.1	5'UTR;5'UTR;TSS200;TSS200;1stExon;5'UTR	chr9:131902245-131902590			-0.827208	-3.95991	-8.45972	9.63135e-14	4.60633e-10	20.6277
cg10496511	chr14	81392851	+		OpenSea	C14orf145	NM_152446	5'UTR				CEP128;CEP128;CEP128;CEP128	ENST00000554298.1;ENST00000327841.2;ENST00000557411.1;ENST00000281129.3;ENST00000216517.6;ENST00000555265.1;ENST00000555529.1;ENST00000556042.1;ENST00000556981.1	3'UTR;5'UTR;5'UTR;5'UTR;5'UTR;5'UTR;5'UTR;5'UTR;5'UTR				-0.309518	-0.631587	-8.43824	1.07897e-13	5.12768e-10	20.5203
cg11284631	chr5	38870649	+		OpenSea	OSMR;OSMR	NM_003999;NM_001168355	Body;Body										-0.377638	-0.197039	-8.4321	1.1146e-13	5.26367e-10	20.4896
cg01680062	chr21	36185960	-		OpenSea	RUNX1;RUNX1	NM_001001890;NM_001754	Body;Body	chr21:36185927-36185927				ENST00000482318.1	3'UTR	chr21:36185825-36186235			-0.754401	-0.0995025	-8.42953	1.12983e-13	5.29236e-10	20.4768
cg16867702	chr5	14326531	+		OpenSea	TRIO	NM_007118	Body		5:14325985-14326934	Unclassified_Cell_type_specific		ENST00000515144.1	5'UTR	chr5:14326420-14326695			0.522652	0.864439	8.4287	1.13477e-13	5.29236e-10	20.4726
cg02770216	chr7	91687079	-		OpenSea	AKAP9;AKAP9	NM_005751;NM_147185	Body;Body				AKAP9;AKAP9;AKAP9	ENST00000265737.4;ENST00000491695.1;ENST00000491695.1	TSS1500;1stExon;5'UTR		chr7:91686232-91687305	chr7:91686577-91687089	0.745445	1.70351	8.42658	1.14758e-13	5.31905e-10	20.462
cg00929606	chr7	99680280	+	chr7:99678768-99679702	S_Shore	ZNF3;ZNF3	NM_017715;NM_032924	TSS1500;TSS1500		7:99680192-99680647	Unclassified	ZNF3;ZNF3;ZNF3	ENST00000485892.1;ENST00000292393.5;ENST00000460331.1;ENST00000466121.1;ENST00000413658.2;ENST00000412947.1;ENST00000479192.1;ENST00000441298.1;ENST00000449785.1;ENST00000299667.4;ENST00000424697.1;ENST00000487620.1;ENST00000428683.1	TSS1500;TSS1500;TSS1500;TSS1500;TSS1500;TSS1500;TSS1500;TSS1500;TSS1500;TSS1500;TSS1500;TSS1500;TSS200	chr7:99680200-99680495			0.420307	-2.62877	8.41893	1.19493e-13	5.50455e-10	20.4238
cg11994052	chr11	112916105	-		OpenSea	NCAM1;NCAM1;NCAM1	NM_001076682;NM_000615;NM_181351	Body;Body;Body				NCAM1	ENST00000531915.1;ENST00000527506.1;ENST00000533760.1;ENST00000528742.1;ENST00000397957.4;ENST00000526427.1;ENST00000524665.1;ENST00000529420.1;ENST00000531838.1;ENST00000534015.1	5'UTR;5'UTR;5'UTR;5'UTR;5'UTR;5'UTR;5'UTR;5'UTR;5'UTR;5'UTR	chr11:112915945-112916135			-0.412015	-0.158492	-8.40389	1.29374e-13	5.89306e-10	20.3487
cg26365581	chr1	172243209	-		OpenSea	DNM3;DNM3	NM_001136127;NM_015569	Body;Body									chr1:172242845-172243294	-0.780106	0.0991525	-8.40293	1.3003e-13	5.89306e-10	20.3439
cg20995564	chr2	145172035	-		OpenSea	ZEB2;ZEB2	NM_014795;NM_001171653	Body;Body					ENST00000440875.1	3'UTR	chr2:145171960-145172430			-0.893041	-1.08485	-8.40257	1.30281e-13	5.89306e-10	20.3421
cg19776453	chr19	43033801	+		OpenSea	CEACAM1;CEACAM1	NM_001712;NM_001024912	TSS1500;TSS1500				CEACAM1;CEACAM1;CEACAM1;CEACAM1;CEACAM1;CEACAM1;CEACAM1;CEACAM1	ENST00000403461.1;ENST00000344391.5;ENST00000446434.2;ENST00000377806.3;ENST00000403444.3;ENST00000308072.4;ENST00000358394.2;ENST00000161559.6	TSS1500;TSS1500;TSS1500;TSS1500;TSS1500;TSS1500;TSS1500;TSS1500	chr19:43033460-43033930			0.409255	0.296232	8.40053	1.31689e-13	5.92105e-10	20.3319
cg14047019	chr19	55690876	-	chr19:55690182-55691623	Island	SYT5	NM_003180	5'UTR		19:55690122-55692080	Promoter_Associated	SYT5;SYT5;SYT5;SYT5	ENST00000537500.1;ENST00000537500.1;ENST00000354308.2;ENST00000543844.1	1stExon;5'UTR;5'UTR;TSS200	chr19:55690460-55690915			0.538948	-3.14152	8.38714	1.41336e-13	6.317e-10	20.265
cg00989806	chr2	240918136	+		OpenSea	NDUFA10	NM_004544	Body	chr2:240917886-240917886	2:240918126-240918975	Gene_Associated_Cell_type_specific		ENST00000476216.1;ENST00000485344.2	3'UTR;3'UTR	chr2:240917920-240918170			-0.617678	-0.465538	-8.38531	1.4271e-13	6.34068e-10	20.2559
cg06061692	chr5	55300130	+		OpenSea													-0.55418	-0.524281	-8.37965	1.47043e-13	6.49473e-10	20.2276
cg14494313	chr8	18248453	-	chr8:18244455-18245226	S_Shelf	NAT2	NM_000015	TSS1500				NAT2;NAT2	ENST00000286479.3;ENST00000520116.1	TSS1500;TSS1500				-0.5147	0.1481	-8.37031	1.54471e-13	6.78295e-10	20.181
cg17413846	chr16	25227013	-		OpenSea	AQP8	NM_001169	TSS1500				AQP8;AQP8	ENST00000219660.5;ENST00000566125.1	TSS1500;TSS200	chr16:25226845-25227135			0.546664	1.37658	8.36288	1.60645e-13	7.01302e-10	20.1439
cg03360134	chr5	141008862	-		OpenSea	HDAC3;HDAC3	NM_003883;NM_003883	Body;ExonBnd				HDAC3	ENST00000467533.1;ENST00000519474.1;ENST00000491581.1;ENST00000495485.1;ENST00000490808.1;ENST00000459727.1;ENST00000490808.1;ENST00000476739.1;ENST00000492407.1;ENST00000471968.1;ENST00000305264.3;ENST00000469550.2	3'UTR;3'UTR;TSS1500;3'UTR;3'UTR;TSS1500;1stExon;TSS200;TSS200;3'UTR;ExonBnd;3'UTR				-0.606135	0.316252	-8.36174	1.61618e-13	7.01472e-10	20.1382
cg16174841	chr9	113448308	-		OpenSea	MUSK;MUSK;MUSK	NM_005592;NM_001166281;NM_001166280	Body;Body;Body				MUSK;MUSK;MUSK	ENST00000374439.1;ENST00000374440.3;ENST00000374441.3	TSS1500;5'UTR;5'UTR				-0.51058	-0.114564	-8.35876	1.64176e-13	7.08478e-10	20.1234
cg07831032	chr1	46629507	-	chr1:46632689-46632932	N_Shelf													-0.33609	-0.574598	-8.35026	1.71703e-13	7.32542e-10	20.081
cg02874321	chr11	94166952	+		OpenSea	MRE11A;MRE11A	NM_005591;NM_005590	Body;Body										-0.377484	-0.167992	-8.35026	1.71703e-13	7.32542e-10	20.081
cg09122455	chr12	126003856	-		OpenSea	TMEM132B	NM_052907	Body					ENST00000534945.1	5'UTR	chr12:126003565-126003890			-0.678069	-0.190681	-8.34117	1.80142e-13	7.60584e-10	20.0356
cg17172090	chr6	2926650	-		OpenSea											chr6:2925905-2926714		-0.248956	-0.382551	-8.341	1.80302e-13	7.60584e-10	20.0348
cg08066417	chr16	66413098	+		OpenSea	CDH5	NM_001795	5'UTR				CDH5;CDH5;CDH5	ENST00000562048.1;ENST00000568155.1;ENST00000568023.1;ENST00000563425.2;ENST00000341529.3;ENST00000565334.1;ENST00000379531.4	5'UTR;5'UTR;5'UTR;TSS200;5'UTR;5'UTR;5'UTR			chr16:66408930-66413793	-0.48059	-1.27452	-8.33302	1.88049e-13	7.88831e-10	19.995
cg13598426	chr9	2005484	+		OpenSea													-0.509451	-0.0584575	-8.32006	2.01344e-13	8.39911e-10	19.9304
cg27408765	chr12	63359135	-		OpenSea											chr12:63359031-63359417		-0.357926	0.807631	-8.31297	2.09015e-13	8.67094e-10	19.895
cg14653326	chr1	8449835	-		OpenSea	RERE;RERE;RERE	NM_001042682;NM_001042681;NM_012102	5'UTR;Body;Body				RERE	ENST00000488215.1;ENST00000476556.1;ENST00000460659.1;ENST00000492766.1;ENST00000465125.1	3'UTR;5'UTR;3'UTR;3'UTR;3'UTR				0.583087	1.68056	8.30799	2.14566e-13	8.85231e-10	19.8702
cg22985216	chr2	53137716	-		OpenSea							AC010967.2	ENST00000421575.1	TSS1500				-0.515847	-0.065998	-8.30439	2.18671e-13	8.97235e-10	19.8523
cg25138771	chr2	234126626	-		OpenSea								ENST00000431917.1	5'UTR	chr2:234126580-234126790			-0.431723	-1.00452	-8.29759	2.26646e-13	9.2083e-10	19.8184
cg02397640	chr3	153599203	+		OpenSea							RP11-217E22.5	ENST00000463297.1;ENST00000488210.1	TSS200;3'UTR	chr3:153599060-153599290			-0.516404	-0.676953	-8.2974	2.26874e-13	9.2083e-10	19.8175
cg05834467	chr4	125480469	+		OpenSea	LOC101927087	NR_110838	TSS1500				RP11-93I21.3	ENST00000563724.1	TSS1500				-0.369407	0.138205	-8.295	2.29765e-13	9.27552e-10	19.8055
cg00470768	chr15	41285147	+		OpenSea	INO80	NM_017553	Body				INO80	ENST00000558357.1;ENST00000560799.1;ENST00000561244.1	3'UTR;3'UTR;3'UTR				-0.568358	-1.02441	-8.28391	2.43579e-13	9.78059e-10	19.7503
cg11000707	chr6	42988922	-	chr6:42989178-42989510	N_Shore	KLHDC3;C6orf153	NM_057161;NM_033112	3'UTR;TSS1500		6:42988819-42989852	Promoter_Associated	RRP36;KLHDC3;KLHDC3;KLHDC3	ENST00000244496.5;ENST00000244670.8;ENST00000326974.4;ENST00000394096.4	TSS1500;3'UTR;3'UTR;3'UTR	chr6:42988625-42989450			-0.374541	-0.387718	-8.28069	2.47749e-13	9.89514e-10	19.7342
cg12587974	chr4	38696440	+		OpenSea	KLF3	NM_016531	Body								chr4:38695296-38697553	chr4:38690238-38698087	-0.533267	0.268226	-8.27513	2.55107e-13	1.01351e-09	19.7066
cg04386839	chr1	158534143	+		OpenSea	OR6P1	NM_001160325	TSS1500				OR6P1	ENST00000334632.1	TSS1500				-0.483271	-0.000339752	-8.27322	2.57682e-13	1.01654e-09	19.6971
cg25347419	chr2	177043501	+	chr2:177042751-177043444	S_Shore							AC009336.24;HOXD-AS1;HOXD-AS1;HOXD-AS1;HOXD-AS1;HOXD-AS1;HOXD-AS1;HOXD-AS1;HOXD-AS1;HOXD-AS1;HOXD-AS1	ENST00000426615.2;ENST00000547207.1;ENST00000549329.1;ENST00000552156.1;ENST00000447538.2;ENST00000546798.1;ENST00000416928.2;ENST00000417086.1;ENST00000436126.1;ENST00000413969.1;ENST00000425005.1;ENST00000452365.1	5'UTR;TSS1500;TSS1500;TSS1500;TSS1500;TSS1500;TSS1500;3'UTR;3'UTR;3'UTR;3'UTR;3'UTR	chr2:177042440-177044035			0.589767	-2.47973	8.27256	2.58576e-13	1.01654e-09	19.6938
cg21459672	chr13	114134176	+		OpenSea	DCUN1D2	NM_001014283	Body				RNU1-16P;DCUN1D2	ENST00000365477.1;ENST00000332592.3	TSS1500;5'UTR				-0.375145	-0.450903	-8.26135	2.743e-13	1.07273e-09	19.638
cg04802018	chr2	12728102	-		OpenSea											chr2:12728018-12728860	chr2:12727653-12728853	-0.35563	-1.13407	-8.25834	2.78669e-13	1.08417e-09	19.623
cg18029590	chr8	74203855	+	chr8:74206223-74208179	N_Shelf	RPL7	NM_000971	Body				RPL7	ENST00000466821.1;ENST00000487500.1	3'UTR;TSS1500			chr8:74197222-74210444	-0.307227	0.775367	-8.25659	2.81249e-13	1.08857e-09	19.6143
cg18508448	chr1	173612055	+		OpenSea	ANKRD45	NM_198493	Body								chr1:173611663-173612078	chr1:173611769-173612705	-0.419533	-0.427853	-8.25475	2.83992e-13	1.09355e-09	19.6051
cg14428139	chr19	21439793	+		OpenSea										chr19:21439585-21439830			-0.340462	-0.241625	-8.25161	2.88723e-13	1.1061e-09	19.5895
cg02057463	chr21	42789922	+	chr21:42792293-42792704	N_Shelf								ENST00000553129.1	3'UTR				-0.440539	0.0461038	-8.24826	2.93852e-13	1.12003e-09	19.5728
cg27149388	chr12	47473796	-	chr12:47473177-47474120	Island	AMIGO2;AMIGO2	NM_001143668;NM_181847	TSS200;TSS200				AMIGO2;AMIGO2;AMIGO2;AMIGO2;FAM113B	ENST00000550413.1;ENST00000266581.4;ENST00000429635.1;ENST00000321382.3;ENST00000546455.1	TSS1500;TSS200;TSS200;TSS1500;5'UTR	chr12:47473240-47475435			0.296342	-1.53599	8.23121	3.2141e-13	1.21888e-09	19.4881
cg26867370	chr13	100262973	+	chr13:100258708-100259220	S_Shelf	CLYBL	NM_206808	Body							chr13:100262840-100263415			0.487542	1.27465	8.23015	3.23204e-13	1.21953e-09	19.4828
cg12412252	chr21	40550945	-	chr21:40554764-40556117	N_Shelf	PSMG1;PSMG1;PSMG1;PSMG1	NR_049728;NM_001261824;NM_003720;NM_203433	Body;Body;Body;Body					ENST00000481921.1;ENST00000411828.1;ENST00000431628.1;ENST00000553129.1	TSS200;3'UTR;3'UTR;3'UTR	chr21:40550865-40551130			0.410308	0.81074	8.22511	3.31885e-13	1.24602e-09	19.4577
cg09408023	chr1	91873278	-	chr1:91869876-91870390	S_Shelf													-0.503328	-0.242748	-8.22318	3.35281e-13	1.2525e-09	19.4481
cg21489992	chr3	196725121	-	chr3:196728958-196730878	N_Shelf							MFI2-AS1	ENST00000424769.1;ENST00000469783.1	TSS1500;3'UTR				-0.336021	1.03929	-8.22011	3.40736e-13	1.26658e-09	19.4328
cg02976843	chr17	2843257	-		OpenSea	RAP1GAP2;RAP1GAP2	NM_015085;NM_001100398	Body;Body							chr17:2842905-2843915			0.527853	-0.140872	8.21475	3.5047e-13	1.29449e-09	19.4062
cg24531698	chr10	112707262	-		OpenSea	SHOC2	NM_007373	5'UTR				SHOC2;SHOC2;SHOC2	ENST00000265277.5;ENST00000369452.4;ENST00000480155.1;ENST00000489390.1;ENST00000489783.1	5'UTR;5'UTR;5'UTR;5'UTR;5'UTR	chr10:112707040-112707315			-0.552153	-0.296158	-8.21389	3.52056e-13	1.29449e-09	19.4019
cg00945341	chr19	22694413	+		OpenSea										chr19:22694225-22694715			-0.393926	0.100282	-8.21315	3.53416e-13	1.29449e-09	19.3983
cg06493846	chr4	119555395	+		OpenSea							RP11-384K6.6	ENST00000567913.1	5'UTR				-0.349266	0.00920424	-8.20455	3.69754e-13	1.34776e-09	19.3555
cg01242348	chr14	23586886	+		OpenSea	CEBPE	NM_001805	Body							chr14:23586765-23587115			0.505036	0.681195	8.20281	3.73161e-13	1.35361e-09	19.3469
cg06442378	chr10	34587378	+		OpenSea	PARD3;PARD3;PARD3;PARD3;PARD3;PARD3;PARD3;PARD3	NM_001184786;NM_001184791;NM_019619;NM_001184789;NM_001184790;NM_001184788;NM_001184787;NM_001184785	Body;Body;Body;Body;Body;Body;Body;Body				PARD3	ENST00000466092.1	3'UTR		chr10:34586723-34587559	chr10:34586577-34587489	-0.462151	-0.134705	-8.19529	3.88195e-13	1.40137e-09	19.3095
cg19038674	chr2	184160237	+		OpenSea												chr2:184159558-184160698	-0.310601	-1.21424	-8.1914	3.96193e-13	1.4234e-09	19.2902
cg09611279	chr11	86792640	+		OpenSea	TMEM135;TMEM135;TMEM135	NR_033149;NM_022918;NM_001168724	Body;Body;Body		11:86792464-86792915	Unclassified_Cell_type_specific	TMEM135;TMEM135	ENST00000531800.1;ENST00000544294.1;ENST00000529023.1;ENST00000535167.1	5'UTR;5'UTR;5'UTR;5'UTR	chr11:86792460-86792815			-0.790078	-4.10279	-8.18989	3.99358e-13	1.42794e-09	19.2827
cg15901598	chr2	113478871	-		OpenSea							NT5DC4	ENST00000484666.1;ENST00000327581.4	TSS1500;TSS200	chr2:113478785-113479695			0.425009	-0.0292687	8.18446	4.109e-13	1.46225e-09	19.2557
cg20035971	chr8	52731197	-		OpenSea	PCMTD1	NM_052937	3'UTR		8:52730956-52731222	Unclassified_Cell_type_specific	PCMTD1	ENST00000360540.5	3'UTR	chr8:52730905-52731415			-0.552579	0.177842	-8.17056	4.42015e-13	1.5604e-09	19.1867
cg26015681	chr13	22329773	-		OpenSea													-0.48951	-1.52924	-8.17029	4.42637e-13	1.5604e-09	19.1854
cg23859173	chr12	76982640	+		OpenSea							RP11-20E24.1	ENST00000551082.1	5'UTR	chr12:76982640-76983115			-0.376079	-1.85843	-8.167	4.50344e-13	1.5789e-09	19.169
cg02178954	chr12	50429751	+	chr12:50426552-50426918	S_Shelf										chr12:50429640-50429875			-0.533118	1.00005	-8.16626	4.52091e-13	1.5789e-09	19.1654
ch.2.113772948R	chr2	114056478	+		OpenSea	LOC440839	NR_029399	Body										-0.495559	-4.75477	-8.15938	4.68724e-13	1.62941e-09	19.1312
cg07222421	chr1	155718648	-	chr1:155715297-155715908	S_Shelf	MSTO2P	NR_024117	Body										-0.622324	0.488296	-8.15715	4.74233e-13	1.64097e-09	19.1202
cg00324693	chr20	2821357	+	chr20:2820509-2821911	Island	FAM113A;VPS16;VPS16	NM_022760;NM_022575;NM_080413	TSS200;TSS200;TSS200		20:2821243-2821552	Promoter_Associated	FAM113A;FAM113A;FAM113A;VPS16;VPS16;FAM113A	ENST00000356872.3;ENST00000453689.1;ENST00000417508.1;ENST00000448755.1;ENST00000380531.2;ENST00000360652.2;ENST00000380469.3;ENST00000380469.3;ENST00000478539.1	5'UTR;TSS200;TSS200;TSS200;TSS200;TSS200;5'UTR;1stExon;3'UTR	chr20:2821240-2821475			0.34577	-3.768	8.156	4.77101e-13	1.64331e-09	19.1144
cg13195393	chr16	20550111	+		OpenSea	ACSM2B;ACSM2B	NM_182617;NM_001105069	Body;Body					ENST00000566998.1;ENST00000564849.1	3'UTR;3'UTR			chr16:20549444-20550282	-0.299047	0.0172624	-8.14505	5.05302e-13	1.7325e-09	19.0601
cg06207460	chr9	4741011	-	chr9:4740694-4741868	Island	AK3	NM_016282	1stExon		9:4740294-4742147	Promoter_Associated	AK3;AK3;AK3	ENST00000447596.2;ENST00000381809.3;ENST00000359883.2	1stExon;1stExon;5'UTR	chr9:4739880-4741035			0.308654	-2.39842	8.14253	5.12028e-13	1.74759e-09	19.0476
cg09996840	chr17	79680718	-	chr17:79682525-79682767	N_Shore	SLC25A10	NM_012140	Body				SLC25A10	ENST00000574129.1;ENST00000545862.1;ENST00000574884.1;ENST00000571876.1	3'UTR;5'UTR;TSS1500;TSS1500	chr17:79679405-79681015			0.346097	1.2259	8.13673	5.27832e-13	1.79109e-09	19.0189
cg03132293	chr1	246695513	+		OpenSea													-0.5413	0.31445	-8.13611	5.29546e-13	1.79109e-09	19.0158
cg15985945	chr16	88276166	+		OpenSea							LA16c-444G7.1	ENST00000563190.1	5'UTR	chr16:88275965-88276870			-0.49819	-0.680744	-8.12877	5.50328e-13	1.85303e-09	18.9794
cg25477163	chr19	58147078	+	chr19:58144339-58144999	S_Shelf	ZNF211;ZNF211	NM_198855;NM_006385	Body;Body					ENST00000535785.1;ENST00000540556.1	3'UTR;3'UTR				-0.450485	-1.27977	-8.1246	5.625e-13	1.88165e-09	18.9587
cg04738410	chr22	40672737	+		OpenSea	TNRC6B;TNRC6B;TNRC6B	NM_001024843;NM_015088;NM_001162501	Body;Body;Body		22:40672434-40672926	Promoter_Associated_Cell_type_specific	TNRC6B	ENST00000497559.1	TSS200	chr22:40672345-40672855			-0.89947	-3.60622	-8.12415	5.63838e-13	1.88165e-09	18.9564
cg07321536	chr4	39459897	+	chr4:39460087-39460811	N_Shore	LIAS;RPL9;LIAS;RPL9	NM_194451;NM_001024921;NM_006859;NM_000661	TSS1500;Body;TSS1500;Body		4:39459820-39461469	Promoter_Associated	LIAS;LIAS;LIAS;LIAS	ENST00000503277.1;ENST00000514842.1;ENST00000511075.1;ENST00000437992.2;ENST00000340169.2;ENST00000509519.1;ENST00000424936.2;ENST00000513731.1;ENST00000381846.1;ENST00000515061.1;ENST00000506581.1;ENST00000503277.1	3'UTR;3'UTR;3'UTR;3'UTR;TSS1500;TSS1500;TSS1500;TSS1500;TSS1500;TSS1500;TSS1500;1stExon			chr4:39447761-39461913	0.492527	-1.24344	8.12002	5.76176e-13	1.91432e-09	18.936
cg04272052	chr7	99662051	+		OpenSea	ZNF3;ZSCAN21	NM_017715;NM_145914	3'UTR;Body				ZNF3	ENST00000413658.2	3'UTR			chr7:99661717-99662546	-0.269829	-0.553449	-8.11439	5.93417e-13	1.95582e-09	18.9081
cg10287265	chr2	151026960	+		OpenSea							AC016682.1	ENST00000437118.1	TSS1500				-0.245255	-0.361546	-8.11424	5.93878e-13	1.95582e-09	18.9073
cg10175753	chr19	50219606	+	chr19:50222807-50223379	N_Shelf										chr19:50219500-50219890			-0.497551	-2.05852	-8.11041	6.05921e-13	1.98677e-09	18.8884
cg05862479	chr1	77614273	+		OpenSea	PIGK	NM_005482	Body		1:77613824-77614285	Unclassified_Cell_type_specific	PIGK	ENST00000487906.1	3'UTR			chr1:77613651-77614746	-0.69587	-1.19676	-8.10951	6.08774e-13	1.98745e-09	18.8839
cg22431028	chr14	61411138	+		OpenSea	MNAT1;MNAT1	NM_002431;NM_001177963	Body;Body				RP11-193F5.1	ENST00000553946.1	5'UTR	chr14:61410960-61411190			-0.478505	-1.33639	-8.10205	6.33024e-13	2.05627e-09	18.847
cg00350652	chr1	109584526	-	chr1:109583855-109585032	Island	WDR47;WDR47;WDR47;WDR47;WDR47;WDR47	NM_014969;NM_001142551;NM_001142550;NM_001142550;NM_014969;NM_001142551	1stExon;5'UTR;1stExon;5'UTR;5'UTR;1stExon		1:109584262-109585054	Promoter_Associated	WDR47;WDR47;WDR47;WDR47;WDR47;WDR47;WDR47;WDR47	ENST00000530772.1;ENST00000400794.3;ENST00000369962.3;ENST00000531337.1;ENST00000529074.1;ENST00000369965.4;ENST00000357672.3;ENST00000531337.1;ENST00000529074.1;ENST00000400794.3;ENST00000369962.3;ENST00000369965.4;ENST00000357672.3	TSS1500;1stExon;1stExon;1stExon;1stExon;1stExon;1stExon;5'UTR;5'UTR;5'UTR;5'UTR;5'UTR;5'UTR	chr1:109584340-109584575			0.592159	-2.55409	8.10136	6.35332e-13	2.05627e-09	18.8435
cg14706522	chr6	137280707	+		OpenSea										chr6:137280700-137281035			-0.27761	-0.433381	-8.09856	6.44721e-13	2.0777e-09	18.8296
cg27081704	chr11	118574745	-		OpenSea							AP002954.4	ENST00000526274.1	TSS1500				0.503523	0.931627	8.09299	6.63801e-13	2.13005e-09	18.8021
cg12590791	chr6	89931408	-		OpenSea	GABRR1	NM_001267582	5'UTR				GABRR1;GABRR1	ENST00000436331.2;ENST00000369451.3	TSS1500;5'UTR				-0.422551	-0.211717	-8.09048	6.72581e-13	2.14846e-09	18.7896
cg07878065	chr18	2641871	-		OpenSea				chr18:2641738-2641738	18:2641639-2641925	Unclassified_Cell_type_specific				chr18:2641645-2641915			-0.767059	-4.45212	-8.08972	6.75263e-13	2.14846e-09	18.7859
cg25783241	chr21	45713607	+	chr21:45713509-45713813	Island	AIRE;AIRE	NM_000658;NM_000383	Body;Body		21:45713346-45714868	Unclassified_Cell_type_specific		ENST00000530812.1;ENST00000527919.1	5'UTR;5'UTR	chr21:45713440-45713810			-0.690343	-0.379522	-8.08659	6.8641e-13	2.17472e-09	18.7704
cg11460520	chr14	65121863	-		OpenSea				chr14:65121699-65121699						chr14:65121700-65122110			-0.736718	-0.338107	-8.08298	6.99512e-13	2.19689e-09	18.7525
cg17282965	chr13	97780663	-		OpenSea												chr13:97779965-97780716	-0.558986	1.04448	-8.08256	7.01052e-13	2.19689e-09	18.7504
cg00939627	chr16	4994685	-		OpenSea										chr16:4994425-4994690			-0.441882	-0.704725	-8.08225	7.02185e-13	2.19689e-09	18.7489
cg21513127	chr2	171627400	+	chr2:171627225-171628062	Island	ERICH2;ERICH2;ERICH2;LOC101926913	NM_001290030;NM_001290031;NR_110644;NR_110185	1stExon;1stExon;Body;TSS200		2:171626576-171628439	Unclassified	AC007405.6;AC007405.4	ENST00000429172.1;ENST00000442456.1	TSS1500;TSS200	chr2:171627140-171628095			0.529301	-2.39311	8.07981	7.11211e-13	2.21589e-09	18.7368
cg00389672	chr17	28113336	-		OpenSea	SSH2;SSH2;SSH2	NM_033389;NM_001282129;NM_001282130	Body;Body;Body							chr17:28113145-28113455			-0.491982	-0.504977	-8.07782	7.18682e-13	2.22992e-09	18.7269
cg02571470	chr2	73294845	+	chr2:73297630-73299155	N_Shelf	SFXN5	NM_144579	Body					ENST00000472259.1;ENST00000484123.1;ENST00000416579.1;ENST00000497144.1;ENST00000479293.1;ENST00000485057.1;ENST00000475630.1	3'UTR;3'UTR;3'UTR;3'UTR;3'UTR;3'UTR;3'UTR				-0.378783	-0.206496	-8.06444	7.70805e-13	2.3818e-09	18.6607
cg04986899	chr16	17553784	+		OpenSea	XYLT1	NM_022166	Body							chr16:17553705-17554455			0.611542	1.06173	8.06147	7.8284e-13	2.40186e-09	18.646
cg22151017	chr11	47867032	-	chr11:47869793-47870356	N_Shelf	NUP160	NM_015231	Body				NUP160;NUP160	ENST00000426372.1;ENST00000529863.1;ENST00000530326.1	5'UTR;3'UTR;5'UTR				-0.330882	-0.462816	-8.06127	7.83695e-13	2.40186e-09	18.645
cg12728585	chr12	49525212	-	chr12:49524072-49525492	Island	TUBA1B;TUBA1B	NM_006082;NM_006082	1stExon;5'UTR		12:49525114-49526319	Promoter_Associated	RP11-386G11.10;TUBA1B;TUBA1B;RP11-386G11.10	ENST00000551496.1;ENST00000549870.1;ENST00000551373.1;ENST00000336023.5;ENST00000547476.1;ENST00000547712.1	TSS1500;TSS1500;TSS200;TSS200;TSS200;5'UTR	chr12:49525040-49526235			0.862923	-4.16955	8.05433	8.12649e-13	2.48048e-09	18.6107
cg22652934	chr21	36180035	+		OpenSea	RUNX1;RUNX1	NM_001001890;NM_001754	Body;Body	chr21:36179679-36179679	21:36179904-36180423	Unclassified		ENST00000482318.1	3'UTR	chr21:36179860-36180210			-0.67164	-2.68397	-8.05079	8.27813e-13	2.51653e-09	18.5932
cg14541119	chr6	140371491	+		OpenSea	LOC100507477;LOC100507477	NR_121622;NR_121623	Body;Body							chr6:140371320-140371730			0.62922	0.970689	8.04935	8.34082e-13	2.52536e-09	18.5861
cg10992704	chr1	162795932	+	chr1:162792176-162792574	S_Shelf							C1orf110	ENST00000524691.1	3'UTR				-0.396541	0.029687	-8.04837	8.38365e-13	2.52814e-09	18.5812
cg25364077	chr1	30118765	-		OpenSea							AC092265.1	ENST00000408199.1	TSS1500				-0.456124	-0.267347	-8.04384	8.58484e-13	2.57845e-09	18.5588
cg19371652	chr12	113415883	-		OpenSea	OAS2;OAS2;OAS2	NM_001032731;NM_002535;NM_016817	TSS1500;TSS1500;TSS1500		12:113415627-113416688	Promoter_Associated	OAS2;OAS2;OAS2;RP1-71H24.1	ENST00000342315.4;ENST00000392583.2;ENST00000449768.2;ENST00000552756.1;ENST00000551603.1;ENST00000552784.1	TSS1500;TSS1500;TSS1500;TSS1500;TSS1500;3'UTR		chr12:113415396-113417848	chr12:113414169-113419374	-0.561987	-2.61291	-8.04179	8.67696e-13	2.58565e-09	18.5487
cg22149995	chr8	125461772	-		OpenSea	TRMT12	NM_017956	TSS1500				TRMT12;TRMT12	ENST00000328599.3;ENST00000521443.1;ENST00000522518.1	TSS1500;TSS1500;TSS1500				-0.555645	-0.49533	-8.04178	8.67767e-13	2.58565e-09	18.5486
cg09438864	chr17	60695140	+		OpenSea											chr17:60694470-60695590	chr17:60694324-60697707	0.462755	1.05082	8.03743	8.87711e-13	2.63462e-09	18.5271
cg27170159	chr8	101170019	+	chr8:101170161-101170827	N_Shore	SPAG1;SPAG1	NM_003114;NM_172218	TSS1500;TSS1500		8:101169972-101171112	Unclassified	SPAG1;SPAG1;SPAG1;Y_RNA;SPAG1	ENST00000251809.3;ENST00000520508.1;ENST00000388798.2;ENST00000365440.1;ENST00000520643.1	TSS1500;TSS1500;TSS1500;TSS1500;TSS200	chr8:101169980-101170495			0.241492	0.434071	8.03663	8.91453e-13	2.63531e-09	18.5231
cg09272488	chr14	66425627	-		OpenSea											chr14:66425446-66427070	chr14:66425416-66427016	-0.337792	-0.180606	-8.0347	9.005e-13	2.65161e-09	18.5136
cg24674363	chr3	125579589	+		OpenSea	LOC101927056;LOC101927056	NR_125396;NR_125395	Body;Body							chr3:125579460-125579630			-0.610906	-2.07749	-8.03179	9.14292e-13	2.68171e-09	18.4992
cg24819835	chr4	15780011	+	chr4:15779998-15780729	Island	CD38;CD38	NM_001775;NM_001775	1stExon;5'UTR		4:15779632-15781494	Promoter_Associated	CD38;CD38;CD38;CD38	ENST00000502843.1;ENST00000502843.1;ENST00000226279.2;ENST00000226279.2;ENST00000506191.1;ENST00000540195.1;ENST00000540195.1;ENST00000511430.1;ENST00000506191.1;ENST00000511430.1	5'UTR;1stExon;5'UTR;1stExon;1stExon;5'UTR;1stExon;1stExon;5'UTR;5'UTR	chr4:15779500-15781355			-0.495108	-4.03959	-8.02935	9.2603e-13	2.70557e-09	18.4871
cg14394617	chr12	54674541	-	chr12:54673814-54674988	Island	HNRNPA1;HNRNPA1;HNRPA1L-2;HNRNPA1;HNRNPA1;CBX5	NM_002136;NM_031157;NR_002944;NM_031157;NM_002136;NM_012117	1stExon;5'UTR;Body;1stExon;5'UTR;TSS1500		12:54673072-54675125	NonGene_Associated	HNRNPA1;HNRNPA1;CBX5;CBX5;HNRNPA1;HNRNPA1;HNRNPA1;HNRNPA1;HNRNPA1;HNRNPA1;HNRNPA1;HNRNPA1;RP11-968A15.8	ENST00000550994.1;ENST00000546500.1;ENST00000546500.1;ENST00000209875.4;ENST00000550489.1;ENST00000551702.1;ENST00000420780.3;ENST00000551133.1;ENST00000548704.1;ENST00000547276.1;ENST00000550482.1;ENST00000547708.1;ENST00000547708.1;ENST00000547617.1;ENST00000547870.1;ENST00000547870.1;ENST00000552494.1;ENST00000552494.1;ENST00000552591.1;ENST00000552591.1;ENST00000553061.1;ENST00000548688.1	TSS1500;5'UTR;1stExon;TSS1500;TSS1500;TSS200;TSS200;TSS200;TSS200;TSS200;TSS1500;5'UTR;1stExon;5'UTR;1stExon;5'UTR;5'UTR;1stExon;5'UTR;1stExon;5'UTR;TSS1500		chr12:54673209-54675100	chr12:54669305-54691170	0.394358	-2.81818	8.02319	9.56286e-13	2.78314e-09	18.4567
cg27097806	chr14	61256128	+		OpenSea	MNAT1;MNAT1	NM_002431;NM_001177963	Body;Body					ENST00000556764.1;ENST00000553354.1	5'UTR;5'UTR		chr14:61254684-61257245		-0.334132	-0.146029	-8.01723	9.86558e-13	2.85438e-09	18.4272
cg01998785	chr16	55542709	+	chr16:55542920-55543274	N_Shore	LPCAT2	NM_017839	TSS1500				LPCAT2	ENST00000262134.5;ENST00000566911.1	TSS200;TSS1500		chr16:55542594-55543952	chr16:55541781-55544762	0.348931	0.79759	8.01578	9.94037e-13	2.85438e-09	18.4201
cg13423753	chr14	79140166	-		OpenSea	NRXN3;NRXN3	NR_073547;NM_004796	Body;Body					ENST00000553631.1;ENST00000556496.1	5'UTR;5'UTR			chr14:79140148-79140555	-0.480137	-0.299035	-8.01541	9.95952e-13	2.85438e-09	18.4183
cg06438056	chr1	33502433	+	chr1:33502201-33502719	Island	AK2;AK2;AK2;AK2	NM_001625;NM_013411;NM_013411;NM_001625	1stExon;1stExon;5'UTR;5'UTR		1:33501604-33503030	Promoter_Associated	AK2;AK2;AK2;AK2;AK2;AK2;AK2;AK2;AK2;AK2;AK2;AK2;AK2;AK2	ENST00000551979.1;ENST00000548033.1;ENST00000487289.1;ENST00000398192.2;ENST00000551979.1;ENST00000373449.2;ENST00000480134.1;ENST00000467905.1;ENST00000550338.1;ENST00000354858.6;ENST00000548033.1;ENST00000487289.1;ENST00000398192.2;ENST00000373449.2;ENST00000480134.1;ENST00000467905.1;ENST00000550338.1;ENST00000354858.6;ENST00000548559.1	3'UTR;1stExon;1stExon;1stExon;1stExon;1stExon;1stExon;1stExon;1stExon;1stExon;5'UTR;5'UTR;5'UTR;5'UTR;5'UTR;5'UTR;5'UTR;5'UTR;3'UTR		chr1:33501586-33502980	chr1:33498739-33503223	0.72743	-2.90724	8.01541	9.95969e-13	2.85438e-09	18.4182
cg13545732	chr1	245258525	-		OpenSea	EFCAB2;EFCAB2	NR_026587;NM_001143943	Body;Body				EFCAB2	ENST00000487845.1	5'UTR	chr1:245258285-245258835			0.493333	0.453633	8.00652	1.04329e-12	2.97863e-09	18.3743
cg06649000	chr12	53853102	+		OpenSea	PCBP2;PCBP2;PCBP2;PCBP2;PCBP2;PCBP2;PCBP2	NM_005016;NM_001128913;NM_001128912;NM_001128911;NM_001098620;NM_031989;NM_001128914	Body;Body;Body;Body;Body;Body;Body				RP11-793H13.8	ENST00000547987.2;ENST00000547717.1;ENST00000548190.1	TSS200;5'UTR;5'UTR		chr12:53849853-53853403	chr12:53844987-53882166	-0.528537	-0.9764	-8.00549	1.04893e-12	2.9834e-09	18.3692
cg01722584	chr20	5451695	-		OpenSea	LOC643406	NR_029405	TSS200				RP5-828H9.1	ENST00000430097.2	TSS200	chr20:5451645-5452495			-0.290517	-0.302202	-8.00024	1.07807e-12	3.03704e-09	18.3433
cg26291818	chr8	61429582	+	chr8:61429174-61430173	Island	RAB2A;RAB2A	NM_002865;NM_002865	5'UTR;1stExon		8:61428915-61430412	Promoter_Associated	RAB2A;RAB2A;RAB2A;RAB2A;RAB2A;RAB2A	ENST00000429861.1;ENST00000262646.7;ENST00000262646.7;ENST00000531289.1;ENST00000531289.1;ENST00000481569.1;ENST00000529579.1;ENST00000530725.1;ENST00000532232.1;ENST00000543829.1;ENST00000466595.1	TSS1500;5'UTR;1stExon;5'UTR;1stExon;TSS200;TSS200;TSS1500;TSS1500;TSS200;TSS200	chr8:61429005-61429615			0.314399	-1.90302	8.00024	1.07807e-12	3.03704e-09	18.3433
cg25142100	chr6	151547095	+		OpenSea							RP1-292B18.4	ENST00000415477.1	3'UTR			chr6:151547084-151547444	-0.421302	0.4455	-7.99991	1.07993e-12	3.03704e-09	18.3417
cg11784395	chr2	202946199	-		OpenSea	KIAA2012	NM_001277372	Body				snoU13;AC079354.1	ENST00000458924.1;ENST00000459709.1;ENST00000409515.3	TSS1500;5'UTR;5'UTR				-0.333763	-0.188084	-7.99904	1.08489e-12	3.03961e-09	18.3374
cg22740895	chr8	2092745	-		OpenSea	MYOM2	NM_003970	Body				MYOM2	ENST00000520298.1;ENST00000523595.1;ENST00000519268.1;ENST00000520779.1	5'UTR;5'UTR;5'UTR;5'UTR	chr8:2092685-2093115			-0.438167	1.81832	-7.98813	1.14842e-12	3.20563e-09	18.2835
cg07968522	chr7	129142123	+	chr7:129142171-129143038	N_Shore	SMKR1	NM_001195243	TSS200		7:129141690-129143549	Promoter_Associated	RP11-305M3.3	ENST00000488846.1;ENST00000462322.1	TSS1500;TSS200		chr7:129141637-129143470	chr7:129141408-129143317	0.499613	-1.649	7.9857	1.1631e-12	3.23461e-09	18.2715
cg09476146	chr8	61548872	-		OpenSea							RP11-91I20.3	ENST00000526470.1	TSS200				-0.451858	-0.247786	-7.98478	1.16867e-12	3.2381e-09	18.267
cg05129295	chr8	1316294	+		OpenSea													-0.252937	-0.61436	-7.98369	1.17533e-12	3.24458e-09	18.2616
cg04788997	chr14	103578049	+		OpenSea				chr14:103577820-103577820						chr14:103577625-103578050			0.387197	-0.0641365	7.9772	1.21583e-12	3.34407e-09	18.2296
cg07867325	chr3	73159953	-	chr3:73159857-73160140	Island				chr3:73159773-73159773	3:73159789-73160177	NonGene_Associated	U2	ENST00000411315.1	TSS200	chr3:73159725-73160175			-0.204303	-0.826912	-7.97436	1.23397e-12	3.38158e-09	18.2155
cg02183564	chr7	76874892	+		OpenSea	CCDC146	NM_020879	Body	chr7:76874732-76874732			CCDC146	ENST00000461882.1;ENST00000431197.1	5'UTR;5'UTR	chr7:76874800-76875075			0.535512	0.394671	7.97244	1.24643e-12	3.40332e-09	18.206
cg21397403	chr18	23229659	+		OpenSea										chr18:23229640-23229875			-0.519525	0.608644	-7.95752	1.34725e-12	3.66528e-09	18.1325
cg27048142	chr19	46544240	-		OpenSea	IGFL4;IGFL4	NM_001002923;NM_001002923	1stExon;5'UTR				IGFL4;IGFL4	ENST00000377697.1;ENST00000377697.1	1stExon;5'UTR			chr19:46544135-46545069	-0.482608	0.0192424	-7.95493	1.36559e-12	3.69688e-09	18.1197
cg11885173	chr10	29679151	-		OpenSea										chr10:29678925-29679170			-0.537031	-0.699064	-7.95393	1.37275e-12	3.69688e-09	18.1147
cg11716064	chr10	129477313	+		OpenSea													-0.469552	-0.707831	-7.9538	1.37364e-12	3.69688e-09	18.1141
cg22712861	chr19	41732544	+	chr19:41732006-41732556	Island	AXL;AXL;AXL	NM_001278599;NM_021913;NM_001699	TSS200;Body;Body		19:41731593-41732787	Unclassified_Cell_type_specific				chr19:41731585-41732790			-0.573995	-3.67418	-7.95202	1.38648e-12	3.71812e-09	18.1053
cg20574493	chr12	113770868	+	chr12:113772633-113772934	N_Shore	SLC8B1	NM_024959	5'UTR				SLC24A6;SLC24A6;SLC24A6;SLC24A6	ENST00000552613.1;ENST00000552014.1;ENST00000548186.1;ENST00000377458.2;ENST00000549605.1;ENST00000549181.1;ENST00000546737.1;ENST00000549372.1;ENST00000553238.1;ENST00000551230.1;ENST00000548477.1	5'UTR;5'UTR;5'UTR;5'UTR;5'UTR;5'UTR;TSS200;5'UTR;3'UTR;3'UTR;3'UTR	chr12:113770565-113770915			0.481593	-0.0224951	7.9488	1.40989e-12	3.76744e-09	18.0895
cg13300098	chr9	33036573	+		OpenSea	DNAJA1;DNAJA1	NM_001539;NM_001539	ExonBnd;Body				DNAJA1;DNAJA1	ENST00000465677.1;ENST00000539152.1;ENST00000495015.1	5'UTR;ExonBnd;5'UTR				-0.691582	0.126504	-7.94302	1.45307e-12	3.86905e-09	18.0609
cg23562228	chr19	49657666	-	chr19:49652212-49654260	S_Shelf	HRC	NM_002152	1stExon				HRC;HRC	ENST00000252825.3;ENST00000391863.1	1stExon;TSS200				-0.318118	-0.0934583	-7.93266	1.53365e-12	4.06918e-09	18.0099
cg01504018	chr17	63773195	-		OpenSea	CEP112;CEP112;CEP112;CEP112	NR_126542;NM_001037325;NM_001199165;NM_001302891	Body;Body;Body;Body									chr17:63773021-63773424	-0.343551	-1.30274	-7.93004	1.55469e-12	4.11048e-09	17.997
cg27168606	chr19	11906538	+	chr19:11909402-11909841	N_Shelf													-0.282888	-0.193673	-7.92816	1.57003e-12	4.13646e-09	17.9877
cg19951437	chr15	57753959	+		OpenSea	CGNL1;CGNL1	NM_001252335;NM_032866	Body;Body							chr15:57753665-57754030			0.696108	0.358314	7.92035	1.63518e-12	4.27844e-09	17.9492
cg05357347	chr15	35591053	+		OpenSea							ATPBD4	ENST00000560386.1	3'UTR				-0.365856	-0.644146	-7.92033	1.63531e-12	4.27844e-09	17.9491
cg22797971	chr6	34245341	-		OpenSea										chr6:34245120-34245550			0.335008	0.0403499	7.9168	1.66565e-12	4.34269e-09	17.9318
cg19138773	chr8	42639105	+		OpenSea								ENST00000533810.1	5'UTR	chr8:42639100-42639430			0.626359	2.24694	7.91396	1.69051e-12	4.39225e-09	17.9177
cg05746807	chr3	196463696	+	chr3:196466585-196467353	N_Shelf										chr3:196463680-196463995			-0.649043	-0.138561	-7.91244	1.70389e-12	4.40195e-09	17.9103
cg10759293	chr20	19999226	+	chr20:19997704-19998559	S_Shore	NAA20;NAA20;NAA20	NM_181528;NM_181527;NM_016100	Body;Body;Body		20:19997567-19999354	Promoter_Associated	NAA20	ENST00000481837.1;ENST00000484480.1;ENST00000463154.1;ENST00000480550.1	5'UTR;5'UTR;5'UTR;5'UTR	chr20:19999065-19999495			0.326998	0.841607	7.91221	1.70597e-12	4.40195e-09	17.9091
cg04972745	chr10	101287846	-	chr10:101287162-101287920	Island							RP11-129J12.2;RP11-129J12.1;RP11-129J12.2	ENST00000548010.1;ENST00000452494.1;ENST00000552096.1	3'UTR;5'UTR;TSS1500	chr10:101287445-101289295			-0.802498	-2.28734	-7.90865	1.73784e-12	4.46883e-09	17.8916
cg01680288	chr17	3861575	+		OpenSea	ATP2A3;ATP2A3;ATP2A3;ATP2A3;ATP2A3;ATP2A3;ATP2A3	NM_174955;NM_005173;NM_174953;NM_174957;NM_174956;NM_174954;NM_174958	Body;Body;Body;Body;Body;Body;Body				ATP2A3	ENST00000397039.1;ENST00000574202.1	5'UTR;3'UTR	chr17:3861320-3861695			0.801392	2.30928	7.90518	1.76957e-12	4.52942e-09	17.8745
cg19695521	chr6	30290292	+	chr6:30294169-30295071	N_Shelf	HCG18;HCG18	NR_024052;NR_024053	Body;Body				HCG17;HCG18	ENST00000453558.1;ENST00000438412.1;ENST00000444126.1;ENST00000449544.1;ENST00000454129.1;ENST00000454269.1;ENST00000412685.1;ENST00000413358.1;ENST00000426882.1	3'UTR;3'UTR;3'UTR;3'UTR;3'UTR;3'UTR;3'UTR;3'UTR;3'UTR				-0.366945	-0.897733	-7.90476	1.77346e-12	4.52942e-09	17.8724
cg25973395	chr9	71394828	-	chr9:71394793-71395492	Island	FAM122A;PIP5K1B;PIP5K1B	NM_138333;NM_001278253;NM_003558	TSS200;5'UTR;5'UTR		9:71394071-71395858	Unclassified	FAM122A;FAM122A;PIP5K1B;PIP5K1B;PIP5K1B	ENST00000394264.3;ENST00000377279.3;ENST00000472907.1;ENST00000541509.1;ENST00000377290.1;ENST00000419747.2;ENST00000377284.1;ENST00000437200.1;ENST00000440050.1	TSS200;TSS200;5'UTR;5'UTR;5'UTR;5'UTR;5'UTR;5'UTR;5'UTR	chr9:71394780-71395535			0.908212	-3.10567	7.90338	1.78617e-12	4.5418e-09	17.8657
cg03403215	chr10	133761248	+		OpenSea	PPP2R2D;PPP2R2D;PPP2R2D	NR_033191;NM_001003656;NM_018461	Body;Body;Body				PPP2R2D	ENST00000482010.2;ENST00000490777.2;ENST00000470416.1	3'UTR;5'UTR;5'UTR		chr10:133760482-133762364	chr10:133757731-133762135	-0.244202	0.271033	-7.90293	1.79041e-12	4.5418e-09	17.8634
cg27652249	chr19	50013053	+	chr19:50016531-50016851	N_Shelf											chr19:50012831-50013117		-0.372608	-0.160086	-7.89968	1.82089e-12	4.59559e-09	17.8474
cg03403209	chr16	29666641	-		OpenSea												chr16:29665827-29666844	0.441417	-0.451809	7.89937	1.82386e-12	4.59559e-09	17.8459
cg14991022	chr1	203255003	+		OpenSea	LINC01353	NR_117097	TSS1500				RP11-134P9.3	ENST00000412772.1	TSS1500				0.917698	2.11263	7.89347	1.88071e-12	4.72299e-09	17.8169
cg11403046	chr20	40628070	-	chr20:40627224-40628025	S_Shore							RP5-1121H13.4	ENST00000431589.1	5'UTR		chr20:40626915-40628115		-0.375168	0.826203	-7.89225	1.8927e-12	4.73726e-09	17.8109
cg02390588	chr12	53722253	-	chr12:53718632-53719778	S_Shelf	SP7	NM_152860	Body		12:53720827-53722276	Unclassified					chr12:53721219-53722426	chr12:53721054-53722375	-0.341049	0.488212	-7.89028	1.91219e-12	4.77013e-09	17.8012
cg14438445	chr2	39221176	+		OpenSea	SOS1	NM_005633	Body				SOS1-IT1	ENST00000420644.1	TSS200				-0.474721	0.346544	-7.88522	1.96324e-12	4.87948e-09	17.7762
cg08157342	chr4	150818208	+		OpenSea							RP11-526A4.1	ENST00000508106.1	TSS1500			chr4:150817563-150818519	-0.397085	0.697444	-7.88465	1.96901e-12	4.87948e-09	17.7735
cg07791468	chr2	31492359	+		OpenSea													-0.411331	-0.895679	-7.88265	1.98959e-12	4.91425e-09	17.7636
cg06513244	chr8	95954357	-		OpenSea	TP53INP1;TP53INP1	NM_033285;NM_001135733	5'UTR;5'UTR				TP53INP1;TP53INP1;TP53INP1;C8orf38;C8orf38	ENST00000378776.4;ENST00000448464.2;ENST00000342697.4;ENST00000523378.1;ENST00000396113.1;ENST00000396111.1;ENST00000519136.1	TSS1500;5'UTR;5'UTR;5'UTR;5'UTR;5'UTR;5'UTR				-0.290619	-0.111716	-7.87697	2.04926e-12	5.04503e-09	17.7357
cg24207610	chr19	41632920	-	chr19:41633776-41634047	N_Shore	CYP2F1	NM_000774	Body		19:41632603-41634184	Unclassified		ENST00000532164.1;ENST00000527768.1;ENST00000439903.2	5'UTR;3'UTR;3'UTR	chr19:41632645-41633055			-0.401451	0.180532	-7.87515	2.06875e-12	5.07637e-09	17.7267
cg00529697	chr5	75013131	+	chr5:75012962-75013515	Island	C5orf37;C5orf37	NM_001099271;NM_001099271	5'UTR;1stExon		5:75012240-75013690	Promoter_Associated	POC5;POC5;POC5;POC5;POC5;POC5	ENST00000514838.1;ENST00000515285.1;ENST00000428202.2;ENST00000507421.1;ENST00000514838.1;ENST00000515285.1;ENST00000506164.1;ENST00000502826.1;ENST00000508467.1;ENST00000512125.1;ENST00000503835.1;ENST00000428202.2;ENST00000380475.2;ENST00000506164.1;ENST00000502826.1;ENST00000503835.1;ENST00000380475.2;ENST00000512125.1;ENST00000508467.1;ENST00000507421.1	5'UTR;5'UTR;5'UTR;1stExon;1stExon;1stExon;1stExon;1stExon;1stExon;1stExon;1stExon;1stExon;1stExon;5'UTR;5'UTR;5'UTR;5'UTR;3'UTR;3'UTR;3'UTR	chr5:75012860-75013575			0.410975	-1.80917	7.87087	2.11525e-12	5.17357e-09	17.7057
cg24922627	chr1	239401619	+		OpenSea												chr1:239401234-239401642	-0.457586	0.0104682	-7.865	2.18079e-12	5.31655e-09	17.6768
cg03213044	chr19	12243753	-		OpenSea	ZNF20;ZNF20;ZNF625-ZNF20	NM_021143;NM_001203250;NR_037802	Body;Body;Body				ZNF625	ENST00000480770.1;ENST00000430024.1	3'UTR;3'UTR			chr19:12243082-12244723	-0.318578	-0.011618	-7.86379	2.19455e-12	5.33279e-09	17.6709
cg03528558	chr20	49991083	-		OpenSea										chr20:49990880-49991335			-0.29419	-0.690648	-7.86124	2.22393e-12	5.38674e-09	17.6583
cg09499256	chr19	52263842	+		OpenSea	FPR2	NM_001005738	TSS1500				FPR2	ENST00000340023.4	TSS1500				-0.323963	-0.606814	-7.86021	2.23577e-12	5.39801e-09	17.6533
cg06880365	chr19	36870044	+	chr19:36869564-36870279	Island					19:36869249-36870473	Promoter_Associated	ZFP14	ENST00000270001.6	5'UTR	chr19:36869940-36870230			0.723712	-2.5801	7.85312	2.31977e-12	5.58286e-09	17.6184
cg11582617	chr6	158589302	+	chr6:158588887-158589449	Island	SERAC1;SERAC1;GTF2H5	NM_032861;NM_032861;NM_207118	1stExon;5'UTR;TSS200		6:158588516-158589953	Promoter_Associated	SERAC1;GTF2H5;SERAC1;SERAC1;SERAC1	ENST00000367102.2;ENST00000438073.1;ENST00000367101.1;ENST00000367104.3;ENST00000367102.2	1stExon;TSS200;TSS200;TSS200;5'UTR	chr6:158589225-158589495			0.204344	-1.2208	7.84231	2.45368e-12	5.8837e-09	17.5653
cg17872990	chr2	234637301	+		OpenSea	UGT1A3;UGT1A5;UGT1A4;UGT1A8;UGT1A10;UGT1A9;UGT1A7;UGT1A6;UGT1A6	NM_019093;NM_019078;NM_007120;NM_019076;NM_019075;NM_021027;NM_019077;NM_205862;NM_001072	TSS1500;Body;Body;Body;Body;Body;Body;Body;Body				UGT1A3;UGT1A6	ENST00000482026.1;ENST00000484784.1;ENST00000480628.1	TSS1500;3'UTR;5'UTR				-0.425463	0.187895	-7.84178	2.46044e-12	5.8837e-09	17.5627
cg05920196	chr12	118703604	+		OpenSea	TAOK3	NM_016281	5'UTR				TAOK3;TAOK3;TAOK3	ENST00000359811.4;ENST00000541186.1;ENST00000539872.1;ENST00000542902.1;ENST00000541786.1;ENST00000419821.2;ENST00000542532.1;ENST00000392533.3;ENST00000542692.1	5'UTR;5'UTR;5'UTR;5'UTR;5'UTR;5'UTR;5'UTR;5'UTR;3'UTR				0.727626	1.29135	7.84041	2.478e-12	5.90117e-09	17.5559
cg10071554	chr5	172440141	+		OpenSea	ATP6V0E1	NM_003945	Body							chr5:172439980-172440230			-0.550839	-0.0638902	-7.83999	2.48347e-12	5.90117e-09	17.5539
cg27042528	chr19	513536	+		OpenSea	C19orf20	NM_033513	Body									chr19:512390-514050	-0.437174	0.31989	-7.83848	2.50295e-12	5.9287e-09	17.5465
cg00574307	chr13	95096100	-		OpenSea	DCT;DCT	NM_001129889;NM_001922	Body;Body				DCT	ENST00000377021.4	TSS1500		chr13:95096062-95096412		-0.601126	-0.45193	-7.83599	2.53554e-12	5.98701e-09	17.5342
cg16185768	chr2	8946094	-		OpenSea	KIDINS220	NM_020738	Body				KIDINS220	ENST00000541927.1;ENST00000471275.1;ENST00000488729.1	5'UTR;3'UTR;3'UTR	chr2:8945880-8946190			-0.455055	-0.0202658	-7.83081	2.60466e-12	6.13095e-09	17.5088
cg17277212	chr2	43606822	-		OpenSea	THADA;THADA;THADA	NR_073394;NM_022065;NM_001083953	Body;Body;Body				THADA	ENST00000486735.1;ENST00000473004.1;ENST00000398653.1;ENST00000408045.2;ENST00000402796.1;ENST00000485353.1	3'UTR;3'UTR;3'UTR;3'UTR;3'UTR;3'UTR			chr2:43606614-43607232	-0.32228	-0.0870228	-7.8293	2.62512e-12	6.1598e-09	17.5014
cg24265837	chr22	17748882	+		OpenSea	CECR3	NR_038398	TSS1500				CECR3	ENST00000428828.1	TSS1500			chr22:17748848-17750293	-0.346087	-0.225974	-7.80723	2.94377e-12	6.88598e-09	17.393
cg13421019	chr11	7597493	-		OpenSea	PPFIBP2	NM_003621	Body				PPFIBP2;PPFIBP2;PPFIBP2;PPFIBP2	ENST00000532926.1;ENST00000525597.1;ENST00000537467.1;ENST00000529021.1;ENST00000541115.1;ENST00000533792.1;ENST00000537211.1;ENST00000529575.1	TSS1500;TSS1500;TSS1500;TSS1500;TSS1500;TSS200;5'UTR;5'UTR	chr11:7597040-7597795			-0.638328	-3.64012	-7.79081	3.20529e-12	7.44532e-09	17.3125
cg14472937	chr15	44086034	+	chr15:44084144-44085272	S_Shore	MIR1282;SERF2	NR_031695;NM_001018108	TSS200;3'UTR				MIR1282;SERF2;SERF2;SERF2;RP11-296A16.1	ENST00000486144.1;ENST00000408865.1;ENST00000402131.1;ENST00000403425.1;ENST00000381359.1;ENST00000445816.1;ENST00000417761.2	5'UTR;TSS200;3'UTR;3'UTR;3'UTR;3'UTR;3'UTR	chr15:44085845-44086275			0.454335	1.83476	7.79061	3.20871e-12	7.44532e-09	17.3115
cg25133706	chr14	62522891	+	chr14:62523575-62523786	N_Shore	SYT16	NM_031914	Body							chr14:62522845-62523095			-0.554133	0.642583	-7.79037	3.21263e-12	7.44532e-09	17.3103
cg20594765	chr1	230276238	+		OpenSea	GALNT2	NM_004481	Body				GALNT2	ENST00000494106.1;ENST00000541865.1	5'UTR;5'UTR	chr1:230276200-230276555			0.384357	0.42566	7.78571	3.2912e-12	7.60393e-09	17.2874
cg24512544	chr8	141588943	+		OpenSea	EIF2C2;EIF2C2	NM_012154;NM_001164623	Body;Body				EIF2C2	ENST00000517293.1	3'UTR		chr8:141587483-141591299		0.491195	2.69499	7.78327	3.33308e-12	7.67706e-09	17.2755
cg10994819	chr6	99399304	+	chr6:99395302-99395855	S_Shelf													-0.436989	-0.324541	-7.78218	3.35203e-12	7.6971e-09	17.2701
cg22061479	chr8	87484795	+		OpenSea	FAM82B	NM_016033	3'UTR		8:87484785-87484933	Unclassified_Cell_type_specific	FAM82B	ENST00000406452.3	3'UTR	chr8:87484740-87484950			-0.465019	-2.04378	-7.78156	3.36272e-12	7.6981e-09	17.2671
cg00221271	chr11	85912347	+		OpenSea											chr11:85912281-85912793	chr11:85912287-85914477	0.422744	0.20972	7.78013	3.38777e-12	7.73187e-09	17.2601
cg01561259	chr17	78560781	+		OpenSea	RPTOR;RPTOR	NM_001163034;NM_020761	Body;Body	chr17:78560725-78560725			RPTOR	ENST00000573746.1;ENST00000537330.1;ENST00000577161.1	5'UTR;5'UTR;5'UTR	chr17:78559705-78560975			0.69547	0.940371	7.77945	3.39972e-12	7.73565e-09	17.2567
cg18604182	chr7	30999561	-		OpenSea								ENST00000466427.1	5'UTR				-0.441819	-1.26098	-7.7774	3.43597e-12	7.79451e-09	17.2467
cg26609342	chr10	13173258	+		OpenSea	OPTN;OPTN;OPTN;OPTN	NM_021980;NM_001008213;NM_001008212;NM_001008211	Body;Body;Body;Body					ENST00000469025.1	TSS200				-0.337066	-0.0866726	-7.77627	3.4562e-12	7.81677e-09	17.2412
cg13250847	chr6	124283903	+		OpenSea	NKAIN2;NKAIN2;NKAIN2;NKAIN2	NM_001300737;NM_001300738;NM_001040214;NM_153355	5'UTR;5'UTR;Body;Body				NKAIN2	ENST00000476571.1	5'UTR	chr6:124283705-124284070			-0.373196	-1.87911	-7.77392	3.4985e-12	7.88021e-09	17.2296
cg26118675	chr2	96256841	-		OpenSea	TRIM43	NM_138800	TSS1500				TRIM43	ENST00000272395.2	TSS1500				-0.558005	-0.586558	-7.77355	3.50524e-12	7.88021e-09	17.2278
cg08646105	chr13	32417270	-	chr13:32420630-32421274	N_Shelf													-0.431437	-0.0382865	-7.77228	3.52838e-12	7.90856e-09	17.2216
cg00987699	chr7	5229947	-	chr7:5229657-5230341	Island	WIPI2;WIPI2;WIPI2;WIPI2;WIPI2;WIPI2;WIPI2;WIPI2	NM_015610;NM_016003;NM_015610;NM_001033519;NM_001033518;NM_001033518;NM_016003;NM_001033519	5'UTR;5'UTR;1stExon;1stExon;1stExon;5'UTR;1stExon;5'UTR		7:5229501-5230623	Promoter_Associated	WIPI2;WIPI2;WIPI2;WIPI2;WIPI2;WIPI2;WIPI2;WIPI2;WIPI2;WIPI2	ENST00000496867.1;ENST00000288828.4;ENST00000288828.4;ENST00000401525.3;ENST00000401525.3;ENST00000404704.3;ENST00000404704.3;ENST00000466014.1;ENST00000485854.1;ENST00000382384.2;ENST00000382384.2;ENST00000466014.1;ENST00000485854.1	TSS1500;5'UTR;1stExon;5'UTR;1stExon;5'UTR;1stExon;1stExon;1stExon;5'UTR;1stExon;5'UTR;5'UTR		chr7:5229117-5230673	chr7:5229009-5230606	0.314517	-1.59637	7.76578	3.64923e-12	8.15509e-09	17.1897
cg06485596	chr16	24112658	+		OpenSea	PRKCB;PRKCB	NM_002738;NM_212535	Body;Body				PRKCB	ENST00000482000.1	5'UTR				-0.321636	-0.174875	-7.76508	3.66242e-12	8.16028e-09	17.1863
cg07320252	chr1	235068943	-		OpenSea				chr1:235068890-235068890						chr1:235068540-235069175			0.645476	1.24481	7.76056	3.74912e-12	8.32875e-09	17.1642
cg21872288	chr6	98427365	+		OpenSea												chr6:98426665-98427555	-0.465101	-0.153022	-7.75822	3.79486e-12	8.40548e-09	17.1527
cg10694992	chr5	131634021	+	chr5:131629230-131630797	S_Shelf	SLC22A4	NM_003059	Body				SLC22A4	ENST00000491257.1	5'UTR			chr5:131633999-131634507	-0.394987	-1.4336	-7.75197	3.91979e-12	8.65667e-09	17.1221
cg11047885	chr4	40557453	-		OpenSea	RBM47	NM_001098634	5'UTR				RBM47;RBM47;RBM47;RBM47	ENST00000513044.1;ENST00000514014.1;ENST00000510871.1;ENST00000319592.4;ENST00000514782.1;ENST00000515053.1;ENST00000511902.1;ENST00000505414.1;ENST00000511598.1	3'UTR;5'UTR;5'UTR;5'UTR;5'UTR;5'UTR;5'UTR;5'UTR;5'UTR	chr4:40557240-40557530			-0.570502	-0.588691	-7.74779	4.00536e-12	8.80653e-09	17.1016
cg18604876	chr3	5164258	-	chr3:5163838-5164540	Island	ARL8B	NM_018184	1stExon		3:5163411-5165390	Promoter_Associated	ARL8B;ARL8B;ARL8B	ENST00000256496.3;ENST00000429403.1;ENST00000444332.1;ENST00000419534.2;ENST00000438743.1	1stExon;1stExon;1stExon;1stExon;ExonBnd	chr3:5163760-5165475			0.313587	-2.5019	7.74752	4.0111e-12	8.80653e-09	17.1003
cg03781809	chr10	14858247	-		OpenSea												chr10:14857679-14858304	-0.474265	-0.300217	-7.74164	4.13502e-12	9.05214e-09	17.0715
cg21285133	chr1	150209464	+	chr1:150206971-150207842	S_Shore	ANP32E;ANP32E	NM_001136478;NM_030920	TSS1500;TSS1500				ANP32E;ANP32E;ANP32E;ANP32E;ANP32E;U2;ANP32E	ENST00000534220.1;ENST00000436748.2;ENST00000532744.1;ENST00000369114.5;ENST00000369115.2;ENST00000369116.4;ENST00000314136.8;ENST00000410290.1;ENST00000533654.1	TSS1500;TSS1500;TSS1500;TSS1500;TSS1500;TSS1500;TSS1500;5'UTR;TSS1500	chr1:150209265-150209610			-0.326478	-2.1572	-7.7404	4.16154e-12	9.08369e-09	17.0654
cg18057710	chr1	197705078	+		OpenSea	DENND1B;DENND1B;DENND1B;DENND1B;DENND1B	NM_001300858;NM_001195216;NR_125340;NM_001195215;NM_144977	5'UTR;Body;Body;Body;Body				DENND1B;DENND1B;DENND1B	ENST00000468589.1;ENST00000495550.1;ENST00000235453.4;ENST00000477581.1;ENST00000294738.5;ENST00000400967.2	3'UTR;3'UTR;5'UTR;3'UTR;TSS1500;TSS1500				-0.50511	0.669528	-7.73755	4.22352e-12	9.19227e-09	17.0515
cg03879629	chr3	46152446	-		OpenSea				chr3:46152113-46152113							chr3:46152121-46153227	chr3:46150366-46154908	-0.779471	-1.98221	-7.7283	4.43042e-12	9.61471e-09	17.0062
cg25881344	chr12	22778094	+	chr12:22777988-22778301	Island	ETNK1;ETNK1;ETNK1;ETNK1	NM_001039481;NM_001039481;NM_018638;NM_018638	5'UTR;1stExon;5'UTR;1stExon		12:22777860-22778179	Promoter_Associated	RP11-268P4.4;ETNK1;ETNK1;ETNK1;ETNK1	ENST00000538218.1;ENST00000542076.1;ENST00000541247.1;ENST00000381409.4;ENST00000381409.4;ENST00000335148.3;ENST00000335148.3;ENST00000545979.1	TSS200;TSS200;TSS200;5'UTR;1stExon;5'UTR;1stExon;TSS200	chr12:22777905-22778195			0.622908	-2.86319	7.72255	4.5642e-12	9.87649e-09	16.9781
cg25928444	chr2	220437437	+	chr2:220434859-220436179	S_Shore	OBSL1;INHA	NM_015311;NM_002191	TSS1500;Body				INHA;OBSL1;OBSL1;OBSL1;OBSL1;OBSL1	ENST00000489456.1;ENST00000373876.1;ENST00000404537.1;ENST00000289656.3;ENST00000465589.1;ENST00000265318.4;ENST00000491370.1	5'UTR;TSS1500;TSS1500;TSS1500;TSS1500;TSS1500;TSS1500		chr2:220433865-220437923		-0.306459	-0.50839	-7.7219	4.57955e-12	9.88121e-09	16.9749
cg00452835	chr1	172515025	-		OpenSea	C1orf9;C1orf9	NM_016227;NM_014283	Body;Body								chr1:172514377-172515311	chr1:172513235-172515172	0.5705	0.78973	7.721	4.6008e-12	9.89863e-09	16.9705
cg02582827	chr22	39063766	-		OpenSea	CBY1;CBY1	NM_001002880;NM_015373	Body;5'UTR				RP3-508I15.10;CBY1;CBY1	ENST00000423346.1;ENST00000467118.1;ENST00000475924.1;ENST00000485501.1;ENST00000411557.1;ENST00000396811.2;ENST00000216029.3;ENST00000492537.1;ENST00000416285.1;ENST00000492576.1;ENST00000489847.1	3'UTR;TSS200;5'UTR;5'UTR;5'UTR;5'UTR;5'UTR;5'UTR;5'UTR;5'UTR;5'UTR				-0.285799	0.0104293	-7.71643	4.71091e-12	1.01026e-08	16.9481
cg08858001	chr3	180598352	-		OpenSea								ENST00000469882.1;ENST00000484790.1;ENST00000465551.1	5'UTR;5'UTR;5'UTR			chr3:180598184-180599506	-0.324513	0.00566686	-7.71595	4.72252e-12	1.01026e-08	16.9458
cg05371135	chr1	27962114	-	chr1:27961559-27961810	S_Shore	FGR	NM_005248	TSS1500				FGR;FGR	ENST00000475472.1;ENST00000545953.1;ENST00000374005.3	TSS1500;TSS1500;TSS1500	chr1:27961840-27962235			0.41246	0.0527945	7.71316	4.7912e-12	1.02204e-08	16.9321
cg08879913	chr10	58130574	-		OpenSea										chr10:58130400-58130770			-0.453709	0.358231	-7.70689	4.94905e-12	1.05272e-08	16.9015
cg11808459	chr2	122438889	+		OpenSea							AC018737.1	ENST00000419902.1	5'UTR				-0.435801	-0.570776	-7.70373	5.03061e-12	1.06705e-08	16.886
cg20617676	chr7	123389167	-	chr7:123388399-123389623	Island	WASL	NM_003941	TSS200		7:123388734-123389887	Promoter_Associated	WASL;WASL	ENST00000470644.2;ENST00000536685.1;ENST00000223023.4	TSS200;TSS200;TSS200	chr7:123388725-123389830			0.51028	-2.28601	7.70149	5.08903e-12	1.07478e-08	16.8751
cg09208059	chr10	118373849	-		OpenSea				chr10:118373610-118373610									-0.517761	-0.064588	-7.70124	5.09566e-12	1.07478e-08	16.8739
cg11997486	chr6	14100671	+		OpenSea				chr6:14100441-14100441									0.359127	-0.428463	7.69841	5.17062e-12	1.08753e-08	16.86
cg27211899	chr11	118872390	+	chr11:118868641-118869204	S_Shelf	CCDC84	NM_198489	Body					ENST00000524670.1;ENST00000526463.1	5'UTR;3'UTR				-0.447845	-0.342571	-7.69572	5.24296e-12	1.09836e-08	16.8469
cg19515398	chr8	141537687	+		OpenSea							CTA-204B4.6	ENST00000560295.1	1stExon		chr8:141536503-141538181		0.562242	1.14651	7.69541	5.25138e-12	1.09836e-08	16.8454
cg23065082	chr11	119562947	-		OpenSea	PVRL1;PVRL1;PVRL1	NM_203286;NM_203285;NM_002855	Body;Body;Body	chr11:119562613-119562613						chr11:119562525-119563095			0.451768	0.625	7.68492	5.54391e-12	1.15633e-08	16.7941
cg26839235	chr1	62676679	+		OpenSea	L1TD1;L1TD1	NM_001164835;NM_019079	Body;Body				Y_RNA	ENST00000363304.1	TSS1500			chr1:62672260-62681369	-0.395423	0.158437	-7.68165	5.63806e-12	1.17271e-08	16.7782
cg07702644	chr19	43936935	+		OpenSea												chr19:43936774-43937914	-0.424979	-0.0516346	-7.67981	5.692e-12	1.18066e-08	16.7691
cg04792380	chr12	105162318	-		OpenSea													-0.45571	0.236767	-7.67739	5.76367e-12	1.19223e-08	16.7573
cg17861473	chr12	28970616	-		OpenSea											chr12:28970591-28970794	chr12:28970297-28971034	-0.427531	-0.208175	-7.67567	5.81485e-12	1.19951e-08	16.7489
cg13000555	chr12	104460455	+	chr12:104457766-104459087	S_Shore	HCFC2	NM_013320	Body							chr12:104460305-104460610			-0.387543	0.112388	-7.67264	5.90661e-12	1.21183e-08	16.7341
cg24276069	chr1	45243927	+	chr1:45241013-45241900	S_Shelf	RPS8;SNORD38B	NM_001012;NR_001457	Body;TSS200				RPS8;SNORD38B	ENST00000485390.1;ENST00000464658.1;ENST00000484599.1;ENST00000474582.1;ENST00000384690.1	5'UTR;5'UTR;5'UTR;5'UTR;TSS200	chr1:45243800-45244195			0.544291	-0.365441	7.67263	5.90687e-12	1.21183e-08	16.7341
cg02138684	chr11	72864108	+		OpenSea					11:72863754-72864466	Unclassified				chr11:72863980-72864375			-0.809892	-3.96735	-7.66769	6.05949e-12	1.23976e-08	16.7099
cg23456689	chr10	13516215	-	chr10:13516165-13516747	Island	BEND7;BEND7	NM_152751;NM_001100912	Body;Body					ENST00000469555.1	3'UTR			chr10:13513832-13516844	-0.791466	-0.219229	-7.66422	6.16909e-12	1.25875e-08	16.693
cg21530210	chr19	44435899	+	chr19:44439200-44439612	N_Shelf							ZNF45	ENST00000269973.4	5'UTR				-0.518757	-0.653739	-7.6583	6.36027e-12	1.29424e-08	16.6641
cg02044621	chr11	62452831	+	chr11:62455073-62455868	N_Shelf													-0.466457	-0.190293	-7.65723	6.39532e-12	1.29786e-08	16.6589
cg24315703	chr22	31608152	-	chr22:31608021-31608528	Island	LIMK2	NM_005569	TSS200		22:31607167-31609166	Promoter_Associated	LIMK2;LIMK2;LIMK2	ENST00000462625.1;ENST00000406516.1;ENST00000444929.2;ENST00000331728.4	TSS200;TSS200;TSS200;TSS200	chr22:31608020-31608275			0.223019	-1.11804	7.65393	6.50516e-12	1.31659e-08	16.6428
cg24048921	chr22	41074275	-		OpenSea	MCHR1	NM_005297	TSS1500				MCHR1;MCHR1	ENST00000249016.4;ENST00000381433.2	TSS1500;TSS1500			chr22:41074084-41075798	-0.349722	0.287561	-7.65225	6.56193e-12	1.32302e-08	16.6346
cg27199414	chr22	40901737	-		OpenSea	MKL1;MKL1;MKL1	NM_001282662;NM_020831;NM_001282661	5'UTR;5'UTR;5'UTR				MKL1;MKL1;MKL1	ENST00000499213.3;ENST00000355630.3;ENST00000402042.1	5'UTR;5'UTR;5'UTR	chr22:40901560-40901750			-0.284651	-1.06178	-7.65195	6.57216e-12	1.32302e-08	16.6331
cg09372819	chr11	60153093	+		OpenSea	MS4A7;MS4A7;MS4A7;MS4A7	NM_021201;NM_206940;NM_206939;NM_206938	Body;Body;Body;Body				MS4A14	ENST00000528808.1;ENST00000534310.1;ENST00000532756.1;ENST00000531787.1	5'UTR;TSS1500;3'UTR;5'UTR				-0.468885	0.0139858	-7.65052	6.62064e-12	1.32921e-08	16.6262
cg17467487	chr9	94714498	-	chr9:94711117-94713075	S_Shore										chr9:94714265-94714775			-0.64593	-0.547323	-7.64608	6.77405e-12	1.35639e-08	16.6045
cg06102340	chr6	8859229	+		OpenSea										chr6:8859160-8859430			-0.568449	-0.332395	-7.64527	6.80222e-12	1.35841e-08	16.6006
cg24702040	chr1	233501790	+	chr1:233497707-233497917	S_Shelf	KIAA1804	NM_032435	Body										-0.302311	-0.0841078	-7.64356	6.86262e-12	1.36683e-08	16.5922
cg02086204	chr10	23620903	+		OpenSea	C10orf67	NM_153714	Body							chr10:23620705-23621115			-0.636289	-0.392548	-7.64187	6.92263e-12	1.37514e-08	16.584
cg18936471	chr4	99186446	+	chr4:99181509-99183199	S_Shelf	RAP1GDS1;RAP1GDS1;RAP1GDS1;RAP1GDS1;RAP1GDS1;RAP1GDS1	NM_001100429;NM_001100428;NM_001100426;NM_021159;NM_001100427;NM_001100430	Body;Body;Body;Body;Body;Body					ENST00000505378.1;ENST00000511379.1;ENST00000507303.1	5'UTR;5'UTR;5'UTR				0.599744	0.301853	7.6386	7.04041e-12	1.39484e-08	16.568
cg23669118	chr16	1538347	-	chr16:1535925-1536576	S_Shore	C16orf38	NM_001013658	1stExon				PTX4	ENST00000293922.1	1stExon	chr16:1538240-1538430			0.528176	0.135342	7.63547	7.15468e-12	1.40977e-08	16.5528
cg07768696	chr17	55676682	+		OpenSea	MSI2;MSI2	NM_138962;NM_170721	Body;Body		17:55676544-55677899	Unclassified_Cell_type_specific				chr17:55676380-55677035			0.336661	0.192576	7.6351	7.16844e-12	1.40977e-08	16.5509
cg07827008	chr12	133338719	-	chr12:133337981-133338989	Island	ANKLE2	NM_015114	TSS1500		12:133338491-133338972	Promoter_Associated	ANKLE2;ANKLE2;ANKLE2	ENST00000539605.1;ENST00000337516.5;ENST00000357997.5	TSS1500;TSS1500;TSS1500	chr12:133338625-133339155			0.406368	-3.19097	7.635	7.17205e-12	1.40977e-08	16.5505
cg10495947	chr3	39148675	-	chr3:39148377-39149400	Island	TTC21A;TTC21A;GORASP1;GORASP1;GORASP1;GORASP1;GORASP1	NM_145755;NM_001105513;NR_103867;NR_103866;NM_001278790;NM_001278789;NM_031899	TSS1500;TSS1500;Body;Body;Body;Body;Body				TTC21A;TTC21A;TTC21A	ENST00000466443.1;ENST00000488479.1;ENST00000473827.1;ENST00000493851.1;ENST00000492064.1;ENST00000493938.1;ENST00000431601.1;ENST00000493751.1;ENST00000469471.1;ENST00000301819.6;ENST00000431162.2;ENST00000479954.1;ENST00000430597.2;ENST00000493337.1;ENST00000490036.1;ENST00000459702.1;ENST00000425163.1;ENST00000440121.1;ENST00000431601.1;ENST00000416741.1;ENST00000437458.1;ENST00000441302.2;ENS…	3'UTR;3'UTR;3'UTR;3'UTR;3'UTR;3'UTR;5'UTR;3'UTR;3'UTR;TSS1500;TSS1500;TSS1500;TSS1500;TSS1500;TSS1500;TSS1500;TSS1500;TSS1500;1stExon;TSS200;TSS200;3'UTR;3'UTR	chr3:39148225-39149270			0.454007	-2.12263	7.63217	7.27764e-12	1.42679e-08	16.5366
cg25552416	chr17	4981660	-	chr17:4981357-4981979	Island	ZFP3	NM_153018	TSS200		17:4981094-4982433	Promoter_Associated	ZFP3;ZFP3;RP11-46I8.3	ENST00000318833.3;ENST00000318833.3;ENST00000574352.1	1stExon;5'UTR;TSS1500	chr17:4981360-4981835			0.505518	-2.28035	7.63129	7.31059e-12	1.42951e-08	16.5324
cg08376310	chr11	2858621	+		OpenSea	KCNQ1;KCNQ1	NM_000218;NM_181798	Body;Body				KCNQ1	ENST00000526095.1	5'UTR	chr11:2858305-2858730			0.768662	1.90049	7.62976	7.36843e-12	1.43352e-08	16.5249
cg10776509	chr18	55589087	+		OpenSea										chr18:55589020-55589335			-0.572151	0.411725	-7.62958	7.37531e-12	1.43352e-08	16.524
cg12987761	chr22	18631457	+	chr22:18632736-18632998	N_Shore	USP18	NM_017414	TSS1500				USP18	ENST00000215794.7	TSS1500	chr22:18631120-18631695			-0.537532	0.687729	-7.62924	7.38835e-12	1.43352e-08	16.5224
cg07078732	chr2	30505165	-		OpenSea					2:30505091-30505243	Unclassified_Cell_type_specific				chr2:30504985-30505275			0.343978	-0.583804	7.62834	7.42242e-12	1.43642e-08	16.518
cg00524291	chr7	112517936	+		OpenSea	C7orf60	NM_152556	Body	chr7:112517846-112517846			C7orf60	ENST00000485446.1	3'UTR	chr7:112517820-112518110			-0.488867	-0.979339	-7.62739	7.45885e-12	1.43684e-08	16.5134
cg06130893	chr12	113770888	+	chr12:113772633-113772934	N_Shore	SLC8B1	NM_024959	5'UTR				SLC24A6;SLC24A6;SLC24A6;SLC24A6	ENST00000552613.1;ENST00000552014.1;ENST00000548186.1;ENST00000377458.2;ENST00000549605.1;ENST00000549181.1;ENST00000546737.1;ENST00000549372.1;ENST00000553238.1;ENST00000551230.1;ENST00000548477.1	5'UTR;5'UTR;5'UTR;5'UTR;5'UTR;5'UTR;TSS200;5'UTR;3'UTR;3'UTR;3'UTR	chr12:113770565-113770915			0.522617	0.24471	7.62729	7.46289e-12	1.43684e-08	16.5129
cg02011576	chr3	38060265	-		OpenSea	PLCD1;PLCD1;PLCD1	NR_024071;NM_001130964;NM_006225	Body;Body;Body				PLCD1	ENST00000461445.1;ENST00000479619.1	3'UTR;3'UTR		chr3:38058521-38060871	chr3:38058063-38062208	0.597219	0.292152	7.62672	7.48495e-12	1.4374e-08	16.5101
cg12692919	chr8	143395441	+	chr8:143397264-143397484	N_Shore	TSNARE1	NM_145003	Body				TSNARE1	ENST00000518928.1	3'UTR				-0.340114	-0.18792	-7.62004	7.74683e-12	1.4839e-08	16.4775
cg26132518	chr17	19482069	+	chr17:19483305-19483687	N_Shore	SLC47A1	NM_018242	3'UTR				SLC47A1;SLC47A1;SLC47A1;AC025627.7;RP11-1113L8.1	ENST00000575023.1;ENST00000270570.4;ENST00000395585.1;ENST00000420951.1;ENST00000497548.1;ENST00000574267.1	3'UTR;3'UTR;3'UTR;TSS1500;3'UTR;3'UTR	chr17:19481785-19482315			0.525779	1.12739	7.61851	7.80799e-12	1.48874e-08	16.4701
cg11219380	chr15	36028570	+		OpenSea	DPH6-AS1	NR_038251	Body				RP11-702M1.1;RP11-702M1.1	ENST00000501169.2;ENST00000559210.1	5'UTR;5'UTR	chr15:36028420-36028730			-0.386358	-0.433275	-7.61842	7.81174e-12	1.48874e-08	16.4696
cg12289553	chr10	52500425	-	chr10:52499392-52500021	S_Shore	ASAH2B	NM_001079516	5'UTR				ASAH2B;ASAH2B;ASAH2B;ASAH2B	ENST00000374007.1;ENST00000185907.9;ENST00000374006.1;ENST00000483649.1	5'UTR;5'UTR;5'UTR;5'UTR	chr10:52500080-52500495			-0.365853	-1.06593	-7.61425	7.98144e-12	1.51723e-08	16.4493
cg03981685	chr1	87615654	-	chr1:87617153-87617417	N_Shore	LOC339524	NR_026989	Body				AL139139.1	ENST00000408295.1;ENST00000490006.1	TSS1500;5'UTR	chr1:87614865-87615715			0.514602	0.29297	7.61314	8.02702e-12	1.52204e-08	16.4439
cg06072914	chr3	45730538	+	chr3:45729700-45730033	S_Shore	SACM1L;LIMD1-AS1	NM_014016;NR_033947	TSS1500;TSS200		3:45729805-45731414	Promoter_Associated	SACM1L;SACM1L;SACM1L;RP11-697K23.1;SACM1L	ENST00000463237.1;ENST00000441228.1;ENST00000463347.1;ENST00000438671.1;ENST00000478586.1;ENST00000464524.1;ENST00000427644.1;ENST00000455997.1;ENST00000429798.1;ENST00000418611.1;ENST00000429798.1	TSS1500;TSS1500;TSS1500;TSS1500;TSS1500;TSS200;TSS200;TSS200;1stExon;TSS200;3'UTR	chr3:45729685-45731210			0.460584	-1.5748	7.60813	8.23688e-12	1.5579e-08	16.4195
cg08350742	chr4	40814531	-		OpenSea	APBB2;APBB2;APBB2;APBB2;APBB2;APBB2;APBB2	NM_001166054;NM_001166053;NM_173075;NM_001166050;NM_004307;NM_001166052;NM_001166051	3'UTR;3'UTR;3'UTR;3'UTR;3'UTR;3'UTR;3'UTR				RP11-632F7.3;APBB2;APBB2	ENST00000513127.1;ENST00000295974.8;ENST00000543538.1	TSS1500;3'UTR;3'UTR				-0.67858	-0.464126	-7.60675	8.29574e-12	1.56509e-08	16.4128
cg11009716	chr3	52888489	-		OpenSea	TMEM110-MUSTN1;TMEM110	NM_001198974;NM_198563	Body;Body					ENST00000467979.1	3'UTR			chr3:52887811-52889010	-0.44754	-0.113523	-7.60408	8.41041e-12	1.58275e-08	16.3998
cg19782158	chr8	36641197	-		OpenSea	KCNU1	NM_001031836	TSS1500				KCNU1	ENST00000523973.1;ENST00000399881.3;ENST00000522372.1;ENST00000522417.1	TSS1500;TSS1500;TSS1500;TSS1500				-0.346394	0.572685	-7.59309	8.89976e-12	1.66426e-08	16.3463
cg00391320	chr12	112127825	+	chr12:112123246-112124059	S_Shelf	ACAD10;ACAD10	NM_025247;NM_001136538	5'UTR;5'UTR				ACAD10;ACAD10;ACAD10;ACAD10;ACAD10;ACAD10	ENST00000511915.1;ENST00000514615.1;ENST00000509936.1;ENST00000549590.1;ENST00000455480.2;ENST00000552965.1;ENST00000507135.1;ENST00000313698.4;ENST00000392636.2;ENST00000515283.1	5'UTR;5'UTR;5'UTR;5'UTR;5'UTR;5'UTR;5'UTR;5'UTR;5'UTR;5'UTR				-0.441577	-0.495948	-7.59305	8.90173e-12	1.66426e-08	16.346
cg04129871	chr5	170953437	+		OpenSea													-0.297955	0.286481	-7.59287	8.91003e-12	1.66426e-08	16.3452
cg07129253	chr8	30890560	+		OpenSea	PURG;PURG;PURG;WRN	NM_013357;NM_001015508;NM_001015508;NM_000553	TSS1500;1stExon;5'UTR;TSS1500				PURG;PURG;PURG;WRN;PURG	ENST00000475541.1;ENST00000339382.2;ENST00000523392.1;ENST00000298139.5;ENST00000339382.2	1stExon;1stExon;3'UTR;TSS1500;5'UTR	chr8:30890385-30890635			0.338416	-2.17324	7.58547	9.25544e-12	1.72284e-08	16.3092
cg21587506	chr10	91092162	-		OpenSea	IFIT3;IFIT3;IFIT3;IFIT3	NM_001289759;NM_001031683;NM_001289758;NM_001549	TSS200;TSS200;5'UTR;Body		10:91092079-91092391	Unclassified	IFIT3;IFIT3;LIPA;LIPA;LIPA	ENST00000371811.4;ENST00000543062.1;ENST00000541980.1;ENST00000282673.4;ENST00000371829.1;ENST00000487618.1;ENST00000463623.1	TSS200;TSS200;5'UTR;5'UTR;5'UTR;3'UTR;3'UTR	chr10:91092100-91092375			-1.05788	-4.38993	-7.58518	9.26955e-12	1.72284e-08	16.3077
cg06040806	chr4	88332467	+		OpenSea							Y_RNA	ENST00000515907.1	TSS1500				-0.462395	0.164788	-7.58443	9.30523e-12	1.72311e-08	16.3041
cg08705258	chr8	26493475	+		OpenSea	DPYSL2;DPYSL2;DPYSL2	NM_001197293;NM_001386;NM_001244604	Body;Body;Body				DPYSL2;DPYSL2	ENST00000521983.1;ENST00000545637.1	5'UTR;5'UTR	chr8:26493380-26493610			-0.547969	-0.34191	-7.58419	9.31692e-12	1.72311e-08	16.3029
cg12525512	chr13	58892789	-		OpenSea													-0.296836	1.0273	-7.57832	9.60231e-12	1.76908e-08	16.2744
cg17349753	chr11	57227351	+	chr11:57226766-57228707	Island	RTN4RL2	NM_178570	TSS1500		11:57226852-57228038	Promoter_Associated	RTN4RL2;RTN4RL2;RTN4RL2	ENST00000335099.3;ENST00000533205.1;ENST00000395120.2	TSS1500;TSS1500;TSS1500	chr11:57225360-57227755			-0.327062	-4.67539	-7.57811	9.61258e-12	1.76908e-08	16.2734
cg10552523	chr11	313478	+	chr11:315739-316539	N_Shelf	IFITM1	NM_003641	TSS1500		11:313272-313551	Promoter_Associated_Cell_type_specific	IFITM1;IFITM1;IFITM1;IFITM1;IFITM1	ENST00000408968.3;ENST00000452428.2;ENST00000525554.1;ENST00000528780.1;ENST00000328221.5	TSS1500;TSS1500;TSS1500;TSS200;TSS200	chr11:313325-313730			-0.762741	-2.54722	-7.57017	1.00133e-11	1.83633e-08	16.2347
cg25342481	chr1	47449205	-		OpenSea										chr1:47449120-47449315			-0.418733	0.0767851	-7.56945	1.00504e-11	1.83633e-08	16.2312
cg16755922	chr17	80536214	+	chr17:80533761-80534177	S_Shelf	FOXK2	NM_004514	Body				RP13-638C3.2	ENST00000570869.1	5'UTR		chr17:80535926-80536251		0.771253	1.65226	7.56943	1.00514e-11	1.83633e-08	16.2311
cg21576095	chr17	72586279	-		OpenSea	CD300LD;C17orf77;C17orf77	NM_001115152;NM_001302809;NM_152460	Body;5'UTR;5'UTR				C17orf77;C17orf77	ENST00000328023.2;ENST00000524389.1;ENST00000392620.1	TSS1500;5'UTR;5'UTR				-0.411676	-0.555185	-7.56554	1.02542e-11	1.86883e-08	16.2122
cg09597829	chr5	37575993	+		OpenSea	WDR70	NM_018034	Body				WDR70	ENST00000510699.1;ENST00000511906.1	5'UTR;5'UTR			chr5:37575885-37576739	-0.48208	-0.324759	-7.55918	1.05949e-11	1.92625e-08	16.1813
cg25807071	chr6	30655400	+	chr6:30655116-30655401	Island	KIAA1949;KIAA1949;KIAA1949	NM_001134870;NM_133471;NM_133471	TSS1500;5'UTR;1stExon		6:30652289-30655443	Promoter_Associated	PPP1R18;PPP1R18;PPP1R18;PPP1R18	ENST00000467662.1;ENST00000488324.1;ENST00000399199.3;ENST00000274853.3;ENST00000274853.3	TSS1500;TSS1500;TSS1500;1stExon;5'UTR	chr6:30653580-30655435			0.451223	-4.15833	7.5584	1.06374e-11	1.92932e-08	16.1775
cg13888765	chr13	64849030	-		OpenSea												chr13:64848428-64849443	-0.432411	0.297374	-7.55632	1.07521e-11	1.94542e-08	16.1674
cg25354716	chr3	33159475	-	chr3:33155227-33156054	S_Shelf	CRTAP	NM_006371	Body				CRTAP	ENST00000485310.1	5'UTR				-0.584333	0.634626	-7.55392	1.08851e-11	1.96475e-08	16.1557
cg13612365	chr3	53021495	-		OpenSea	SFMBT1	NM_016329	5'UTR				SFMBT1;SFMBT1;SFMBT1;SFMBT1	ENST00000470575.1;ENST00000394750.1;ENST00000482396.1;ENST00000358080.2;ENST00000394752.2;ENST00000497586.1;ENST00000483069.1;ENST00000474837.1	3'UTR;5'UTR;5'UTR;5'UTR;5'UTR;5'UTR;5'UTR;3'UTR			chr3:53020954-53021648	-0.36013	0.542118	-7.55309	1.09319e-11	1.96847e-08	16.1517
cg07052390	chr11	133827076	-	chr11:133825337-133827457	Island	IGSF9B	NM_014987	TSS200		11:133826719-133827305	Promoter_Associated	IGSF9B	ENST00000321016.8	TSS200	chr11:133826540-133828210			0.781914	-2.91426	7.55029	1.10901e-11	1.99218e-08	16.1381
cg02951714	chr8	63924723	-		OpenSea							RP11-659E9.2	ENST00000524309.1	TSS1500			chr8:63923876-63925303	-0.416362	0.410415	-7.54963	1.11276e-11	1.9923e-08	16.1349
cg23855752	chr12	10322040	-		OpenSea	OLR1;OLR1;OLR1;TMEM52B	NM_002543;NM_001172632;NM_001172633;NM_001079815	Body;Body;Body;TSS1500				C12orf59;C12orf59	ENST00000539518.1;ENST00000381923.2;ENST00000543414.1;ENST00000334148.7;ENST00000545924.1	TSS1500;TSS1500;5'UTR;TSS1500;TSS1500	chr12:10321760-10322175			-0.362324	0.494668	-7.54935	1.11439e-11	1.9923e-08	16.1335
cg17428789	chr1	14277876	+		OpenSea												chr1:14276949-14278074	-0.38695	0.968188	-7.54522	1.13826e-11	2.03015e-08	16.1135
cg17587071	chr8	17561485	+		OpenSea	MTUS1;MTUS1;MTUS1;MTUS1	NM_001166393;NM_001001931;NM_001001924;NM_001001925	Body;Body;Body;Body				RP11-326L2.1	ENST00000517454.1;ENST00000520196.1;ENST00000524044.1;ENST00000522149.1;ENST00000521882.1;ENST00000518138.1;ENST00000517721.1	TSS200;3'UTR;3'UTR;3'UTR;3'UTR;3'UTR;3'UTR				-0.325605	-0.578601	-7.54389	1.14609e-11	2.03926e-08	16.107
cg23294576	chr4	89128206	+		OpenSea	ABCG2	NM_001257386	5'UTR				ABCG2;U6atac	ENST00000515655.1;ENST00000408513.1	5'UTR;TSS1500				-0.552786	-0.740219	-7.54204	1.15704e-11	2.05387e-08	16.098
cg09533820	chr11	112397635	-		OpenSea	LOC101928823	NR_120559	Body	chr11:112397478-112397478			RP11-65M17.3;RP11-65M17.3	ENST00000528496.1;ENST00000529238.1	5'UTR;5'UTR	chr11:112397465-112397755			-0.61954	-0.690253	-7.53452	1.20257e-11	2.12966e-08	16.0615
cg23642826	chr1	6645463	+		OpenSea	ZBTB48	NM_005341	Body		1:6645366-6645642	Unclassified_Cell_type_specific	ZBTB48;ZBTB48;ZBTB48	ENST00000488936.1;ENST00000545645.1;ENST00000482360.1;ENST00000482360.1	5'UTR;TSS1500;1stExon;5'UTR	chr1:6645280-6645475			0.379145	0.0795355	7.53394	1.20614e-11	2.13097e-08	16.0586
cg06366810	chr2	220462177	+	chr2:220462307-220462944	N_Shore	STK11IP	NM_052902	TSS1500		2:220461975-220463294	Promoter_Associated	STK11IP;STK11IP;STK11IP;STK11IP	ENST00000456909.1;ENST00000426736.2;ENST00000475843.1;ENST00000295641.10;ENST00000456857.1;ENST00000475396.1;ENST00000468584.1;ENST00000459692.1	TSS1500;TSS1500;TSS1500;TSS1500;TSS1500;TSS1500;TSS1500;TSS1500	chr2:220461285-220462330			0.82684	-3.14596	7.5312	1.22325e-11	2.15612e-08	16.0453
cg24516304	chr5	172570366	+		OpenSea	BNIP1;BNIP1;BNIP1;BNIP1	NM_013979;NM_013980;NM_013978;NM_001205	TSS1500;TSS1500;TSS1500;TSS1500				BNIP1;BNIP1;BNIP1;BNIP1	ENST00000231668.9;ENST00000351486.5;ENST00000352523.6;ENST00000393770.4	TSS1500;TSS1500;TSS1500;TSS1500				-0.368388	-0.100474	-7.52961	1.23322e-11	2.16449e-08	16.0376
cg01325599	chr3	169478337	+		OpenSea											chr3:169478206-169478702	chr3:169478007-169479067	-0.377986	0.57461	-7.52937	1.23477e-11	2.16449e-08	16.0365
cg19465737	chr3	195683635	-	chr3:195681288-195681563	S_Shelf													-0.407632	0.170529	-7.52907	1.23665e-11	2.16449e-08	16.035
cg22158603	chr16	387629	+		OpenSea	AXIN1;AXIN1	NM_003502;NM_181050	Body;Body				AXIN1	ENST00000461023.1;ENST00000481769.1	3'UTR;3'UTR	chr16:387345-387915			0.399267	1.27312	7.5282	1.24223e-11	2.16493e-08	16.0308
cg10120574	chr1	51073568	+		OpenSea	FAF1	NM_007051	Body				FAF1	ENST00000472808.1	TSS1500				-0.399279	-0.317557	-7.52813	1.24267e-11	2.16493e-08	16.0304
cg26034658	chr11	65836743	-	chr11:65837254-65838649	N_Shore	PACS1	NM_018026	TSS1500		11:65836346-65836788	Gene_Associated	SF3B2;PACS1	ENST00000528302.1;ENST00000527224.1;ENST00000320580.4	3'UTR;TSS1500;TSS1500	chr11:65836400-65839475			0.369178	0.465236	7.52131	1.28688e-11	2.23678e-08	15.9973
cg11153681	chr4	69465026	+		OpenSea										chr4:69464980-69465190			-0.313081	-0.551958	-7.51919	1.30099e-11	2.25607e-08	15.987
cg01753003	chr11	85565989	-	chr11:85565908-85566451	Island	CCDC83	NM_173556	TSS200		11:85565423-85566931	Promoter_Associated	CCDC83;CCDC83;AP000974.1	ENST00000342404.3;ENST00000376067.1;ENST00000544076.1	TSS1500;TSS200;TSS200	chr11:85565465-85566255			0.460018	-2.63372	7.51382	1.33734e-11	2.31376e-08	15.961
cg25159046	chr1	212312063	+		OpenSea				chr1:212311960-212311960						chr1:212311900-212312150			0.405731	0.881611	7.5115	1.35331e-11	2.33495e-08	15.9497
cg25159814	chr5	86596110	+		OpenSea	RASA1;RASA1	NM_002890;NM_022650	Body;Body				U6;RASA1	ENST00000384721.1;ENST00000506290.1	TSS1500;5'UTR				0.457067	-0.304796	7.51114	1.35581e-11	2.33495e-08	15.948
cg03258567	chr10	113901328	-		OpenSea										chr10:113901120-113901350			-0.703114	-0.733291	-7.5101	1.36307e-11	2.34208e-08	15.9429
cg16324526	chr9	134459345	-		OpenSea	RAPGEF1;RAPGEF1;RAPGEF1	NM_198679;NM_005312;NM_001304275	Body;Body;Body				RAPGEF1;RAPGEF1;RAPGEF1;RAPGEF1	ENST00000398415.2;ENST00000437236.1;ENST00000372191.2;ENST00000431470.1	3'UTR;3'UTR;3'UTR;3'UTR		chr9:134457992-134460065		0.391974	0.245812	7.50952	1.36716e-11	2.34376e-08	15.9401
cg14573389	chr22	49117154	+		OpenSea	FAM19A5;FAM19A5	NM_001082967;NM_015381	Body;Body				FAM19A5	ENST00000473898.1	5'UTR	chr22:49116905-49117395			-0.27795	-0.455151	-7.5084	1.375e-11	2.35182e-08	15.9347
cg02909097	chr17	2843206	-		OpenSea	RAP1GAP2;RAP1GAP2	NM_015085;NM_001100398	Body;Body							chr17:2842905-2843915			0.38573	0.301687	7.50557	1.39513e-11	2.38083e-08	15.9209
cg04244918	chr5	96421245	+		OpenSea													-0.292811	0.226989	-7.50294	1.414e-11	2.40314e-08	15.9082
cg05167074	chr19	41091695	-		OpenSea	SHKBP1	NM_138392	Body							chr19:41091645-41091950			-0.671429	-0.832617	-7.50286	1.4146e-11	2.40314e-08	15.9078
cg21771660	chr17	96672	+	chr17:99719-100301	N_Shelf	RPH3AL	NM_006987	Body				RPH3AL	ENST00000570893.1;ENST00000576001.1;ENST00000570954.1	3'UTR;3'UTR;3'UTR				-0.350347	1.61635	-7.49625	1.46335e-11	2.47617e-08	15.8758
cg08555160	chr16	69166339	+	chr16:69166352-69166908	N_Shore	CHTF8;CHTF8;CIRH1A;CHTF8;CHTF8	NM_001039690;NR_033227;NM_032830;NM_001040146;NM_001040144	5'UTR;Body;TSS200;TSS1500;5'UTR				CIRH1A;CIRH1A;CIRH1A;CIRH1A;CHTF8;CHTF8;CHTF8;CHTF8;CHTF8;CHTF8;CHTF8	ENST00000566227.1;ENST00000352319.4;ENST00000563094.1;ENST00000569800.1;ENST00000567235.1;ENST00000568448.1;ENST00000567015.1;ENST00000314423.7;ENST00000398235.2;ENST00000520529.1;ENST00000562237.1;ENST00000567460.1;ENST00000306585.6;ENST00000523421.1;ENST00000448552.2;ENST00000522091.1;ENST00000519520.1	TSS1500;TSS1500;TSS1500;TSS1500;TSS1500;TSS1500;TSS1500;TSS200;TSS1500;TSS1500;TSS200;TSS200;5'UTR;5'UTR;5'UTR;5'UTR;5'UTR		chr16:69165154-69167969	chr16:69163366-69167906	0.319449	-2.22756	7.49614	1.46419e-11	2.47617e-08	15.8752
cg24979576	chr1	179744527	-		OpenSea	FAM163A	NM_173509	5'UTR				FAM163A	ENST00000341785.4	5'UTR			chr1:179743938-179744698	-0.411156	0.7703	-7.48981	1.51245e-11	2.55204e-08	15.8445
cg16417091	chr10	61655768	-		OpenSea	CCDC6	NM_005436	Body							chr10:61655465-61655870			-0.319089	0.00561599	-7.48926	1.51673e-11	2.55353e-08	15.8419
cg19703614	chr12	128732122	+		OpenSea													-0.292008	0.27021	-7.48776	1.52844e-11	2.56749e-08	15.8346
cg07203167	chr1	183551326	-		OpenSea	NCF2;NCF2;NCF2;NCF2	NM_001190794;NM_001190789;NM_000433;NM_001127651	Body;Body;Body;Body					ENST00000495321.1	5'UTR	chr1:183551285-183551835			0.379731	0.0258015	7.48657	1.53775e-11	2.57736e-08	15.8288
cg15496741	chr12	57294391	+		OpenSea											chr12:57294376-57294842	chr12:57294329-57294944	-0.327756	-0.0887107	-7.48222	1.57245e-11	2.62964e-08	15.8077
cg11983363	chr2	32578646	-	chr2:32581746-32583265	N_Shelf													-0.369291	0.00314441	-7.48022	1.58859e-11	2.64802e-08	15.7981
cg16486145	chr10	33890129	+		OpenSea							RP11-476F14.1	ENST00000457848.1	TSS1500				-0.465257	0.501586	-7.47999	1.59049e-11	2.64802e-08	15.7969
cg17223208	chr9	35040964	-		OpenSea	C9orf131;C9orf131;C9orf131;C9orf131	NM_001040410;NM_203299;NM_001040412;NM_001040411	TSS1500;TSS1500;TSS200;TSS200				C9orf131;C9orf131;C9orf131	ENST00000312292.5;ENST00000378745.3;ENST00000435140.2;ENST00000354479.5;ENST00000534880.1;ENST00000537671.1	TSS1500;TSS1500;TSS1500;TSS200;TSS200;TSS200				-0.243866	-0.0904042	-7.47903	1.5983e-11	2.65149e-08	15.7923
cg12151542	chr10	31069906	-	chr10:31073835-31074433	N_Shelf													-0.31338	0.0126806	-7.47833	1.60406e-11	2.65149e-08	15.7889
cg04168577	chr11	7597483	-		OpenSea	PPFIBP2	NM_003621	Body				PPFIBP2;PPFIBP2;PPFIBP2;PPFIBP2	ENST00000532926.1;ENST00000525597.1;ENST00000537467.1;ENST00000529021.1;ENST00000541115.1;ENST00000533792.1;ENST00000537211.1;ENST00000529575.1	TSS1500;TSS1500;TSS1500;TSS1500;TSS1500;TSS200;5'UTR;5'UTR	chr11:7597040-7597795			-0.743474	-4.80664	-7.47816	1.60544e-11	2.65149e-08	15.7881
cg00193521	chr17	68133597	+		OpenSea				chr17:68133591-68133591						chr17:68133560-68133835			-0.456559	-2.76675	-7.47801	1.6067e-11	2.65149e-08	15.7873
cg14903685	chr15	70391316	-	chr15:70387929-70393206	Island	TLE3;TLE3;TLE3	NM_020908;NM_001105192;NM_005078	TSS1500;TSS1500;TSS1500	chr15:70391261-70391261	15:70391241-70391399	Promoter_Associated	TLE3;TLE3;TLE3;TLE3;TLE3;TLE3	ENST00000557919.1;ENST00000559574.1;ENST00000559191.1;ENST00000557997.1;ENST00000317509.8;ENST00000442299.2;ENST00000558939.1	TSS1500;TSS1500;TSS1500;TSS1500;TSS1500;TSS1500;TSS1500	chr15:70390580-70391850			0.437656	-2.4372	7.47601	1.62327e-11	2.66546e-08	15.7776
cg07765536	chr15	95647020	-		OpenSea							RP11-255M2.2	ENST00000554787.1	3'UTR				-0.430117	-1.37867	-7.47572	1.62562e-11	2.66546e-08	15.7763
cg07709980	chr16	3242027	-	chr16:3242622-3242912	N_Shore							AJ003147.9	ENST00000576468.1	5'UTR	chr16:3240960-3242155			-0.311024	-1.28966	-7.4757	1.62581e-11	2.66546e-08	15.7762
cg12598049	chr16	20180324	-		OpenSea													-0.416129	-0.495645	-7.47506	1.63119e-11	2.66756e-08	15.773
cg14563558	chr11	1324024	-		OpenSea	TOLLIP	NM_019009	Body				TOLLIP	ENST00000527886.1;ENST00000527746.1;ENST00000527638.1;ENST00000532551.1;ENST00000530821.1;ENST00000527085.1	TSS200;3'UTR;3'UTR;3'UTR;3'UTR;3'UTR	chr11:1323665-1324270			0.321894	-0.0364205	7.47455	1.63539e-11	2.66756e-08	15.7706
cg22984723	chr22	29514072	+		OpenSea	KREMEN1;KREMEN1	NM_001039570;NM_032045	Body;Body	chr22:29514033-29514033						chr22:29513940-29514430			-0.527984	-1.35113	-7.47427	1.63775e-11	2.66756e-08	15.7692
cg14598105	chr2	110915430	-		OpenSea	NPHP1;NPHP1;NPHP1;NPHP1	NM_001128179;NM_001128178;NM_000272;NM_207181	Body;Body;Body;Body					ENST00000496524.1;ENST00000461707.1	3'UTR;3'UTR			chr2:110913410-110915472	-0.298657	-0.946886	-7.47383	1.64143e-11	2.66776e-08	15.7671
cg08289839	chr13	111318640	-		OpenSea	CARS2	NM_024537	Body				CARS2	ENST00000535615.1;ENST00000541362.1;ENST00000537802.1;ENST00000545506.1;ENST00000481787.2;ENST00000535398.1;ENST00000543487.1;ENST00000539405.1	TSS1500;TSS1500;TSS1500;TSS1500;3'UTR;3'UTR;3'UTR;3'UTR				0.469125	-0.135006	7.47201	1.65687e-11	2.68705e-08	15.7583
cg01219087	chr20	4572227	-	chr20:4573176-4573496	N_Shore													-0.353754	0.636864	-7.46982	1.67551e-11	2.71142e-08	15.7477
cg15796980	chr6	13860443	-		OpenSea										chr6:13860225-13860575			0.313213	-0.134629	7.46907	1.68198e-11	2.71542e-08	15.744
cg26680989	chr16	85560739	+		OpenSea										chr16:85560705-85561535			0.498943	-0.179048	7.46869	1.68522e-11	2.71542e-08	15.7422
cg04118695	chr17	15142509	-		OpenSea	PMP22;PMP22;PMP22;PMP22;PMP22;PMP22;PMP22	NR_104017;NR_104018;NM_153322;NM_000304;NM_001281456;NM_001281455;NM_153321	Body;Body;Body;Body;Body;Body;Body				snoU13;PMP22	ENST00000458745.1;ENST00000494511.1	TSS1500;3'UTR				0.395153	1.19919	7.46569	1.71132e-11	2.75157e-08	15.7277
cg24807676	chr12	121928403	-		OpenSea	KDM2B;KDM2B	NM_001005366;NM_032590	Body;Body				KDM2B	ENST00000538503.1;ENST00000543025.1;ENST00000542973.1	3'UTR;3'UTR;5'UTR		chr12:121928210-121929235	chr12:121927668-121929296	0.388872	-0.321982	7.46472	1.71987e-11	2.75436e-08	15.7229
cg22798468	chr1	225150341	+		OpenSea	DNAH14;DNAH14;DNAH14	NM_144989;NM_001373;NM_001145154	Body;Body;Body		1:225150174-225150350	Unclassified_Cell_type_specific		ENST00000486657.1	5'UTR				-0.312278	-0.247927	-7.46377	1.72823e-11	2.75436e-08	15.7184
cg06015525	chr12	57872123	-	chr12:57869075-57870182	S_Shore	ARHGAP9;ARHGAP9;ARHGAP9	NM_032496;NM_001080157;NM_001080156	Body;Body;TSS1500		12:57870955-57872336	Promoter_Associated	ARHGAP9;ARHGAP9;ARHGAP9	ENST00000549133.1;ENST00000423291.1;ENST00000552420.1;ENST00000552066.1;ENST00000551452.1;ENST00000547216.1;ENST00000546200.1;ENST00000550454.1;ENST00000551000.1;ENST00000552604.1;ENST00000549602.1;ENST00000430041.2;ENST00000551574.1;ENST00000548139.1;ENST00000548148.1;ENST00000550288.1	5'UTR;5'UTR;3'UTR;5'UTR;TSS1500;TSS1500;TSS1500;TSS1500;TSS1500;TSS1500;TSS200;TSS200;TSS1500;TSS1500;TSS200;3'UTR	chr12:57870045-57872715			0.365743	-1.52458	7.46357	1.73002e-11	2.75436e-08	15.7174
cg05179487	chr11	61129696	-	chr11:61129221-61129879	Island	CYB561A3;CYB561A3;CYB561A3;TMEM138;TMEM138;TMEM138;CYB561A3;CYB561A3;CYB561A3	NM_001161454;NM_153611;NM_001300763;NM_016464;NM_016464;NR_028473;NM_153611;NM_001300763;NM_001161454	1stExon;1stExon;1stExon;1stExon;5'UTR;Body;5'UTR;5'UTR;5'UTR		11:61128649-61130432	Promoter_Associated	CYBASC3;CYBASC3;TMEM138;TMEM138;CYBASC3;CYBASC3;CYBASC3;TMEM138;TMEM138;CYBASC3;CYBASC3	ENST00000537364.1;ENST00000535152.1;ENST00000536687.1;ENST00000426130.2;ENST00000294072.3;ENST00000278826.5;ENST00000278826.5;ENST00000537680.1;ENST00000538263.1;ENST00000544118.1;ENST00000540755.1;ENST00000542411.1;ENST00000537074.1;ENST00000545361.1;ENST00000539128.1;ENST00000546151.1;ENST00000540317.1;ENST00000534963.1;ENST00000543594.1;ENST00000540194.1;ENST00000507563.2;ENST00000536687.1;ENS…	TSS1500;1stExon;1stExon;1stExon;1stExon;1stExon;5'UTR;1stExon;TSS1500;TSS1500;TSS1500;TSS1500;TSS200;TSS1500;TSS1500;TSS1500;TSS1500;TSS200;TSS200;TSS200;TSS200;3'UTR;5'UTR;5'UTR;3'UTR;5'UTR;TSS1500	chr11:61129300-61129895			0.445236	-2.60756	7.46352	1.7304e-11	2.75436e-08	15.7172
cg03586379	chr3	140660603	-	chr3:140660334-140661602	Island	SLC25A36;SLC25A36	NM_001104647;NM_018155	TSS200;TSS200		3:140660162-140661784	Promoter_Associated	SLC25A36;SLC25A36;SLC25A36;SLC25A36	ENST00000513887.1;ENST00000446041.2;ENST00000502756.1;ENST00000393015.4;ENST00000515813.1;ENST00000507429.1;ENST00000502594.1;ENST00000453248.2	TSS1500;TSS200;TSS200;TSS200;TSS200;TSS200;TSS200;TSS200	chr3:140660420-140660750			0.347848	-2.08256	7.46341	1.7314e-11	2.75436e-08	15.7166
cg11881599	chr12	92814084	-		OpenSea	CLLU1OS;CLLU1;CLLU1	NM_001025232;NR_027932;NR_027933	3'UTR;TSS1500;TSS1500				CLLU1;CLLU1OS	ENST00000472839.2;ENST00000378487.2	TSS1500;3'UTR				0.328594	0.225449	7.46031	1.75908e-11	2.79248e-08	15.7016
cg08466269	chr13	52343307	-		OpenSea	DHRS12	NM_024705	Body				DHRS12	ENST00000444610.2;ENST00000469957.1	ExonBnd;3'UTR		chr13:52342516-52343353	chr13:52340913-52347286	0.32064	0.739029	7.45931	1.76814e-11	2.79516e-08	15.6968
cg09528462	chr21	36094471	+		OpenSea													-0.488119	-0.0360757	-7.4593	1.76821e-11	2.79516e-08	15.6967
cg15887260	chr3	23772718	-		OpenSea										chr3:23772500-23772850			-0.357466	-0.215979	-7.45742	1.78529e-11	2.81566e-08	15.6876
cg13155430	chr21	42795929	-	chr21:42798146-42798884	N_Shelf	MX1	NM_001144925	5'UTR				MX1;MX1	ENST00000490220.1;ENST00000398600.2;ENST00000413778.1;ENST00000553129.1	5'UTR;5'UTR;5'UTR;3'UTR	chr21:42795540-42795995			-0.976265	0.455388	-7.45705	1.78868e-11	2.81566e-08	15.6858
cg10345494	chr1	112015103	-		OpenSea	C1orf162;C1orf162;C1orf162	NM_174896;NM_001300834;NM_001300835	TSS1500;TSS1500;TSS1500				C1orf162;C1orf162	ENST00000343534.5;ENST00000369718.3	TSS1500;TSS1500				0.248099	-0.315165	7.45566	1.80141e-11	2.82978e-08	15.6791
cg25457007	chr13	87732961	+		OpenSea													-0.250047	-0.0120734	-7.45484	1.80903e-11	2.83581e-08	15.6751
cg06703222	chr16	69598327	+	chr16:69599437-69600736	N_Shore	NFAT5;NFAT5;NFAT5;NFAT5;NFAT5	NM_138714;NM_173214;NM_001113178;NM_138713;NM_006599	TSS1500;TSS1500;TSS1500;TSS1500;TSS1500		16:69598251-69598543	Promoter_Associated	NFAT5	ENST00000349945.1	TSS1500	chr16:69597785-69598610			-0.50293	-4.53185	-7.45358	1.82069e-11	2.84815e-08	15.669
cg09852744	chr6	158732256	-		OpenSea	TULP4;TULP4	NM_020245;NM_001007466	TSS1500;TSS1500				TULP4;RP11-732M18.3	ENST00000367094.2;ENST00000432358.1	TSS1500;5'UTR	chr6:158732165-158732590			-0.355143	-0.994311	-7.45312	1.82498e-11	2.84892e-08	15.6668
cg20696644	chr3	46118582	-		OpenSea												chr3:46118038-46118890	-0.26918	0.374158	-7.4502	1.85247e-11	2.88583e-08	15.6527
cg25118283	chr20	62653376	+		OpenSea	PRPF6	NM_012469	Body				ZNF512B;ZNF512B	ENST00000217130.3;ENST00000450537.1	5'UTR;5'UTR		chr20:62652482-62653579	chr20:62652430-62653709	-0.223897	0.0336389	-7.44832	1.8704e-11	2.90773e-08	15.6436
cg06966241	chr12	121378937	+		OpenSea												chr12:121378619-121379087	-0.269656	0.369925	-7.44538	1.89867e-11	2.94057e-08	15.6294
cg20184537	chr2	241490425	+		OpenSea	ANKMY1;ANKMY1;ANKMY1;ANKMY1;ANKMY1;ANKMY1	NM_016552;NM_017844;NM_001282781;NM_001282780;NM_001282771;NM_001308375	Body;Body;Body;Body;Body;Body				ANKMY1	ENST00000484526.1;ENST00000459901.1;ENST00000496300.1;ENST00000462004.1	3'UTR;3'UTR;3'UTR;3'UTR			chr2:241490267-241491852	-0.508046	-0.393938	-7.44531	1.89935e-11	2.94057e-08	15.629
cg11002709	chr12	56923557	+		OpenSea	RBMS2	NM_002898	Body				RBMS2;RBMS2	ENST00000549945.1;ENST00000550726.1	5'UTR;5'UTR	chr12:56923500-56923710			-0.358641	-0.312506	-7.44194	1.93238e-11	2.98554e-08	15.6127
cg12981595	chr17	39254427	-		OpenSea	KRTAP4-8	NM_031960	TSS200				KRTAP4-8;KRTAP4-8	ENST00000332991.5;ENST00000333822.4	TSS200;TSS200				-0.512424	-0.521527	-7.44118	1.93992e-11	2.99103e-08	15.609
cg03820725	chr17	43787766	-		OpenSea							CRHR1;CRHR1	ENST00000293493.7;ENST00000339069.5	5'UTR;5'UTR				-0.253413	-0.981263	-7.43963	1.95533e-11	3.00862e-08	15.6016
cg04807900	chr2	135676467	-	chr2:135675772-135677088	Island	CCNT2-AS1;CCNT2;CCNT2;CCNT2	NR_036549;NM_058241;NM_001241;NR_037649	TSS1500;1stExon;1stExon;Body		2:135675222-135677149	Unclassified	AC016725.4;AC016725.4;CCNT2;CCNT2;AC016725.4;AC016725.4;CCNT2	ENST00000428857.1;ENST00000537615.1;ENST00000452839.1;ENST00000295238.6;ENST00000475094.1;ENST00000464932.1;ENST00000464932.1;ENST00000417175.1;ENST00000392929.2;ENST00000413962.1;ENST00000419781.1;ENST00000446247.1;ENST00000537343.1;ENST00000475094.1	TSS200;TSS1500;1stExon;1stExon;1stExon;1stExon;5'UTR;1stExon;TSS1500;TSS1500;1stExon;5'UTR;5'UTR;5'UTR		chr2:135674846-135677745	chr2:135674393-135678020	0.781937	-3.01324	7.43882	1.96348e-11	3.01498e-08	15.5976
cg21367769	chr6	25651194	-	chr6:25652380-25652709	N_Shore	SCGN	NM_006998	TSS1500				SCGN;SCGN	ENST00000377961.2;ENST00000334979.6	TSS1500;TSS1500				-0.408969	0.308681	-7.43836	1.96815e-11	3.01599e-08	15.5954
cg06747254	chr15	25471927	+		OpenSea	SNORD115-15;SNORD115-21;SNORD115-31	NR_003307;NR_003313;NR_003346	Body;Body;TSS1500				SNORD115-31	ENST00000365318.1;ENST00000453082.1	TSS1500;5'UTR	chr15:25471825-25471995			-0.45387	0.712649	-7.4374	1.97779e-11	3.02458e-08	15.5907
cg00249938	chr14	25590839	-		OpenSea										chr14:25590585-25590915			-0.448143	-0.0464469	-7.43366	2.01597e-11	3.07671e-08	15.5727
cg16971621	chr8	142167457	-		OpenSea	DENND3	NM_014957	Body					ENST00000521477.1;ENST00000520482.1	5'UTR;TSS200	chr8:142167240-142167575			-0.668334	-0.923679	-7.43012	2.05282e-11	3.12659e-08	15.5555
cg12670943	chr22	43006541	-	chr22:43010440-43011063	N_Shelf	POLDIP3;POLDIP3	NM_178136;NM_032311	Body;Body					ENST00000463133.1	3'UTR	chr22:43006240-43006550			0.393818	1.03662	7.42651	2.09097e-11	3.17825e-08	15.5381
cg22699285	chr12	107763727	-		OpenSea	BTBD11	NM_001018072	Body		12:107763552-107763794	Unclassified_Cell_type_specific				chr12:107763560-107763770			-0.898218	-3.45531	-7.42566	2.10012e-11	3.18572e-08	15.534
cg27262702	chr16	88878803	-	chr16:88877712-88878936	Island	APRT;APRT	NM_001030018;NM_000485	TSS1500;TSS1500		16:88877300-88879134	Promoter_Associated	APRT;APRT;APRT	ENST00000562464.1;ENST00000569616.1;ENST00000563655.1;ENST00000567713.1;ENST00000426324.2;ENST00000567391.1;ENST00000568319.1;ENST00000378364.3	TSS1500;TSS1500;TSS1500;TSS1500;TSS1500;TSS1500;TSS1500;TSS1500	chr16:88878225-88878975			0.533423	-2.10498	7.42041	2.15724e-11	3.26575e-08	15.5086
cg05579622	chr5	10618622	-		OpenSea	ANKRD33B	NM_001164440	Body									chr5:10616793-10620930	0.428359	1.09473	7.41823	2.1814e-11	3.29568e-08	15.498
cg12512012	chr7	44475840	+		OpenSea	NUDCD3	NM_015332	Body		7:44475816-44475982	Unclassified_Cell_type_specific	NUDCD3	ENST00000464812.1;ENST00000460110.1;ENST00000472246.1	3'UTR;3'UTR;3'UTR	chr7:44475825-44476010			-0.429039	-1.08247	-7.41276	2.24315e-11	3.38217e-08	15.4716
cg17940162	chr13	107457102	-		OpenSea													-0.381878	0.640327	-7.40989	2.27628e-11	3.42009e-08	15.4578
cg23235989	chr2	79428894	-		OpenSea							CTNNA2	ENST00000466387.1	5'UTR				-0.363808	-0.680295	-7.40979	2.2774e-11	3.42009e-08	15.4573
cg14808759	chr19	40854069	+	chr19:40854180-40854733	N_Shore	PLD3;PLD3;C19orf47	NM_012268;NM_001031696;NM_178830	TSS1500;TSS1500;5'UTR		19:40853793-40855414	Promoter_Associated	PLD3;PLD3;PLD3;PLD3;PLD3;C19orf47	ENST00000392032.2;ENST00000409419.1;ENST00000409587.1;ENST00000356508.5;ENST00000536031.1;ENST00000409735.3;ENST00000392035.1	TSS1500;TSS1500;TSS1500;TSS1500;TSS1500;TSS1500;5'UTR	chr19:40853925-40854210			0.646234	-3.26669	7.40778	2.30095e-11	3.44856e-08	15.4476
cg26312951	chr21	42797847	-	chr21:42798146-42798884	N_Shore	MX1;MX1	NM_002462;NM_001144925	TSS200;5'UTR		21:42797543-42799269	Promoter_Associated_Cell_type_specific	MX1;MX1;MX1;MX1	ENST00000398598.3;ENST00000455164.2;ENST00000424365.1;ENST00000484465.1;ENST00000417963.1;ENST00000441677.1;ENST00000478268.1;ENST00000419044.1;ENST00000490220.1;ENST00000398600.2;ENST00000413778.1;ENST00000553129.1	TSS1500;TSS1500;TSS1500;TSS1500;TSS1500;TSS1500;TSS1500;TSS200;5'UTR;5'UTR;5'UTR;3'UTR		chr21:42797510-42799372	chr21:42796617-42814274	-0.741966	-2.4438	-7.40671	2.31348e-11	3.45605e-08	15.4424
cg12006399	chr15	84954185	-		OpenSea							CSPG4P5	ENST00000456932.2	3'UTR	chr15:84953705-84954235			-0.34045	-0.16033	-7.40608	2.32097e-11	3.45605e-08	15.4394
cg15060905	chr11	44612458	-		OpenSea	CD82;CD82	NM_002231;NM_001024844	5'UTR;5'UTR				CD82;CD82	ENST00000227155.4;ENST00000342935.3;ENST00000532544.1;ENST00000529277.1;ENST00000525210.1;ENST00000525898.1;ENST00000524704.1;ENST00000525813.1;ENST00000529853.1	5'UTR;5'UTR;5'UTR;5'UTR;5'UTR;5'UTR;5'UTR;5'UTR;5'UTR	chr11:44612340-44612650			-0.407619	0.0837801	-7.40591	2.32297e-11	3.45605e-08	15.4386
cg03318414	chr18	33159713	-	chr18:33160891-33162264	N_Shore							GALNT1	ENST00000537748.1	TSS1500				0.447962	1.31861	7.40579	2.32437e-11	3.45605e-08	15.438
cg27278247	chr2	216768141	-		OpenSea				chr2:216767989-216767989						chr2:216767960-216768215			-0.697614	-0.461088	-7.39775	2.42176e-11	3.59375e-08	15.3991
cg21406720	chr7	43796586	-	chr7:43797823-43798802	N_Shore				chr7:43796405-43796405	7:43796452-43796808	Unclassified				chr7:43796280-43796755			-0.609194	-0.484728	-7.39584	2.44552e-11	3.62184e-08	15.3899
cg16855422	chr11	63997982	-	chr11:63997662-63998412	Island	DNAJC4	NM_005528	5'UTR		11:63997514-63998579	Promoter_Associated	RP11-783K16.14;DNAJC4;DNAJC4;DNAJC4	ENST00000534988.1;ENST00000321460.5;ENST00000534929.1;ENST00000537109.1;ENST00000321685.3;ENST00000543685.1;ENST00000355040.4;ENST00000543791.1;ENST00000535246.1;ENST00000536006.1;ENST00000538961.1	3'UTR;TSS1500;3'UTR;TSS1500;5'UTR;TSS1500;TSS200;TSS1500;TSS1500;TSS200;TSS1500	chr11:63997585-63998070			0.366771	-1.7727	7.39257	2.4867e-11	3.67558e-08	15.3741
cg14911223	chr21	34700152	+	chr21:34696532-34697750	S_Shelf	IFNAR1	NM_000629	Body				IFNAR1;IFNAR1	ENST00000416947.2;ENST00000493503.1	5'UTR;5'UTR				-0.34566	-0.126214	-7.3907	2.51056e-11	3.70356e-08	15.3651
cg16246962	chr6	52423308	+		OpenSea	TRAM2	NM_012288	Body							chr6:52423120-52423335			-0.508738	0.263518	-7.3895	2.52593e-11	3.71892e-08	15.3593
cg05459163	chr14	92411904	-	chr14:92413581-92414324	N_Shore	FBLN5	NM_006329	Body					ENST00000557462.1	3'UTR	chr14:92411540-92412635			0.469085	1.28213	7.38906	2.53155e-11	3.71992e-08	15.3572
cg12474590	chr3	172992693	+		OpenSea							RP11-324C10.1	ENST00000447709.1	5'UTR				-0.5683	0.425358	-7.38833	2.54104e-11	3.72657e-08	15.3537
cg13835688	chr9	130859454	+		OpenSea	SLC25A25;SLC25A25;SLC25A25;SLC25A25	NM_001006642;NM_001006643;NM_052901;NM_001006641	Body;TSS1500;TSS1500;Body				SLC25A25;SLC25A25	ENST00000373064.5;ENST00000472769.1;ENST00000433501.1	TSS1500;TSS1500;TSS1500				0.430436	1.47893	7.38427	2.59418e-11	3.79708e-08	15.3341
cg16409722	chr2	74880073	-	chr2:74881359-74882019	N_Shore	SEMA4F;SEMA4F;SEMA4F;SEMA4F;SEMA4F	NM_004263;NM_001271661;NM_001271662;NR_073399;NR_073398	TSS1500;TSS1500;TSS1500;TSS1500;TSS1500				SEMA4F;SEMA4F	ENST00000357877.2;ENST00000420077.1;ENST00000458114.1;ENST00000339773.5;ENST00000434486.1;ENST00000416236.1;ENST00000446927.1	TSS1500;TSS1500;TSS1500;TSS1500;TSS1500;TSS1500;TSS1500				-0.40078	1.13365	-7.38174	2.62787e-11	3.83891e-08	15.3219
cg00448889	chr15	60714492	+		OpenSea	NARG2;NARG2	NM_001018089;NM_024611	3'UTR;3'UTR				NARG2	ENST00000261520.4;ENST00000558181.1;ENST00000558121.1	3'UTR;3'UTR;3'UTR			chr15:60713651-60714494	-0.438834	-0.0921716	-7.38056	2.64384e-11	3.85474e-08	15.3161
cg25472283	chr2	9371704	-		OpenSea	ASAP2;ASAP2	NM_001135191;NM_003887	Body;Body							chr2:9371045-9371915			0.386703	0.530157	7.37517	2.71744e-11	3.95436e-08	15.2902
cg01901274	chr8	28474361	-		OpenSea								ENST00000522725.1	5'UTR			chr8:28474223-28475007	-0.813763	-0.467877	-7.37461	2.72524e-11	3.95507e-08	15.2875
cg02814525	chr14	105268604	+	chr14:105268485-105268763	Island	ZBTB42	NM_001137601	Body				ZBTB42	ENST00000342537.7	1stExon	chr14:105268525-105268675			-0.298144	0.626771	-7.37438	2.72846e-11	3.95507e-08	15.2863
cg03987653	chr16	90024450	+		OpenSea	DEF8;DEF8	NM_207514;NM_017702	Body;Body				DEF8	ENST00000562044.1;ENST00000563848.1;ENST00000568760.1;ENST00000561784.1	TSS1500;TSS1500;5'UTR;3'UTR	chr16:90024385-90024735			0.394054	1.5011	7.37301	2.74757e-11	3.97371e-08	15.2797
cg05399785	chr1	3564031	+	chr1:3566445-3569636	N_Shelf	WDR8	NM_017818	Body					ENST00000479331.1;ENST00000465916.1	3'UTR;3'UTR		chr1:3563951-3565092		0.517719	1.19785	7.3727	2.7519e-11	3.97371e-08	15.2782
cg14360268	chr17	80408928	+	chr17:80408294-80408879	S_Shore	C17orf62;C17orf62;C17orf62	NM_001100408;NM_001033046;NM_001100407	TSS1500;TSS1500;TSS1500		17:80408155-80409247	Promoter_Associated	C17orf62;C17orf62	ENST00000336995.7;ENST00000434650.1	TSS1500;TSS1500	chr17:80408160-80408930			-0.326598	-4.73716	-7.37101	2.77566e-11	3.99794e-08	15.2701
cg25252777	chr19	56709056	-	chr19:56709055-56709273	Island													-0.346296	-0.419338	-7.37075	2.77933e-11	3.99794e-08	15.2689
cg12323760	chr1	40544720	-		OpenSea	PPT1;PPT1	NM_001142604;NM_000310	Body;Body				PPT1;PPT1	ENST00000530076.1;ENST00000372775.2;ENST00000530704.1;ENST00000527311.1;ENST00000527107.1	5'UTR;TSS1500;3'UTR;3'UTR;3'UTR			chr1:40544004-40544828	-0.523601	-0.484095	-7.36905	2.80352e-11	4.0232e-08	15.2607
cg06814341	chr2	71679501	+	chr2:71680558-71681276	N_Shore	DYSF;DYSF;DYSF;DYSF;DYSF;DYSF;DYSF	NM_001130981;NM_001130976;NM_003494;NM_001130977;NM_001130979;NM_001130978;NM_001130980	TSS1500;TSS1500;TSS1500;TSS1500;TSS1500;TSS1500;TSS1500				DYSF	ENST00000413539.2	TSS1500			chr2:71679392-71681658	-0.460491	-0.281045	-7.36877	2.8076e-11	4.0232e-08	15.2593
cg12344893	chr14	75920168	+		OpenSea	JDP2;JDP2;JDP2;JDP2	NM_001135049;NM_130469;NM_001135048;NM_001135047	Body;Body;Body;Body	chr14:75920164-75920164						chr14:75919365-75920355			0.470053	0.441861	7.36835	2.81362e-11	4.02413e-08	15.2573
cg18967788	chr4	179059465	+		OpenSea													-0.319636	0.137011	-7.36739	2.82744e-11	4.03621e-08	15.2526
cg18002751	chr6	71136714	+		OpenSea	FAM135A;FAM135A;FAM135A	NM_001105531;NM_020819;NM_001162529	5'UTR;5'UTR;5'UTR				FAM135A;FAM135A;FAM135A;FAM135A;FAM135A;FAM135A	ENST00000418814.2;ENST00000370479.3;ENST00000505769.1;ENST00000515323.1;ENST00000515280.1;ENST00000507085.1;ENST00000457062.2;ENST00000361499.3;ENST00000194672.7;ENST00000505868.1;ENST00000393299.2;ENST00000514185.1	5'UTR;5'UTR;5'UTR;5'UTR;5'UTR;5'UTR;5'UTR;5'UTR;5'UTR;TSS1500;TSS1500;5'UTR	chr6:71136325-71136830			-0.325969	0.231296	-7.36502	2.8618e-11	4.07751e-08	15.2412
cg06135068	chr16	31034016	+		OpenSea										chr16:31033880-31034250			-0.487113	0.566425	-7.36249	2.89885e-11	4.12248e-08	15.229
cg17665936	chr5	173029488	+		OpenSea										chr5:173029460-173029755			0.546533	1.40331	7.35508	3.01045e-11	4.2731e-08	15.1933
cg04889221	chr3	126137216	-	chr3:126135050-126135431	S_Shore	CCDC37	NM_182628	Body					ENST00000503905.1;ENST00000503905.1;ENST00000507830.1	1stExon;5'UTR;TSS1500	chr3:126136805-126137475			-0.34062	2.04668	-7.35419	3.02404e-11	4.28429e-08	15.189
cg12402318	chr15	52135487	+		OpenSea	TMOD3	NM_014547	5'UTR				TMOD3	ENST00000558455.1;ENST00000308580.7	5'UTR;5'UTR	chr15:52135105-52135575			0.396606	1.293	7.35235	3.05252e-11	4.3165e-08	15.1802
cg22052026	chr14	77417199	-		OpenSea										chr14:77416940-77417850			0.520242	0.152225	7.34976	3.0931e-11	4.36565e-08	15.1677
cg13701509	chr5	170833685	-		OpenSea	NPM1;NPM1;NPM1	NM_002520;NM_199185;NM_001037738	Body;Body;3'UTR				NPM1	ENST00000524204.1;ENST00000393820.2	TSS1500;3'UTR		chr5:170831910-170834819	chr5:170831701-170852414	-0.696397	0.0317705	-7.34743	3.13001e-11	4.40352e-08	15.1564
cg24089360	chr19	57699963	+	chr19:57702696-57703425	N_Shelf													-0.539098	-0.188275	-7.34733	3.13166e-11	4.40352e-08	15.1559
cg03070999	chr12	6745630	-		OpenSea	LPAR5	NM_020400	TSS1500				LPAR5;LPAR5;LPAR5	ENST00000540335.1;ENST00000329858.4;ENST00000435659.2	TSS1500;TSS200;5'UTR	chr12:6745065-6745715			0.285593	-0.999852	7.34373	3.18952e-11	4.47651e-08	15.1386
cg16893520	chr6	4244097	-		OpenSea													-0.387814	-0.211019	-7.34152	3.22559e-11	4.51868e-08	15.128
cg23711166	chr1	31504704	-		OpenSea	PUM1;PUM1	NM_014676;NM_001020658	Body;Body					ENST00000480602.1;ENST00000524516.1	3'UTR;3'UTR	chr1:31504660-31504915			0.430656	1.39291	7.33933	3.26185e-11	4.56097e-08	15.1174
cg06090383	chr4	174292579	+	chr4:174291879-174293273	Island	SAP30	NM_003864	1stExon				SAP30	ENST00000296504.3	1stExon	chr4:174292180-174293510			0.394823	-3.25197	7.33718	3.29769e-11	4.60251e-08	15.1071
cg19138900	chr10	3826266	+	chr10:3826853-3828126	N_Shore	KLF6;KLF6;KLF6;KLF6	NR_027653;NM_001160124;NM_001160125;NM_001300	Body;Body;Body;Body		10:3824634-3826417	Promoter_Associated		ENST00000380946.3	3'UTR	chr10:3825945-3826490			-0.362819	-5.04893	-7.33653	3.30866e-11	4.60304e-08	15.1039
cg25849390	chr7	56128170	+	chr7:56131778-56132226	N_Shelf	CCT6A;CCT6A;SNORA15	NM_001762;NM_001009186;NR_002957	Body;Body;Body				CCT6A;SNORA15	ENST00000492618.1;ENST00000466572.1;ENST00000494736.1;ENST00000462133.1;ENST00000384439.1	5'UTR;5'UTR;TSS1500;TSS200;5'UTR			chr7:56126844-56129159	-0.808839	0.123186	-7.33643	3.31033e-11	4.60304e-08	15.1035
cg06067370	chr15	41099605	+	chr15:41099243-41099878	Island	ZFYVE19;ZFYVE19;ZFYVE19;ZFYVE19;ZFYVE19;ZFYVE19;ZFYVE19;DNAJC17	NM_032850;NM_001258420;NM_001077268;NM_001258421;NM_001258420;NM_001077268;NM_001258421;NM_018163	1stExon;5'UTR;5'UTR;1stExon;1stExon;1stExon;5'UTR;1stExon		15:41098855-41100467	Promoter_Associated	ZFYVE19;ZFYVE19;ZFYVE19;ZFYVE19;ZFYVE19;ZFYVE19;ZFYVE19;DNAJC17;ZFYVE19	ENST00000568062.1;ENST00000563530.1;ENST00000560838.1;ENST00000566407.1;ENST00000559096.1;ENST00000567756.1;ENST00000561617.1;ENST00000569057.1;ENST00000561768.1;ENST00000560078.1;ENST00000570108.1;ENST00000355341.4;ENST00000564258.1;ENST00000355341.4;ENST00000564258.1;ENST00000336455.5;ENST00000560065.1;ENST00000559310.1;ENST00000559238.1;ENST00000220496.4;ENST00000299173.10;ENST00000560301.1;EN…	TSS1500;TSS1500;TSS1500;TSS1500;TSS1500;TSS1500;TSS1500;TSS1500;TSS1500;TSS1500;1stExon;5'UTR;1stExon;1stExon;5'UTR;1stExon;1stExon;1stExon;1stExon;1stExon;TSS200;3'UTR;3'UTR		chr15:41098826-41100731	chr15:41098811-41100713	0.326343	-3.00977	7.33519	3.33131e-11	4.61638e-08	15.0975
cg14015636	chr2	26235558	-		OpenSea				chr2:26235500-26235500						chr2:26234700-26235715			-0.414144	-0.587478	-7.33495	3.33527e-11	4.61638e-08	15.0964
cg06971903	chr2	33720546	+		OpenSea	RASGRP3;RASGRP3	NM_001139488;NM_170672	5'UTR;5'UTR				RASGRP3;RASGRP3	ENST00000403687.3;ENST00000482857.1;ENST00000442390.1;ENST00000425210.1;ENST00000402538.3;ENST00000497723.2;ENST00000479528.1;ENST00000437184.1	5'UTR;5'UTR;5'UTR;5'UTR;5'UTR;5'UTR;5'UTR;5'UTR		chr2:33718890-33720699	chr2:33716608-33724699	-0.444031	-0.287899	-7.33477	3.33837e-11	4.61638e-08	15.0955
cg11277380	chr19	15136494	+	chr19:15132142-15132726	S_Shelf											chr19:15136051-15136519		-0.306884	0.116116	-7.3316	3.39268e-11	4.68285e-08	15.0802
cg13650683	chr14	44010797	+		OpenSea												chr14:44009832-44010869	-0.415643	0.0369475	-7.32938	3.43128e-11	4.72308e-08	15.0695
cg03010694	chr11	114423273	-		OpenSea	NXPE1	NM_152315	5'UTR				FAM55A;FAM55A;FAM55A	ENST00000536312.1;ENST00000539878.1;ENST00000424269.1;ENST00000251921.2;ENST00000534921.1	5'UTR;5'UTR;TSS1500;5'UTR;5'UTR				-0.618438	-0.00274694	-7.3292	3.4344e-11	4.72308e-08	15.0686
cg00489583	chr8	94685149	-		OpenSea	LINC00535	NR_033858	Body				LINC00535	ENST00000501400.1	3'UTR		chr8:94683557-94685302	chr8:94683335-94685679	-0.424762	-0.30177	-7.32843	3.44785e-11	4.73291e-08	15.0649
cg00125394	chr8	42911645	+	chr8:42911215-42912042	Island	FNTA;FNTA	NM_002027;NR_033698	1stExon;Body				FNTA;FNTA;FNTA	ENST00000302279.3;ENST00000526755.1;ENST00000527153.1;ENST00000533383.1;ENST00000533998.1;ENST00000342116.4;ENST00000524546.1;ENST00000524546.1;ENST00000531266.1;ENST00000525699.1;ENST00000533368.1;ENST00000529687.1;ENST00000533559.1;ENST00000527153.1;ENST00000533368.1	1stExon;1stExon;1stExon;1stExon;1stExon;1stExon;1stExon;5'UTR;1stExon;TSS200;1stExon;TSS200;5'UTR;5'UTR;5'UTR	chr8:42911585-42912495			0.324495	-2.54439	7.3188	3.62097e-11	4.96148e-08	15.0186
cg06458698	chr2	3623210	-	chr2:3622654-3623704	Island	RPS7	NM_001011	Body		2:3622472-3623993	Promoter_Associated		ENST00000462576.1;ENST00000462576.1;ENST00000491937.1;ENST00000491937.1;ENST00000481006.1;ENST00000481006.1;ENST00000479123.1	1stExon;5'UTR;1stExon;5'UTR;1stExon;5'UTR;TSS200		chr2:3622426-3623922	chr2:3621850-3634329	0.361116	-2.99689	7.31659	3.66191e-11	4.99493e-08	15.008
cg21472448	chr12	13156131	+	chr12:13154088-13154866	S_Shore	HTR7P	NR_002774	Body				HTR7P1;RP11-377D9.3	ENST00000535469.1;ENST00000543321.1	5'UTR;5'UTR	chr12:13155945-13156255			-0.392419	1.08679	-7.31654	3.66276e-11	4.99493e-08	15.0077
cg09961276	chr3	6297108	-		OpenSea							AC026167.1	ENST00000435651.1	5'UTR		chr3:6297022-6297206	chr3:6296927-6297319	-0.386994	-0.00708288	-7.3164	3.66534e-11	4.99493e-08	15.0071
cg02562419	chr6	159049626	+		OpenSea	TMEM181	NM_020823	Body							chr6:159049605-159050195			-0.294676	0.696278	-7.31601	3.67266e-11	4.99584e-08	15.0052
cg17707775	chr11	104917378	+		OpenSea	CARD16;CARD16	NM_052889;NM_001017534	TSS1500;TSS1500				CARD16;CARD16	ENST00000528513.1;ENST00000375706.2;ENST00000527065.1;ENST00000375704.3	TSS1500;TSS1500;TSS1500;TSS1500			chr11:104917351-104918767	-0.4284	0.440274	-7.31268	3.73548e-11	5.0721e-08	14.9891
cg07016356	chr2	219032435	+		OpenSea	CXCR1	NM_000634	TSS1500				CXCR1;CXCR1	ENST00000295683.2;ENST00000421691.2	TSS1500;TSS1500				-0.501175	0.707461	-7.30726	3.83974e-11	5.20426e-08	14.9631
cg12424383	chr1	27990967	-	chr1:27994727-27995031	N_Shelf										chr1:27990860-27991035			-0.528977	0.292309	-7.30639	3.85674e-11	5.21788e-08	14.9589
cg22008079	chr6	29125104	-	chr6:29127481-29127990	N_Shelf													-0.624396	0.227976	-7.30521	3.8799e-11	5.23978e-08	14.9533
cg03802231	chr8	42911648	+	chr8:42911215-42912042	Island	FNTA;FNTA;FNTA;FNTA	NM_001018676;NM_001018676;NM_002027;NM_001018677	5'UTR;1stExon;1stExon;1stExon				FNTA;FNTA;FNTA	ENST00000302279.3;ENST00000526755.1;ENST00000527153.1;ENST00000533383.1;ENST00000533998.1;ENST00000342116.4;ENST00000524546.1;ENST00000524546.1;ENST00000531266.1;ENST00000525699.1;ENST00000533368.1;ENST00000529687.1;ENST00000533559.1;ENST00000527153.1;ENST00000533368.1	1stExon;1stExon;1stExon;1stExon;1stExon;1stExon;1stExon;5'UTR;1stExon;TSS200;1stExon;TSS200;5'UTR;5'UTR;5'UTR	chr8:42911585-42912495			0.367671	-3.21989	7.30439	3.89627e-11	5.25243e-08	14.9493
cg17325206	chr15	91396109	+		OpenSea				chr15:91395931-91395931	15:91395751-91396219	Unclassified				chr15:91395880-91396370			-0.779283	-3.17606	-7.3038	3.90789e-11	5.25866e-08	14.9465
cg16163999	chr9	5593311	+		OpenSea											chr9:5592669-5593709		-0.220608	-0.390123	-7.29365	4.11461e-11	5.52694e-08	14.8977
cg27104437	chr10	121095507	-		OpenSea	GRK5	NM_005308	Body				RP11-79M19.2;RP11-79M19.2;GRK5	ENST00000457948.1;ENST00000457948.1;ENST00000457057.2	1stExon;3'UTR;5'UTR	chr10:121095445-121095890			-0.345882	-0.791616	-7.2919	4.15148e-11	5.5665e-08	14.8893
cg06943996	chr9	104137897	-		OpenSea	BAAT;BAAT	NM_001127610;NM_001701	5'UTR;5'UTR				BAAT	ENST00000259407.2	5'UTR	chr9:104137840-104138115			-0.571543	0.917914	-7.28889	4.21535e-11	5.6395e-08	14.8748
cg18011945	chr1	203834762	-	chr1:203830507-203830901	S_Shelf	SNRPE;SNRPE;SNRPE	NR_130746;NM_003094;NM_001304464	Body;Body;Body				SNRPE	ENST00000483099.1;ENST00000475035.1;ENST00000470492.1	5'UTR;5'UTR;5'UTR			chr1:203834061-203843362	-0.378353	0.0832289	-7.28863	4.22095e-11	5.6395e-08	14.8736
cg19188370	chr12	125103181	-		OpenSea										chr12:125103125-125103435			-0.258976	0.466692	-7.28742	4.24707e-11	5.66432e-08	14.8677
cg00334349	chr7	127928611	+		OpenSea							AC018635.1	ENST00000408502.1	TSS1500				-0.406144	0.544832	-7.28546	4.2894e-11	5.69706e-08	14.8583
cg13529755	chr1	149138398	+	chr1:149137542-149138399	Island										chr1:149138305-149138495			0.696054	-1.8409	7.28541	4.29047e-11	5.69706e-08	14.8581
cg07718481	chr5	64419124	+		OpenSea							Y_RNA	ENST00000384708.1	TSS200				-0.356924	-0.0762339	-7.28524	4.29438e-11	5.69706e-08	14.8572
cg00686429	chr19	18207235	+	chr19:18209911-18210268	N_Shelf	MAST3	NM_015016	TSS1500				MAST3	ENST00000262811.4	TSS1500				-0.417366	1.00447	-7.27872	4.43885e-11	5.87037e-08	14.8259
cg02752500	chr2	493506	+	chr2:495193-495834	N_Shore							AC093326.1	ENST00000427398.1	TSS1500	chr2:492905-493575			-0.2147	-0.710951	-7.27864	4.44065e-11	5.87037e-08	14.8256
cg03278573	chr5	10741861	-		OpenSea	DAP;DAP	NM_001291963;NM_004394	Body;Body				DAP	ENST00000514882.1;ENST00000508253.1;ENST00000510546.1	3'UTR;3'UTR;3'UTR	chr5:10741845-10742035			-0.821126	-0.678748	-7.2726	4.57878e-11	6.04234e-08	14.7966
cg02187666	chr6	161238481	+		OpenSea							RP1-54A3.1	ENST00000454317.1	TSS200				-0.601356	0.00574565	-7.26854	4.67407e-11	6.15727e-08	14.7771
cg01496602	chr7	156263586	-		OpenSea												chr7:156263392-156263794	-0.234692	1.04844	-7.26671	4.7177e-11	6.19453e-08	14.7683
cg07563454	chr9	125703240	-	chr9:125703098-125703597	Island	RABGAP1	NM_012197	TSS200		9:125702678-125704236	Promoter_Associated	RABGAP1;RABGAP1	ENST00000373647.4;ENST00000459903.1;ENST00000402311.1;ENST00000456584.1	TSS200;TSS200;TSS200;5'UTR	chr9:125703040-125704370			0.595218	-2.59465	7.26645	4.72389e-11	6.19453e-08	14.7671
cg26128481	chr14	83630506	+		OpenSea										chr14:83630365-83630650			-0.388096	0.0209178	-7.26623	4.72926e-11	6.19453e-08	14.766
cg02604839	chr5	52897443	+		OpenSea	NDUFS4	NM_002495	Body					ENST00000507026.1	3'UTR	chr5:52897420-52897695			-0.437801	-0.212524	-7.26598	4.73536e-11	6.19453e-08	14.7648
cg26756782	chr16	89922218	-	chr16:89920497-89920740	S_Shore	SPIRE2	NM_032451	Body		16:89922000-89922221	Unclassified_Cell_type_specific		ENST00000561883.1;ENST00000569108.1;ENST00000566337.1	5'UTR;5'UTR;3'UTR	chr16:89921665-89922275			0.441453	0.783663	7.26417	4.77895e-11	6.24067e-08	14.7561
cg25949447	chr2	128169860	-	chr2:128173475-128173793	N_Shelf										chr2:128169545-128169915			-0.453418	-1.24752	-7.26328	4.80048e-11	6.2579e-08	14.7518
cg24839008	chr3	13335779	+		OpenSea											chr3:13335566-13336522		-0.322133	-1.02267	-7.2607	4.86388e-11	6.32957e-08	14.7394
cg08226295	chr22	31892562	-	chr22:31892036-31893097	Island	SFI1;SFI1;SFI1;SFI1	NM_001007467;NM_001007467;NM_014775;NM_014775	5'UTR;1stExon;1stExon;5'UTR		22:31891846-31893631	Unclassified	SFI1;SFI1;SFI1;SFI1;SFI1;SFI1;SFI1;SFI1	ENST00000540643.1;ENST00000397520.1;ENST00000382162.3;ENST00000443011.1;ENST00000465437.1;ENST00000411518.1;ENST00000400289.1;ENST00000444859.1;ENST00000400288.2;ENST00000465646.1;ENST00000439073.1;ENST00000540643.1;ENST00000443011.1;ENST00000465437.1;ENST00000411518.1;ENST00000400289.1;ENST00000444859.1;ENST00000400288.2	1stExon;TSS1500;TSS200;1stExon;1stExon;1stExon;1stExon;1stExon;1stExon;5'UTR;3'UTR;5'UTR;5'UTR;5'UTR;5'UTR;5'UTR;5'UTR;5'UTR	chr22:31891985-31893090			0.538286	-2.55671	7.26002	4.88075e-11	6.33059e-08	14.7362
cg24445163	chr3	139616703	-		OpenSea										chr3:139616700-139616870			-0.309355	-0.0722402	-7.25955	4.89238e-11	6.33059e-08	14.7339
cg26264325	chr11	107651504	-		OpenSea												chr11:107650639-107652080	-0.293351	-0.24521	-7.25947	4.89434e-11	6.33059e-08	14.7335
cg24337881	chr12	102091387	+	chr12:102091044-102092366	Island	CHPT1	NM_020244	TSS200				CHPT1;CHPT1;CHPT1	ENST00000546490.1;ENST00000552215.1;ENST00000229266.3;ENST00000549872.1;ENST00000549128.1;ENST00000550385.1	TSS1500;TSS1500;TSS200;TSS200;TSS200;5'UTR	chr12:102090445-102092835			0.636448	-2.69322	7.2593	4.89839e-11	6.33059e-08	14.7327
cg18789123	chr2	29174857	-		OpenSea				chr2:29174818-29174818						chr2:29174845-29175175			-0.693595	-0.133022	-7.25156	5.09451e-11	6.57274e-08	14.6956
cg10585421	chr8	52850164	-		OpenSea							RP11-110G21.1;RP11-110G21.1	ENST00000518942.1;ENST00000535440.1	5'UTR;5'UTR	chr8:52849985-52850175			-0.362706	-0.140939	-7.24752	5.19995e-11	6.69727e-08	14.6762
cg26228212	chr15	52236121	+		OpenSea	LEO1;LEO1	NM_001286430;NM_138792	Body;Body				CTD-2184D3.2	ENST00000558238.1;ENST00000558714.1;ENST00000559202.1;ENST00000561408.1;ENST00000558300.1	TSS1500;5'UTR;5'UTR;5'UTR;5'UTR				-0.457842	0.936069	-7.24677	5.21992e-11	6.71147e-08	14.6726
cg07662300	chr19	40521492	+		OpenSea	ZNF546;ZNF546	NM_001297763;NM_178544	Body;Body							chr19:40521400-40521590			-0.357989	0.459006	-7.24636	5.23054e-11	6.71363e-08	14.6707
cg01808056	chr17	74056728	-		OpenSea	SRP68;SRP68;SRP68	NR_048541;NM_014230;NM_001260502	Body;Body;Body				SRP68	ENST00000411758.2	5'UTR				-0.566043	0.742401	-7.24578	5.24601e-11	6.722e-08	14.6679
cg09332506	chr1	160309220	-	chr1:160312928-160313338	N_Shelf	COPA;COPA	NM_004371;NM_001098398	Body;Body					ENST00000541366.1	3'UTR				0.36741	1.78591	7.24533	5.25802e-11	6.72591e-08	14.6657
cg14563732	chr8	143474839	+	chr8:143471631-143472231	S_Shelf	TSNARE1	NM_145003	5'UTR				TSNARE1;TSNARE1;TSNARE1	ENST00000520462.1;ENST00000519651.1;ENST00000307180.3;ENST00000524325.1;ENST00000518720.1	5'UTR;5'UTR;5'UTR;5'UTR;5'UTR	chr8:143474680-143475115			-0.439861	0.737766	-7.24467	5.27577e-11	6.73714e-08	14.6625
cg08406981	chr4	106729860	-		OpenSea	GSTCD;GSTCD	NM_001031720;NM_024751	Body;Body				GSTCD;RP11-45L9.1	ENST00000515255.1;ENST00000484843.1;ENST00000505640.1;ENST00000504955.1	5'UTR;5'UTR;5'UTR;3'UTR	chr4:106729840-106730110			-0.317077	0.389405	-7.24042	5.39047e-11	6.8412e-08	14.6422
cg14205309	chr11	25588562	+		OpenSea											chr11:25588236-25588810	chr11:25588120-25588837	-0.310307	-0.817129	-7.24036	5.39208e-11	6.8412e-08	14.6419
cg09801337	chr1	147799707	-		OpenSea	NBPF8;NBPF8;NBPF8	NR_102405;NR_102404;NM_001037501	Body;Body;Body				RP11-495P10.3	ENST00000452996.1	TSS1500				-0.352447	-0.470822	-7.24026	5.39474e-11	6.8412e-08	14.6414
cg11591516	chr10	85954316	+	chr10:85954199-85955303	Island	PCDH21	NM_033100	TSS200		10:85953982-85955062	Unclassified	CDHR1;CDHR1	ENST00000332904.3;ENST00000372117.3	TSS200;TSS200	chr10:85953805-85954915			0.719705	-3.05788	7.24023	5.3958e-11	6.8412e-08	14.6413
cg01645753	chr15	83316734	+	chr15:83315116-83317541	Island	CPEB1	NM_030594	TSS200		15:83315862-83317582	Unclassified	CPEB1;RP11-752G15.3;CPEB1;CPEB1;CPEB1;RP11-752G15.3	ENST00000569257.1;ENST00000568757.1;ENST00000567678.1;ENST00000560650.1;ENST00000450751.2;ENST00000568128.1;ENST00000566716.1;ENST00000563519.1;ENST00000560650.1	TSS1500;TSS1500;TSS1500;1stExon;TSS1500;TSS200;3'UTR;3'UTR;5'UTR	chr15:83315660-83316915			0.739362	-3.3137	7.23997	5.40281e-11	6.8412e-08	14.64
cg07159286	chr12	133779169	+		OpenSea	ZNF268;ZNF268;ZNF268;ZNF268;ZNF268;ZNF268;ZNF268;ZNF268;ZNF268	NM_001165886;NM_152943;NM_001165883;NM_001165884;NM_001165885;NM_003415;NM_001165881;NM_001165887;NM_001165882	3'UTR;3'UTR;3'UTR;3'UTR;3'UTR;Body;Body;3'UTR;Body				ZNF268;ZNF268;ZNF268;ZNF268	ENST00000542986.1;ENST00000541019.1;ENST00000536899.1;ENST00000542711.1	3'UTR;1stExon;3'UTR;3'UTR				-0.419848	0.374011	-7.23668	5.49352e-11	6.94434e-08	14.6243
cg07699084	chr3	123307740	-	chr3:123303339-123303929	S_Shelf							MYLK-AS1	ENST00000485162.1;ENST00000463408.1;ENST00000470449.1	5'UTR;5'UTR;5'UTR				-0.322967	-1.92874	-7.23595	5.51385e-11	6.95833e-08	14.6208
cg18731055	chr13	49108131	-	chr13:49106411-49107463	S_Shore	RCBTB2	NM_001268	TSS1500				RCBTB2;RCBTB2;RCBTB2;RCBTB2;RCBTB2	ENST00000544904.1;ENST00000430805.2;ENST00000452987.2;ENST00000481144.1;ENST00000344532.3	TSS1500;TSS1500;TSS1500;TSS1500;TSS1500	chr13:49107620-49108695			0.407673	0.310606	7.23261	5.60801e-11	7.06528e-08	14.6048
cg07790294	chr19	928287	-	chr19:929514-929839	N_Shore	ARID3A	NM_005224	5'UTR	chr19:928103-928103			ARID3A	ENST00000263620.2	5'UTR	chr19:928105-928510			0.423722	0.0596703	7.23164	5.63558e-11	7.08813e-08	14.6001
cg21323406	chr9	108319298	-	chr9:108320245-108320640	N_Shore	FKTN;FKTN;FKTN	NM_006731;NM_001198963;NM_001079802	TSS1500;TSS1500;TSS1500				RP11-235C23.5;FKTN;FKTN;FKTN	ENST00000421614.1;ENST00000223528.2;ENST00000448551.1;ENST00000490134.1;ENST00000479846.1	3'UTR;TSS1500;TSS1500;TSS1500;TSS1500				0.750988	1.45104	7.22503	5.8277e-11	7.3175e-08	14.5684
cg08077014	chr10	91898774	+		OpenSea					10:91898676-91898906	Unclassified_Cell_type_specific				chr10:91898660-91898955			-0.376063	-1.61893	-7.22426	5.85018e-11	7.33346e-08	14.5648
cg16991671	chr14	54956552	-	chr14:54955388-54955831	S_Shore	GMFB	NM_004124	TSS1500				GMFB;GMFB;GMFB;GMFB	ENST00000553333.1;ENST00000553566.1;ENST00000554247.1;ENST00000553952.1;ENST00000554908.1;ENST00000354747.3;ENST00000358056.3	TSS1500;TSS1500;TSS1500;TSS1500;TSS1500;TSS1500;TSS1500	chr14:54956520-54956915			-0.238444	-0.505674	-7.22258	5.90019e-11	7.38383e-08	14.5567
cg12225220	chr4	87281434	+		OpenSea	MAPK10;MAPK10;MAPK10	NM_138982;NM_138980;NM_002753	TSS200;TSS200;5'UTR		4:87281278-87281440	Unclassified_Cell_type_specific	MAPK10;MAPK10;MAPK10;MAPK10;MAPK10;MAPK10;MAPK10	ENST00000395166.1;ENST00000395169.3;ENST00000395161.2;ENST00000514856.1;ENST00000506385.1;ENST00000359221.3;ENST00000515650.1;ENST00000502302.1;ENST00000361569.2;ENST00000310816.4;ENST00000511328.1;ENST00000503911.1;ENST00000513186.1;ENST00000504397.1;ENST00000512046.1;ENST00000513839.1;ENST00000449047.2	TSS1500;TSS200;TSS200;TSS200;TSS1500;TSS1500;TSS1500;5'UTR;5'UTR;5'UTR;5'UTR;5'UTR;5'UTR;3'UTR;3'UTR;3'UTR;5'UTR		chr4:87280935-87281865	chr4:87279442-87281799	-0.811515	-3.0774	-7.22214	5.91342e-11	7.38807e-08	14.5546
cg19942830	chr8	99054915	-	chr8:99057537-99057900	N_Shelf	SNORA72;RPL30	NR_002581;NM_000989	TSS1500;Body				KB-1208A12.3;KB-1208A12.3;SNORA72;RPL30	ENST00000521534.1;ENST00000518850.1;ENST00000501016.2;ENST00000501016.2;ENST00000384339.1;ENST00000521534.1;ENST00000518164.1;ENST00000517489.1	3'UTR;3'UTR;1stExon;5'UTR;TSS1500;1stExon;3'UTR;3'UTR			chr8:99049914-99059554	-0.372518	-0.438367	-7.22162	5.92895e-11	7.39518e-08	14.5521
cg06070625	chr3	69812798	+		OpenSea	MITF;MITF	NM_198159;NM_006722	Body;TSS200		3:69812713-69812837	Unclassified_Cell_type_specific	MITF;MITF;MITF	ENST00000472437.1;ENST00000457080.1;ENST00000495741.1;ENST00000429090.1;ENST00000433517.1;ENST00000472437.1	1stExon;TSS200;5'UTR;5'UTR;5'UTR;5'UTR	chr3:69812760-69813210			0.414485	1.11292	7.2204	5.96571e-11	7.42869e-08	14.5463
cg26982327	chr5	110890185	-		OpenSea	STARD4-AS1	NR_040093	Body				AC008967.1;CTC-426B10.1	ENST00000408383.1;ENST00000500779.2	TSS1500;5'UTR				-0.441664	1.01	-7.21783	6.04396e-11	7.51366e-08	14.5339
cg12115700	chr1	65315210	-		OpenSea	JAK1	NM_002227	Body				JAK1	ENST00000465376.1	TSS1500	chr1:65315185-65315355			0.51357	1.97656	7.21701	6.06908e-11	7.52079e-08	14.53
cg11087288	chr2	135823622	+		OpenSea	RAB3GAP1;RAB3GAP1	NM_001172435;NM_012233	Body;Body				snoU13;RAB3GAP1	ENST00000458895.1;ENST00000539493.1	TSS1500;5'UTR				-0.460877	0.67432	-7.21699	6.06972e-11	7.52079e-08	14.5299
cg21518332	chr12	2029751	+		OpenSea					12:2029739-2029813	Unclassified_Cell_type_specific	RP5-1096D14.3	ENST00000544163.1	5'UTR				0.443213	0.677592	7.2155	6.11575e-11	7.55927e-08	14.5228
cg14195992	chr8	48265917	-		OpenSea	KIAA0146	NM_001080394	Body				KIAA0146	ENST00000522222.1;ENST00000522900.1;ENST00000521550.1;ENST00000524006.1;ENST00000521214.1;ENST00000523814.1;ENST00000522117.1	3'UTR;5'UTR;5'UTR;5'UTR;5'UTR;3'UTR;3'UTR	chr8:48265820-48266135			-0.567566	0.2549	-7.21533	6.12091e-11	7.55927e-08	14.522
cg27551390	chr12	45578214	+		OpenSea	PLEKHA8P1	NR_037144	Body				PLEKHA8P1	ENST00000256692.5;ENST00000550498.1;ENST00000545609.2	3'UTR;3'UTR;3'UTR	chr12:45578185-45578630			0.323675	-0.551088	7.21207	6.22254e-11	7.67216e-08	14.5064
cg16547480	chr19	23445883	-		OpenSea	IPO5P1;IPO5P1	NR_103742;NR_103741	Body;Body				AC092329.1	ENST00000397094.1	TSS1500			chr19:23431944-23447702	-0.398744	-0.478511	-7.2108	6.26269e-11	7.709e-08	14.5003
cg14012059	chr9	130222969	-		OpenSea	LRSAM1;LRSAM1;LRSAM1	NM_001005373;NM_001005374;NM_138361	Body;Body;Body							chr9:130222885-130223130			0.509491	0.294788	7.2099	6.29148e-11	7.73177e-08	14.496
cg22074675	chr11	67888673	-	chr11:67887977-67889768	Island	CHKA;CHKA;CHKA;CHKA	NM_001277;NM_212469;NM_001277;NM_212469	1stExon;1stExon;5'UTR;5'UTR				CTD-2655K5.1;CHKA;CHKA;CHKA	ENST00000527519.1;ENST00000356135.4;ENST00000531341.1;ENST00000356135.4;ENST00000265689.4	TSS1500;1stExon;TSS1500;5'UTR;TSS200	chr11:67887600-67888735			0.330838	-1.85091	7.20607	6.41461e-11	7.85848e-08	14.4776
cg11853096	chr1	50332874	-		OpenSea	AGBL4	NM_032785	Body				AGBL4	ENST00000411952.2	TSS1500				-0.398349	-1.00417	-7.20604	6.41552e-11	7.85848e-08	14.4775
cg14674888	chr2	149583906	+		OpenSea							U2	ENST00000410194.1	TSS1500				-0.248867	0.453214	-7.20557	6.43067e-11	7.85944e-08	14.4753
cg10478799	chr19	54249098	-		OpenSea							U6	ENST00000516216.1	TSS1500				-0.241486	-0.693036	-7.20537	6.43724e-11	7.85944e-08	14.4743
cg25291941	chr8	99129319	-	chr8:99129434-99129855	N_Shore	POP1;POP1;POP1;HRSP12	NM_015029;NM_001145860;NM_001145861;NM_005836	TSS1500;TSS1500;TSS1500;1stExon		8:99128858-99130191	Promoter_Associated	HRSP12;POP1;POP1;HRSP12;HRSP12;HRSP12	ENST00000519155.1;ENST00000522319.1;ENST00000401707.2;ENST00000349693.3;ENST00000520507.1;ENST00000519155.1;ENST00000522791.1;ENST00000521560.1;ENST00000254878.3	3'UTR;TSS1500;TSS1500;TSS1500;1stExon;1stExon;1stExon;1stExon;1stExon		chr8:99128927-99130094	chr8:99128206-99130870	0.39731	-2.58342	7.20342	6.5009e-11	7.92429e-08	14.465
cg14182166	chr1	40508568	+	chr1:40505411-40506703	S_Shore	CAP1;CAP1	NM_006367;NM_001105530	5'UTR;5'UTR				CAP1;CAP1;CAP1;CAP1;CAP1;CAP1;CAP1	ENST00000372797.3;ENST00000372802.1;ENST00000449311.1;ENST00000421589.1;ENST00000414893.1;ENST00000414281.1;ENST00000420216.1;ENST00000372792.2;ENST00000538246.1;ENST00000340450.3;ENST00000372805.3;ENST00000435719.1;ENST00000372794.2;ENST00000427843.1;ENST00000417287.1;ENST00000446031.1	5'UTR;5'UTR;5'UTR;5'UTR;5'UTR;5'UTR;5'UTR;5'UTR;5'UTR;5'UTR;5'UTR;5'UTR;5'UTR;5'UTR;5'UTR;5'UTR	chr1:40508060-40508610			0.310854	-0.299322	7.19941	6.63425e-11	8.07372e-08	14.4458
cg04825182	chr10	101539781	-		OpenSea				chr10:101539519-101539519						chr10:101539100-101539850			-0.403871	-0.971788	-7.19827	6.6727e-11	8.10225e-08	14.4403
cg25992738	chr7	152589017	+	chr7:152591060-152591360	N_Shelf													-0.290366	-0.249643	-7.19807	6.67928e-11	8.10225e-08	14.4394
cg02457725	chr3	135812793	-		OpenSea	PPP2R3A;PPP2R3A;PPP2R3A	NM_002718;NM_181897;NM_001190447	Body;Body;Body							chr3:135812680-135812935			-0.323136	0.203038	-7.19762	6.69468e-11	8.10784e-08	14.4372
cg27457921	chr17	43976811	-	chr17:43971410-43975040	S_Shore	MAPT;MAPT;MAPT;MAPT;MAPT;MAPT	NM_001123067;NM_016835;NM_016834;NM_001123066;NM_005910;NM_016841	5'UTR;5'UTR;5'UTR;5'UTR;5'UTR;5'UTR				MAPT;MAPT;MAPT;MAPT;MAPT;MAPT	ENST00000344290.5;ENST00000354326.4;ENST00000571311.1;ENST00000334239.7;ENST00000446361.3;ENST00000347967.5;ENST00000570299.1	5'UTR;5'UTR;5'UTR;5'UTR;5'UTR;5'UTR;5'UTR				-0.48753	0.185692	-7.19698	6.71616e-11	8.12076e-08	14.4342
cg20824717	chr12	110561757	+	chr12:110562095-110562700	N_Shore	IFT81;IFT81;IFT81	NM_014055;NM_001143779;NM_031473	TSS1500;TSS1500;TSS1500		12:110561345-110562838	Promoter_Associated	IFT81;IFT81	ENST00000361948.4;ENST00000242591.5;ENST00000546374.1	TSS1500;TSS1500;TSS1500	chr12:110561740-110562290			-0.433375	-0.866676	-7.19642	6.73523e-11	8.13072e-08	14.4315
cg05754259	chr6	112984914	+		OpenSea												chr6:112984875-112985587	-0.401658	-0.221469	-7.19378	6.82593e-11	8.22691e-08	14.4189
cg18917291	chr4	147033186	-		OpenSea	LINC01095	NR_038331	Body				RP11-6L6.3;RP11-6L6.3;RP11-6L6.3;RP11-6L6.3;RP11-6L6.3;RP11-6L6.3	ENST00000512063.1;ENST00000507726.1;ENST00000513023.1;ENST00000505848.1;ENST00000515703.1;ENST00000513023.1	3'UTR;3'UTR;3'UTR;TSS1500;TSS1500;1stExon				0.485581	0.933298	7.1934	6.83883e-11	8.22691e-08	14.4171
cg24299813	chr11	60685836	+	chr11:60681552-60682268	S_Shelf	TMEM109	NM_024092	5'UTR				TMEM109;TMEM109;TMEM109	ENST00000227525.3;ENST00000446886.1;ENST00000540407.1;ENST00000536171.1	5'UTR;5'UTR;5'UTR;TSS1500				-0.429977	-0.903872	-7.19315	6.84778e-11	8.22691e-08	14.4158
cg00634475	chr11	96000764	-		OpenSea	MAML2	NM_032427	Body		11:96000743-96001107	Unclassified				chr11:96000685-96001230			-0.831732	-3.36711	-7.1925	6.87001e-11	8.23699e-08	14.4128
cg10655371	chr7	91749682	-		OpenSea	CYP51A1;CYP51A1	NM_001146152;NM_000786	Body;Body				LRRD1	ENST00000422722.1	3'UTR				-0.350058	-0.276932	-7.19165	6.89972e-11	8.23699e-08	14.4087
cg03727207	chr11	71927844	+		OpenSea	FOLR2;FOLR2;FOLR2;FOLR2;FOLR2;FOLR2;FOLR2;FOLR2	NM_001113534;NM_001113536;NM_001113535;NM_000803;NM_001113534;NM_001113536;NM_001113535;NM_000803	1stExon;1stExon;1stExon;1stExon;5'UTR;5'UTR;5'UTR;5'UTR				FOLR2;FOLR2;FOLR2;FOLR2;FOLR2;FOLR2;FOLR2;FOLR2	ENST00000449475.2;ENST00000449475.2;ENST00000535625.1;ENST00000321324.7;ENST00000298223.6;ENST00000298223.6;ENST00000413873.2;ENST00000413873.2;ENST00000454954.2;ENST00000454954.2;ENST00000541003.1;ENST00000539412.1;ENST00000541003.1;ENST00000536778.1;ENST00000536778.1	5'UTR;1stExon;TSS200;TSS200;1stExon;5'UTR;5'UTR;1stExon;5'UTR;1stExon;5'UTR;1stExon;1stExon;5'UTR;1stExon				0.524522	0.804422	7.19165	6.89979e-11	8.23699e-08	14.4087
cg08058756	chr19	56833959	-		OpenSea										chr19:56833885-56834135			0.35562	1.26558	7.19151	6.90481e-11	8.23699e-08	14.408
cg22793203	chr1	243753445	+		OpenSea	AKT3;AKT3;AKT3	NM_181690;NM_001206729;NM_005465	Body;Body;Body								chr1:243753118-243753646		-0.585825	0.90029	-7.19133	6.91102e-11	8.23699e-08	14.4071
cg09610644	chr3	197249274	-		OpenSea	BDH1;BDH1;BDH1	NM_203314;NM_203315;NM_004051	Body;Body;Body					ENST00000479425.1;ENST00000477015.1	3'UTR;3'UTR	chr3:197249085-197249475			0.494038	0.760283	7.18993	6.96002e-11	8.28225e-08	14.4005
cg07600211	chr1	145516081	+	chr1:145516038-145516637	Island	GNRHR2;PEX11B	NR_002328;NM_003846	TSS200;TSS1500		1:145515626-145517107	Promoter_Associated	PEX11B;GNRHR2;GNRHR2;PEX11B;GNRHR2	ENST00000537888.1;ENST00000469718.1;ENST00000361928.2;ENST00000369306.3;ENST00000312753.5	TSS1500;TSS200;TSS1500;TSS200;TSS200	chr1:145515985-145517035			0.595235	-3.32831	7.18731	7.05266e-11	8.37921e-08	14.3879
cg19482537	chr5	156692823	-	chr5:156692812-156693749	Island	CYFIP2;CYFIP2	NM_001037333;NM_001037332	TSS1500;TSS1500		5:156692359-156693876	Promoter_Associated	CTC-248O19.1;CYFIP2;CYFIP2;CYFIP2;CYFIP2	ENST00000517634.1;ENST00000523969.1;ENST00000442283.2;ENST00000522463.1;ENST00000522637.1;ENST00000519002.1;ENST00000519252.1;ENST00000520419.1;ENST00000347377.6;ENST00000522423.1	3'UTR;TSS1500;TSS1500;TSS1500;TSS1500;TSS1500;TSS1500;TSS1500;TSS1500;TSS1500	chr5:156692745-156693875			0.629148	-2.80299	7.18652	7.08118e-11	8.3998e-08	14.3841
cg08524474	chr10	49813208	-	chr10:49812852-49813352	Island	ARHGAP22	NM_021226	TSS200		10:49813189-49813349	Unclassified_Cell_type_specific	ARHGAP22;ARHGAP22;ARHGAP22	ENST00000471013.1;ENST00000249601.4;ENST00000417912.2;ENST00000491108.1;ENST00000464445.1	TSS200;TSS200;TSS1500;TSS1500;3'UTR	chr10:49812505-49813650			0.194485	-1.29339	7.18527	7.12599e-11	8.43962e-08	14.3782
cg23560388	chr6	155542639	-	chr6:155539975-155540193	S_Shelf	TIAM2;TIAM2	NM_012454;NM_001010927	Body;5'UTR				TIAM2	ENST00000539296.1;ENST00000275246.7;ENST00000546145.1	5'UTR;5'UTR;5'UTR				0.49394	1.07936	7.18305	7.20619e-11	8.51131e-08	14.3676
cg25720885	chr12	42850523	+		OpenSea													-0.426062	-0.314846	-7.18297	7.20919e-11	8.51131e-08	14.3672
cg25869213	chr14	51142796	+		OpenSea											chr14:51142302-51142992		-0.531017	-0.0791688	-7.1823	7.23381e-11	8.52697e-08	14.364
cg17548326	chr7	151131824	-	chr7:151129121-151129341	S_Shelf	CRYGN;MIR3907;CRYGN;CRYGN	NM_144727;NR_037468;NM_001308292;NR_131779	Body;TSS1500;3'UTR;Body				RP4-555L14.4;CRYGN	ENST00000462809.1;ENST00000491928.1;ENST00000478106.1;ENST00000465549.1;ENST00000476631.1	3'UTR;3'UTR;3'UTR;5'UTR;3'UTR		chr7:151131437-151131966		-0.363064	-0.00451248	-7.18153	7.26173e-11	8.54646e-08	14.3603
cg15865685	chr11	128492050	-		OpenSea							RP11-264E20.1;RP11-264E20.1	ENST00000531784.1;ENST00000532563.2	TSS1500;TSS1500	chr11:128491480-128492115			0.435765	1.42957	7.18087	7.2862e-11	8.56184e-08	14.3571
cg01249134	chr18	577110	-	chr18:580179-580899	N_Shelf													-0.427922	-0.770684	-7.1805	7.29984e-11	8.56446e-08	14.3554
cg10169971	chr6	83902988	+	chr6:83902606-83903777	Island	RWDD2A;PGM3	NM_033411;NM_015599	TSS200;TSS200		6:83902794-83903180	Promoter_Associated	PGM3;RWDD2A;RWDD2A;PGM3;PGM3;PGM3;PGM3	ENST00000513973.1;ENST00000369724.3;ENST00000539997.1;ENST00000512866.1;ENST00000510258.1;ENST00000515333.1;ENST00000505470.1;ENST00000503094.1;ENST00000283977.4;ENST00000513973.1;ENST00000507554.1;ENST00000508748.1;ENST00000506587.1	1stExon;TSS200;TSS200;TSS200;TSS200;TSS200;TSS200;TSS200;TSS200;5'UTR;5'UTR;5'UTR;5'UTR	chr6:83902900-83903155			0.31038	-1.69233	7.17998	7.31909e-11	8.57366e-08	14.3529
cg23360087	chr18	18691952	-	chr18:18690940-18692059	Island	ROCK1	NM_005406	TSS200		18:18691550-18692479	Promoter_Associated	ROCK1	ENST00000399799.1	TSS200	chr18:18691660-18692390			0.64502	-3.76907	7.17925	7.34615e-11	8.59195e-08	14.3494
cg17951990	chr12	50435516	+		OpenSea												chr12:50435344-50436373	0.516926	1.21069	7.17872	7.36575e-11	8.59501e-08	14.3469
cg16421988	chr11	14336820	-		OpenSea	RRAS2;RRAS2;RRAS2;RRAS2	NM_012250;NM_001177314;NM_001177315;NM_001102669	Body;Body;5'UTR;5'UTR		11:14336800-14336949	Unclassified_Cell_type_specific	RRAS2;RRAS2;RRAS2	ENST00000532950.1;ENST00000531421.1;ENST00000534746.1;ENST00000526063.1;ENST00000529237.1	3'UTR;5'UTR;5'UTR;5'UTR;5'UTR	chr11:14336660-14336970			-0.214202	-0.296983	-7.17856	7.37166e-11	8.59501e-08	14.3461
cg06984345	chr14	75162215	-		OpenSea	AREL1	NM_001039479	5'UTR				KIAA0317;KIAA0317	ENST00000557401.1;ENST00000469797.1;ENST00000556202.1;ENST00000556589.1;ENST00000555249.1;ENST00000356357.4;ENST00000473934.1;ENST00000554525.1;ENST00000556860.1	3'UTR;3'UTR;5'UTR;3'UTR;5'UTR;5'UTR;3'UTR;3'UTR;3'UTR	chr14:75162180-75162370			0.421978	1.18087	7.17718	7.42333e-11	8.64184e-08	14.3395
cg02152620	chr14	44008450	-		OpenSea												chr14:44008222-44009089	-0.49366	-0.131053	-7.17431	7.53165e-11	8.75436e-08	14.3258
cg17241442	chr12	131875780	+		OpenSea											chr12:131871391-131876889	chr12:131873879-131875800	-0.589594	0.556687	-7.1715	7.63922e-11	8.86567e-08	14.3124
cg05800641	chr22	40075186	-	chr22:40075077-40075307	Island	CACNA1I;CACNA1I	NM_001003406;NM_021096	Body;Body							chr22:40074965-40075495			-0.378156	2.45747	-7.16899	7.73659e-11	8.96482e-08	14.3004
cg16983788	chr3	179043854	-	chr3:179040466-179041632	S_Shelf	ZNF639;ZNF639;ZNF639	NM_001303426;NM_001303425;NM_016331	5'UTR;5'UTR;5'UTR				ZNF639;ZNF639;ZNF639	ENST00000496856.1;ENST00000491818.1;ENST00000481587.1;ENST00000326361.3;ENST00000466264.1;ENST00000484866.1	5'UTR;5'UTR;5'UTR;5'UTR;5'UTR;TSS1500				-0.414761	-0.32517	-7.16831	7.76329e-11	8.9819e-08	14.2971
cg09101753	chr3	111433622	+		OpenSea	PLCXD2;PLCXD2	NM_001185106;NM_153268	Body;Body				PLCXD2	ENST00000472215.1	5'UTR			chr3:111432879-111433648	-0.245257	0.263212	-7.16634	7.84095e-11	9.05496e-08	14.2877
cg10077687	chr19	53168125	+		OpenSea	ZNF83;ZNF83;ZNF83;ZNF83;ZNF83	NM_001277947;NM_001277946;NM_001277945;NM_001277948;NM_001277949	5'UTR;5'UTR;5'UTR;5'UTR;5'UTR				ZNF83	ENST00000434535.2	5'UTR		chr19:53167706-53168143		-0.664782	0.862887	-7.1661	7.85055e-11	9.05496e-08	14.2866
cg21322513	chr1	245915113	+		OpenSea	SMYD3;SMYD3	NM_022743;NM_001167740	Body;Body				SMYD3	ENST00000482592.1;ENST00000483072.1;ENST00000490322.1;ENST00000366516.1;ENST00000366517.1;ENST00000470510.1	3'UTR;3'UTR;3'UTR;3'UTR;3'UTR;3'UTR	chr1:245915005-245915270			0.400337	0.494979	7.16534	7.88072e-11	9.07581e-08	14.2829
cg15452182	chr1	170502937	-		OpenSea	LOC101928650;GORAB;GORAB;GORAB	NR_125958;NR_027397;NM_001146039;NM_152281	TSS1500;Body;Body;Body				RP11-576I22.2;GORAB	ENST00000456083.1;ENST00000498166.1;ENST00000464798.1	TSS1500;5'UTR;5'UTR			chr1:170499492-170504319	1.19815	1.70579	7.16475	7.90401e-11	9.0887e-08	14.2801
cg13684632	chr1	118364092	-		OpenSea										chr1:118363725-118364295			-0.26125	0.226319	-7.1643	7.92227e-11	9.09576e-08	14.278
cg09342060	chr7	27202797	-	chr7:27203915-27206462	N_Shore	HOXA9;HOXA10-HOXA9	NM_152739;NR_037940	3'UTR;Body		7:27202756-27202842	Unclassified_Cell_type_specific	HOXA9;HOXA9;RP1-170O19.21	ENST00000343483.5;ENST00000242050.3;ENST00000497089.1	3'UTR;3'UTR;3'UTR				-0.574456	-0.725313	-7.16327	7.96363e-11	9.10425e-08	14.273
cg16102063	chr8	22298240	-	chr8:22298112-22299142	Island	PPP3CC	NM_005605	TSS1500		8:22298237-22298882	Promoter_Associated	PPP3CC;PPP3CC;PPP3CC;PPP3CC	ENST00000240139.5;ENST00000289963.8;ENST00000397775.3;ENST00000518852.1;ENST00000522000.1	TSS1500;TSS1500;TSS1500;TSS200;TSS1500	chr8:22297825-22298335			0.320909	-1.44719	7.16317	7.96762e-11	9.10425e-08	14.2726
cg03479114	chr4	166280725	+		OpenSea										chr4:166280720-166280950			-0.54176	-0.694149	-7.16315	7.9683e-11	9.10425e-08	14.2725
cg01727346	chr22	45596797	-	chr22:45598721-45599080	N_Shore	C22orf9;C22orf9	NM_001009880;NM_015264	Body;Body				KIAA0930	ENST00000488038.1;ENST00000474515.1;ENST00000493003.1;ENST00000498418.1	3'UTR;3'UTR;3'UTR;TSS1500	chr22:45596705-45597335			-0.389029	-0.205784	-7.16291	7.97817e-11	9.10425e-08	14.2713
cg02627723	chr20	39824650	+		OpenSea	ZHX3	NM_015035	Body				RP3-511B24.5	ENST00000421422.1;ENST00000309060.3;ENST00000423733.1;ENST00000560364.1;ENST00000558993.1;ENST00000558642.1;ENST00000432768.2	3'UTR;3'UTR;5'UTR;3'UTR;3'UTR;3'UTR;3'UTR		chr20:39824310-39824819		-0.440587	0.395884	-7.16247	7.99568e-11	9.11039e-08	14.2692
cg08889593	chr1	154568347	-		OpenSea	ADAR;ADAR;ADAR;ADAR;ADAR	NM_001025107;NM_001193495;NM_015841;NM_001111;NM_015840	Body;Body;Body;Body;Body							chr1:154568165-154568415			-0.444284	-0.13177	-7.16208	8.01157e-11	9.11467e-08	14.2674
cg19694850	chr19	35793519	-	chr19:35791029-35791289	S_Shelf	MAG;MAG	NM_002361;NM_080600	Body;Body							chr19:35793365-35793715			-0.336826	1.91593	-7.16075	8.06532e-11	9.16194e-08	14.261
cg23256401	chr4	180203472	+		OpenSea													-0.416176	-0.493851	-7.16033	8.08246e-11	9.16407e-08	14.259
cg09747445	chr15	70387268	-	chr15:70387929-70393206	N_Shore	TLE3;TLE3;TLE3	NM_001105192;NM_020908;NM_005078	Body;Body;Body				TLE3;TLE3	ENST00000539550.1;ENST00000559191.1	TSS200;5'UTR	chr15:70387060-70387750			-0.479352	-0.931901	-7.16011	8.0916e-11	9.16407e-08	14.258
cg23987137	chr5	58653624	-		OpenSea	PDE4D;PDE4D;PDE4D	NM_001165899;NM_001104631;NM_006203	Body;Body;Body				PDE4D	ENST00000405755.2;ENST00000405053.3;ENST00000505453.1;ENST00000514231.1	TSS1500;3'UTR;5'UTR;3'UTR	chr5:58653560-58653810			0.492898	1.44165	7.15782	8.18563e-11	9.2566e-08	14.247
cg27520763	chr11	12647255	-		OpenSea										chr11:12647200-12647375			-0.341388	-0.383366	-7.15725	8.20937e-11	9.26948e-08	14.2443
cg24462596	chr11	94706862	-	chr11:94706291-94707060	Island	KDM4D;KDM4D;CWC15	NM_018039;NM_018039;NM_016403	1stExon;5'UTR;TSS200		11:94706089-94707204	Promoter_Associated	CWC15;KDM4D;KDM4D;KDM4D	ENST00000542907.1;ENST00000542165.1;ENST00000539856.1;ENST00000545971.1;ENST00000545018.1;ENST00000536741.1;ENST00000335080.5;ENST00000335080.5	TSS200;TSS200;TSS200;TSS200;TSS200;TSS200;1stExon;5'UTR	chr11:94706385-94706910			0.507434	-2.69164	7.15552	8.28122e-11	9.33657e-08	14.236
cg04038932	chr9	135286214	-	chr9:135285310-135285897	S_Shore	C9orf171	NM_207417	Body		9:135286077-135287002	Unclassified				chr9:135286025-135286295			0.457118	-1.54218	7.15409	8.34097e-11	9.38983e-08	14.2292
cg12004045	chr11	20071710	+		OpenSea	NAV2-AS2;NAV2;NAV2;NAV2;NAV2;NAV2	NR_046672;NM_001111019;NM_001111018;NM_145117;NM_182964;NM_001244963	TSS1500;Body;Body;Body;Body;Body				NAV2-AS2	ENST00000533767.1	TSS1500	chr11:20071520-20071895			0.361628	1.22232	7.15168	8.44306e-11	9.47827e-08	14.2177
cg22346963	chr1	172247606	+		OpenSea	DNM3;DNM3	NM_001136127;NM_015569	Body;Body								chr1:172247497-172248011	chr1:172247300-172248160	-0.38323	-0.622832	-7.15164	8.44477e-11	9.47827e-08	14.2175
cg14216476	chr3	129636326	+		OpenSea				chr3:129636051-129636051								chr3:129635502-129637912	0.757928	1.0178	7.14592	8.69227e-11	9.72801e-08	14.1902
cg07136393	chr13	109776430	+	chr13:109779683-109779966	N_Shelf	MYO16;MYO16	NM_001198950;NM_015011	Body;Body							chr13:109776365-109776675			0.432384	0.644574	7.1459	8.6932e-11	9.72801e-08	14.1901
cg03760621	chr7	143104506	-		OpenSea	EPHA1-AS1;EPHA1	NR_033897;NM_005232	TSS1500;Body				AC092214.10	ENST00000497891.1;ENST00000429289.1;ENST00000421648.1;ENST00000488068.1	3'UTR;TSS1500;TSS1500;3'UTR	chr7:143103945-143105715			-0.424806	-2.14799	-7.14246	8.84524e-11	9.88342e-08	14.1737
ch.1.653511R	chr1	19393074	+		OpenSea										chr1:19392365-19393150			-0.440528	-3.72233	-7.1419	8.8701e-11	9.89647e-08	14.1711
cg08905347	chr7	65448144	+	chr7:65446771-65447340	S_Shore	GUSB;GUSB;GUSB;GUSB;GUSB	NM_001284290;NM_001293104;NM_001293105;NM_000181;NR_120531	TSS1500;TSS1500;TSS1500;TSS1500;TSS1500				GUSB;GUSB;GUSB	ENST00000476486.1;ENST00000475316.1;ENST00000447929.1;ENST00000452642.1;ENST00000421103.1;ENST00000446111.1;ENST00000430730.1;ENST00000429291.2;ENST00000304895.4	TSS1500;TSS1500;TSS1500;TSS1500;TSS1500;TSS1500;TSS1500;TSS1500;TSS1500	chr7:65447965-65448270			-0.461076	1.01972	-7.14048	8.93416e-11	9.95315e-08	14.1643
cg19115941	chr12	187284	+	chr12:186863-187610	Island	IQSEC3;IQSEC3	NM_001170738;NM_015232	Body;5'UTR				IQSEC3	ENST00000382841.2	5'UTR	chr12:186845-188295			0.482311	-1.62293	7.13997	8.95692e-11	9.96373e-08	14.1619
cg18708412	chr22	19118170	-	chr22:19119160-19119702	N_Shore	DGCR14;TSSK2	NM_022719;NM_053006	3'UTR;TSS200				TSSK2;DGCR14	ENST00000399635.2;ENST00000252137.6	TSS200;3'UTR		chr22:19118046-19123369		-0.304089	1.07995	-7.13901	9.00045e-11	9.99734e-08	14.1573
cg09431847	chr4	110657189	-		OpenSea										chr4:110656760-110657495			-0.324878	0.24532	-7.13821	9.037e-11	1.00231e-07	14.1534
cg07522516	chr4	48492196	-	chr4:48492117-48493589	Island	ZAR1	NM_175619	TSS200		4:48491431-48493275	Unclassified_Cell_type_specific	ZAR1	ENST00000327939.4	TSS200	chr4:48491665-48492675			0.407705	-2.07817	7.1323	9.3102e-11	1.03109e-07	14.1253
cg24145357	chr7	92219539	+	chr7:92219060-92219873	Island	FAM133B;FAM133B;FAM133B;FAM133DP;FAM133B	NM_001040057;NM_001288584;NR_109929;NR_034169;NM_152789	5'UTR;TSS200;Body;Body;Body		7:92218761-92220049	Promoter_Associated	FAM133B;FAM133B	ENST00000438306.1;ENST00000456502.1;ENST00000427372.1;ENST00000481407.1;ENST00000480397.1	5'UTR;TSS200;TSS200;3'UTR;3'UTR	chr7:92219300-92219575			0.291669	-1.95683	7.13197	9.32573e-11	1.03129e-07	14.1237
cg13601636	chr19	55385010	-		OpenSea	FCAR;FCAR;FCAR;FCAR;FCAR;FCAR;FCAR;FCAR;FCAR	NM_133269;NM_133273;NM_133279;NM_002000;NM_133274;NM_133271;NM_133277;NM_133278;NM_133272	TSS1500;TSS1500;TSS1500;TSS1500;TSS1500;TSS1500;TSS1500;TSS1500;TSS1500				FCAR;FCAR;FCAR;FCAR;FCAR	ENST00000433231.3;ENST00000391726.3;ENST00000488066.1;ENST00000345937.4;ENST00000391723.3	TSS1500;TSS1500;TSS1500;TSS1500;TSS1500			chr19:55384983-55386098	-0.232545	-1.07301	-7.13163	9.34177e-11	1.03154e-07	14.1221
cg07603951	chr16	560111	+	chr16:560020-560281	Island	RAB11FIP3;RAB11FIP3	NM_014700;NM_001142272	Body;Body					ENST00000461009.1;ENST00000464263.1;ENST00000487899.1	TSS1500;TSS1500;5'UTR		chr16:559131-560987	chr16:559074-560628	-0.712404	0.272692	-7.13113	9.36533e-11	1.03263e-07	14.1197
cg08084228	chr16	50700118	+		OpenSea					16:50698948-50701771	Promoter_Associated	RP11-401P9.5	ENST00000570167.1	TSS200				-0.634668	0.177111	-7.12948	9.44345e-11	1.03971e-07	14.1118
cg02802783	chr14	54960361	-		OpenSea												chr14:54959877-54960524	0.473101	1.49504	7.12794	9.51706e-11	1.04628e-07	14.1045
cg12816829	chr3	129703175	+		OpenSea										chr3:129703005-129703295			-0.300145	0.388771	-7.12693	9.5656e-11	1.05008e-07	14.0997
cg20308138	chr5	66597522	-		OpenSea				chr5:66597093-66597093						chr5:66597145-66597695			-0.483805	-1.11563	-7.12661	9.58112e-11	1.05025e-07	14.0981
cg27000590	chr8	8182003	-		OpenSea	PRAGMIN	NM_001080826	Body							chr8:8181425-8182275			0.582851	1.10743	7.12609	9.60639e-11	1.05149e-07	14.0956
cg18206515	chr2	113478848	-		OpenSea							NT5DC4	ENST00000327581.4;ENST00000484666.1	TSS1500;TSS1500	chr2:113478785-113479695			0.385109	-0.170879	7.12451	9.68305e-11	1.05715e-07	14.0881
cg20918953	chr11	72163084	+		OpenSea										chr11:72162865-72163330			0.301827	0.238232	7.12444	9.68635e-11	1.05715e-07	14.0878
cg15846307	chr12	112871259	-		OpenSea	PTPN11;PTPN11	NM_080601;NM_002834	Body;Body							chr12:112871060-112871415			-0.534935	-0.948306	-7.12345	9.73472e-11	1.06089e-07	14.0831
cg09074996	chr16	66582156	+	chr16:66583236-66584135	N_Shore	TK2;TK2;TK2;TK2;TK2;TK2;TK2;TK2	NM_001271934;NR_073520;NM_001172645;NM_004614;NM_001172644;NM_001172643;NM_001271935;NM_001272050	5'UTR;Body;Body;Body;Body;Body;Body;5'UTR		16:66581980-66582193	Unclassified_Cell_type_specific	RP11-403P17.4;TK2;TK2;TK2;TK2	ENST00000565729.1;ENST00000563151.1;ENST00000544898.1;ENST00000569718.1;ENST00000563369.1;ENST00000527800.1;ENST00000525974.1;ENST00000563478.1;ENST00000562484.1	3'UTR;TSS1500;5'UTR;3'UTR;3'UTR;5'UTR;5'UTR;3'UTR;3'UTR	chr16:66582085-66582775			0.574395	1.32687	7.12168	9.82195e-11	1.06885e-07	14.0746
cg04643858	chr17	72278043	+		OpenSea	DNAI2	NM_023036	Body				DNAI2;DNAI2	ENST00000307504.5;ENST00000446837.2	5'UTR;1stExon	chr17:72278000-72278455			-0.452455	2.39804	-7.11719	1.00465e-10	1.0917e-07	14.0533
cg15166079	chr12	46770441	+	chr12:46765134-46766633	S_Shelf													-0.384797	0.133163	-7.11529	1.01432e-10	1.10062e-07	14.0442
cg10097816	chr14	65973759	+		OpenSea	FUT8;FUT8;FUT8;FUT8;FUT8	NM_178156;NM_178155;NM_004480;NR_038167;NR_038170	5'UTR;5'UTR;5'UTR;Body;Body				FUT8;FUT8;FUT8;FUT8;FUT8	ENST00000554667.1;ENST00000360689.5;ENST00000394586.2;ENST00000556518.1;ENST00000342677.6;ENST00000555559.1;ENST00000394585.1;ENST00000553924.1;ENST00000557338.1;ENST00000554610.1;ENST00000557164.1;ENST00000358307.2	5'UTR;5'UTR;5'UTR;5'UTR;5'UTR;5'UTR;5'UTR;5'UTR;5'UTR;5'UTR;5'UTR;5'UTR	chr14:65973645-65973875			-0.528252	-0.221397	-7.11423	1.01976e-10	1.10492e-07	14.0392
cg02139554	chr3	100692078	-		OpenSea	ABI3BP	NM_015429	Body					ENST00000475896.1	3'UTR	chr3:100691680-100692090			-0.49722	-0.764358	-7.11222	1.03012e-10	1.11454e-07	14.0296
cg05949385	chr1	199984216	+		OpenSea							U6	ENST00000365459.1	TSS1500				-0.392194	0.232932	-7.11038	1.0397e-10	1.12329e-07	14.0208
cg25540028	chr13	49001184	-		OpenSea	LPAR6;LPAR6;RB1	NM_001162497;NM_005767;NM_000321	TSS200;5'UTR;Body				LPAR6;LPAR6;LPAR6	ENST00000345941.2;ENST00000378434.3;ENST00000465365.1	TSS200;5'UTR;3'UTR				-0.514625	0.537034	-7.10903	1.04681e-10	1.12935e-07	14.0144
cg24813180	chr19	49065229	-	chr19:49061545-49061769	S_Shelf	SULT2B1	NM_177973	Body										-0.296765	0.473083	-7.10574	1.06432e-10	1.14658e-07	13.9987
cg03083562	chr8	126007153	-	chr8:126010436-126011194	N_Shelf											chr8:126004692-126007736		-0.571537	0.280843	-7.10536	1.06637e-10	1.14714e-07	13.9969
cg07672051	chr5	149887787	+		OpenSea	NDST1;NDST1	NM_001543;NM_001543	5'UTR;1stExon				NDST1;NDST1;NDST1	ENST00000261797.6;ENST00000522491.1;ENST00000519157.1;ENST00000524161.1;ENST00000523767.1;ENST00000518299.1;ENST00000518346.1;ENST00000261797.6	1stExon;5'UTR;5'UTR;5'UTR;5'UTR;5'UTR;5'UTR;5'UTR	chr5:149887345-149887850			0.265014	-0.130154	7.10342	1.07679e-10	1.15581e-07	13.9877
cg15868287	chr20	42791545	-	chr20:42788216-42789168	S_Shelf	JPH2	NM_020433	Body										-0.323553	0.861702	-7.10329	1.0775e-10	1.15581e-07	13.9871
cg21860329	chr13	42265546	+		OpenSea	VWA8	NM_015058	Body							chr13:42265480-42265710			-0.58592	-0.510059	-7.1027	1.08074e-10	1.15763e-07	13.9842
cg11543304	chr7	98729543	+		OpenSea	SMURF1;SMURF1	NM_020429;NM_181349	Body;Body					ENST00000472627.1	3'UTR			chr7:98728887-98731174	0.374896	1.70781	7.10105	1.08971e-10	1.16558e-07	13.9764
cg00181731	chr13	41052081	+		OpenSea	LINC00598;LINC00598;LINC00598	NR_024506;NR_024507;NR_024505	Body;Body;Body	chr13:41051870-41051870			RP11-350A18.1	ENST00000400430.2	3'UTR			chr13:41052013-41053153	0.492437	0.60395	7.099	1.10101e-10	1.17598e-07	13.9666
cg19456763	chr17	179947	-		OpenSea	RPH3AL;RPH3AL;RPH3AL;RPH3AL;LOC100506388;LOC100506388	NM_001190413;NM_001190412;NM_001190411;NM_006987;NM_001242780;NR_040011	5'UTR;5'UTR;5'UTR;5'UTR;TSS1500;TSS1500				RPH3AL;RPH3AL;RPH3AL;RP11-1260E13.4	ENST00000574722.1;ENST00000573588.1;ENST00000573448.1;ENST00000576420.1;ENST00000570638.1;ENST00000575736.1;ENST00000575634.1;ENST00000577079.1;ENST00000331302.7;ENST00000536489.2;ENST00000323434.8;ENST00000575130.1;ENST00000573780.1;ENST00000570711.1;ENST00000575743.1;ENST00000575899.1	5'UTR;5'UTR;5'UTR;5'UTR;5'UTR;5'UTR;5'UTR;5'UTR;5'UTR;5'UTR;5'UTR;5'UTR;5'UTR;TSS1500;TSS1500;TSS1500		chr17:179705-180344		0.434923	0.421897	7.09769	1.10831e-10	1.18211e-07	13.9604
cg09446896	chr2	69803979	-		OpenSea	AAK1	NM_014911	Body					ENST00000495836.1	3'UTR				0.398371	1.52089	7.09524	1.12207e-10	1.19508e-07	13.9487
cg13574263	chr1	206922312	-		OpenSea							Y_RNA	ENST00000362479.1	TSS1500	chr1:206922040-206922315			-0.670076	0.106469	-7.09121	1.14502e-10	1.2178e-07	13.9296
cg07393816	chr3	196595274	+	chr3:196594576-196595486	Island	SENP5	NM_152699	5'UTR		3:196594123-196595667	Promoter_Associated	SENP5;SENP5	ENST00000445299.2;ENST00000419026.1	5'UTR;5'UTR	chr3:196594940-196595595			0.477256	-2.57661	7.08935	1.15582e-10	1.22755e-07	13.9207
cg04382250	chr20	5730330	+		OpenSea	C20orf196	NM_152504	TSS1500				C20orf196;C20orf196;C20orf196	ENST00000378979.4;ENST00000303142.6;ENST00000378971.3;ENST00000445603.1;ENST00000442185.1	TSS1500;TSS1500;TSS1500;TSS1500;TSS1500				-0.404818	-0.554458	-7.08821	1.16245e-10	1.23212e-07	13.9153
cg03386675	chr1	154579713	-	chr1:154580380-154580797	N_Shore	ADAR;ADAR;ADAR;ADAR;ADAR	NM_001193495;NM_015841;NM_001111;NM_015840;NM_001025107	TSS1500;Body;Body;Body;5'UTR	chr1:154579303-154579303			ADAR;ADAR	ENST00000526905.1;ENST00000463920.1;ENST00000368471.3;ENST00000494866.1;ENST00000471068.1	3'UTR;3'UTR;5'UTR;3'UTR;3'UTR	chr1:154579525-154580830			-0.762686	-3.29481	-7.08805	1.16341e-10	1.23212e-07	13.9145
cg01739831	chr16	89922539	+	chr16:89920497-89920740	S_Shore	SPIRE2	NM_032451	Body				SPIRE2	ENST00000393062.2;ENST00000569108.1;ENST00000566337.1	ExonBnd;5'UTR;3'UTR	chr16:89922360-89922610			0.537897	0.865352	7.08446	1.1846e-10	1.25109e-07	13.8974
cg26716839	chr12	121146848	-	chr12:121148239-121148853	N_Shore	UNC119B	NM_001080533	TSS1500				UNC119B;UNC119B;UNC119B	ENST00000344651.4;ENST00000537794.1;ENST00000539658.1	TSS1500;TSS1500;TSS1500				0.34199	1.06814	7.08445	1.18466e-10	1.25109e-07	13.8974
cg12277288	chr8	104282125	-		OpenSea							RP11-318M2.2	ENST00000523614.1;ENST00000519801.1;ENST00000521383.1;ENST00000523673.1;ENST00000520025.1;ENST00000499522.2	3'UTR;3'UTR;3'UTR;3'UTR;3'UTR;3'UTR			chr8:104280529-104282264	-0.491918	0.837915	-7.08396	1.18755e-10	1.25109e-07	13.8951
cg18787224	chr7	130645353	-		OpenSea	LINC-PINT;LINC-PINT;LINC-PINT;LINC-PINT;LINC-PINT;LINC-PINT;LINC-PINT;LINC-PINT	NR_109855;NR_024153;NR_015431;NR_109854;NR_109853;NR_109852;NR_109851;NR_109850	Body;Body;Body;Body;Body;Body;Body;Body	chr7:130645057-130645057	7:130644603-130645443	Promoter_Associated	AC058791.2;AC058791.2;AC058791.2;AC058791.2;AC058791.2	ENST00000443623.1;ENST00000423414.1;ENST00000433079.1;ENST00000451786.1;ENST00000435523.1;ENST00000431189.1	3'UTR;3'UTR;3'UTR;3'UTR;3'UTR;3'UTR	chr7:130645125-130645495			-0.644484	-4.24485	-7.08389	1.18799e-10	1.25109e-07	13.8947
cg09597390	chr11	7436013	+		OpenSea	SYT9	NM_175733	Body					ENST00000524820.1	3'UTR	chr11:7435840-7436135			-0.353308	0.281891	-7.08335	1.1912e-10	1.25272e-07	13.8922
cg05549626	chr6	157006837	+	chr6:157008138-157008410	N_Shore												chr6:157006824-157010301	0.641797	0.637075	7.08154	1.20213e-10	1.26244e-07	13.8835
cg19409920	chr2	240877826	+	chr2:240878212-240878587	N_Shore										chr2:240877660-240878015			-0.394088	-1.08547	-7.08124	1.20395e-10	1.26259e-07	13.8821
cg16731693	chr19	10520184	-		OpenSea													0.512625	1.37572	7.08025	1.20994e-10	1.2671e-07	13.8774
cg00597087	chr19	3557418	+	chr19:3556962-3558293	Island	C19orf28;C19orf28;C19orf28;C19orf28;C19orf28;C19orf28	NM_021731;NM_001042680;NM_001042680;NM_021731;NM_174983;NM_174983	1stExon;1stExon;5'UTR;5'UTR;1stExon;5'UTR		19:3557410-3557859	Promoter_Associated	MFSD12;MFSD12	ENST00000398558.3;ENST00000398558.3	1stExon;5'UTR	chr19:3556385-3557455			0.498817	-3.59209	7.07994	1.21179e-10	1.26727e-07	13.876
cg10300729	chr10	65284527	+	chr10:65280870-65282030	S_Shelf	REEP3	NM_001001330	Body				REEP3	ENST00000298249.3	5'UTR			chr10:65280134-65284713	-0.400126	-0.242659	-7.07544	1.23953e-10	1.29448e-07	13.8546
cg03045648	chr11	64535598	-	chr11:64532936-64533763	S_Shore	SF1;SF1;SF1	NM_201995;NM_201998;NM_004630	Body;Body;Body		11:64535191-64535701	Gene_Associated		ENST00000448404.1;ENST00000413725.1;ENST00000477596.1;ENST00000443908.1	3'UTR;TSS1500;TSS1500;TSS1500		chr11:64535058-64535809	chr11:64526219-64547597	0.516993	1.4132	7.07402	1.24843e-10	1.30197e-07	13.8478
cg26296524	chr1	15124175	+	chr1:15127583-15127869	N_Shelf	KIAA1026;KIAA1026	NM_201628;NM_015209	Body;Body					ENST00000491547.1	5'UTR				-0.38446	0.0275599	-7.06893	1.28076e-10	1.33383e-07	13.8236
cg09639234	chr9	36250432	-		OpenSea	GNE;GNE;GNE;GNE;GNE	NM_001190388;NM_001128227;NM_001190384;NM_001190383;NM_005476	Body;Body;5'UTR;5'UTR;5'UTR				GNE;GNE;GNE;GNE	ENST00000539815.1;ENST00000539208.1;ENST00000447283.2;ENST00000377902.4	TSS1500;5'UTR;5'UTR;5'UTR		chr9:36250129-36250541		0.328496	0.955776	7.06738	1.29077e-10	1.34239e-07	13.8162
cg16117023	chr1	64679696	+		OpenSea	UBE2U	NM_152489	Body				UBE2U	ENST00000464349.1	TSS1500				-0.472599	0.343028	-7.06682	1.29441e-10	1.34432e-07	13.8136
cg14728024	chr6	90543432	-	chr6:90539454-90539954	S_Shelf	CASP8AP2;CASP8AP2;CASP8AP2	NM_001137667;NM_012115;NM_001137668	5'UTR;5'UTR;5'UTR		6:90543417-90543496	Gene_Associated_Cell_type_specific	CASP8AP2	ENST00000547893.1;ENST00000444163.2;ENST00000552401.1;ENST00000419040.2;ENST00000551025.1;ENST00000237177.6;ENST00000548224.1	5'UTR;5'UTR;5'UTR;5'UTR;5'UTR;5'UTR;5'UTR				-0.731454	0.541095	-7.06499	1.30635e-10	1.35426e-07	13.8049
cg17478690	chr14	56671979	+		OpenSea	PELI2	NM_021255	Body					ENST00000559044.1;ENST00000561019.1	5'UTR;5'UTR				0.359157	0.654069	7.0648	1.3076e-10	1.35426e-07	13.804
cg25963583	chr14	65539104	-		OpenSea	MAX;MAX	NM_197957;NM_001271069	Body;Body							chr14:65538825-65539310			0.446387	1.0444	7.06014	1.33862e-10	1.38448e-07	13.7818
cg10371155	chr17	37561101	-	chr17:37557366-37558982	S_Shelf	MED1	NM_004774	3'UTR				MED1	ENST00000394287.3	3'UTR	chr17:37560840-37561535			-0.478823	-0.889039	-7.05862	1.34887e-10	1.39177e-07	13.7746
cg00070722	chr9	135599950	+		OpenSea											chr9:135599319-135600121		-0.333804	-0.971117	-7.05854	1.34937e-10	1.39177e-07	13.7743
cg27561567	chr18	37380258	+		OpenSea										chr18:37380100-37380415			-0.419377	-2.10489	-7.05573	1.36859e-10	1.4094e-07	13.7609
cg10148231	chr7	849153	-	chr7:852960-853230	N_Shelf													-0.356027	-0.00229649	-7.05549	1.37022e-10	1.4094e-07	13.7598
cg24430189	chr2	128173685	-	chr2:128173475-128173793	Island				chr2:128173465-128173465	2:128173209-128174608	Promoter_Associated				chr2:128173300-128173815			0.319875	-3.90128	7.05446	1.37736e-10	1.41481e-07	13.7548
cg00552087	chr8	3316893	-		OpenSea	CSMD1	NM_033225	Body										-0.705163	2.04286	-7.05215	1.39339e-10	1.42792e-07	13.7439
cg21926875	chr2	47596410	-	chr2:47596629-47597256	N_Shore	EPCAM;EPCAM	NM_002354;NM_002354	5'UTR;1stExon				EPCAM;EPCAM	ENST00000263735.4;ENST00000263735.4;ENST00000474691.1;ENST00000419334.1	5'UTR;1stExon;TSS1500;TSS1500	chr2:47596225-47597350			0.410891	-1.56306	7.05207	1.39393e-10	1.42792e-07	13.7435
cg01059398	chr3	172235808	+		OpenSea	TNFSF10	NM_003810	Body					ENST00000472804.1;ENST00000466777.1;ENST00000494851.1	3'UTR;3'UTR;3'UTR	chr3:172235680-172235890			-0.584899	-1.52331	-7.05109	1.40084e-10	1.43304e-07	13.7388
cg13123998	chr16	12391473	+		OpenSea	SNX29	NM_032167	Body				ACA64	ENST00000459171.1	TSS1500				-0.329577	0.598172	-7.04935	1.41315e-10	1.44367e-07	13.7306
cg04253697	chr16	66468719	+		OpenSea	BEAN	NM_001136106	5'UTR				BEAN1;BEAN1	ENST00000536005.2;ENST00000562849.1;ENST00000299694.8;ENST00000569272.1	5'UTR;5'UTR;5'UTR;5'UTR	chr16:66468680-66468895			0.347466	1.12939	7.04727	1.42794e-10	1.4568e-07	13.7207
cg13047386	chr8	30508195	-		OpenSea	GTF2E2	NM_002095	Body								chr8:30507391-30508289	chr8:30507342-30508257	-0.375263	0.953059	-7.04697	1.43012e-10	1.45704e-07	13.7193
cg08510077	chr3	113666901	-	chr3:113666359-113667390	Island	ZDHHC23;ZDHHC23	NM_173570;NM_173570	1stExon;5'UTR		3:113666073-113667742	Promoter_Associated	ZDHHC23;ZDHHC23;ZDHHC23;ZDHHC23	ENST00000491556.1;ENST00000478793.1;ENST00000330212.3;ENST00000330212.3;ENST00000498275.1;ENST00000498275.1	TSS1500;TSS200;1stExon;5'UTR;1stExon;5'UTR	chr3:113666465-113668095			0.188586	-1.34653	7.04466	1.4468e-10	1.47204e-07	13.7083
cg17915189	chr7	43789728	-		OpenSea												chr7:43789493-43791037	-0.371324	-0.199118	-7.04269	1.46117e-10	1.48465e-07	13.699
cg10728454	chr15	40201507	+		OpenSea	GPR176;GPR176	NM_007223;NM_001271854	Body;Body					ENST00000558041.1	3'UTR	chr15:40201200-40201530			0.658622	0.52853	7.0398	1.48249e-10	1.50428e-07	13.6853
cg00874032	chr3	5095248	+		OpenSea					3:5095064-5095297	Unclassified_Cell_type_specific				chr3:5094785-5095515			0.5086	0.305005	7.03656	1.50678e-10	1.52592e-07	13.6699
cg00282216	chr8	145823653	+	chr8:145823490-145823696	Island	KIAA1688	NM_025251	Body							chr8:145823445-145823695			-0.394917	0.198198	-7.03641	1.50795e-10	1.52592e-07	13.6692
cg25437947	chr8	17941982	+	chr8:17941489-17942459	Island	ASAH1;ASAH1;ASAH1	NM_177924;NM_004315;NM_001127505	TSS200;Body;Body		8:17941399-17942635	Promoter_Associated	CTD-2547L16.1;ASAH1;ASAH1;ASAH1	ENST00000505114.2;ENST00000517747.1;ENST00000521775.1;ENST00000517798.1;ENST00000519468.1;ENST00000523593.1;ENST00000417108.2;ENST00000518087.1;ENST00000262097.6;ENST00000520051.1	TSS1500;TSS1500;TSS1500;TSS1500;TSS1500;TSS1500;TSS1500;TSS1500;TSS200;3'UTR	chr8:17941480-17942555			0.810508	-2.69595	7.03615	1.50992e-10	1.52592e-07	13.6679
cg04282723	chr11	975233	-	chr11:975211-975776	Island	AP2A2	NM_012305	Body		11:975059-975259	Unclassified_Cell_type_specific		ENST00000529818.1;ENST00000525796.1;ENST00000528195.1;ENST00000527007.1	5'UTR;5'UTR;5'UTR;5'UTR	chr11:975005-975535			-0.304777	0.553724	-7.03541	1.51549e-10	1.52949e-07	13.6644
cg00131407	chr4	39482431	-	chr4:39481980-39482195	S_Shore	LOC401127	NR_026854	Body				RP11-472B18.1	ENST00000513652.1;ENST00000506076.1	5'UTR;5'UTR				0.674247	1.02304	7.03501	1.51854e-10	1.53052e-07	13.6625
cg16714237	chr14	24745117	+		OpenSea												chr14:24744727-24745137	0.3597	0.562049	7.0323	1.53931e-10	1.54937e-07	13.6497
cg12234226	chr6	90932450	-		OpenSea	BACH2;BACH2	NM_021813;NM_001170794	5'UTR;5'UTR				BACH2;BACH2;BACH2	ENST00000257749.4;ENST00000537989.1;ENST00000470301.1;ENST00000472023.1;ENST00000494747.1	5'UTR;5'UTR;3'UTR;3'UTR;3'UTR	chr6:90932340-90932675			-0.338797	-0.531725	-7.02738	1.57776e-10	1.58595e-07	13.6264
cg09727611	chr9	112887685	+		OpenSea	AKAP2;PALM2-AKAP2;PALM2-AKAP2;AKAP2;AKAP2	NM_001136562;NM_007203;NM_147150;NM_001004065;NM_001198656	TSS200;Body;Body;Body;Body				AKAP2	ENST00000259318.7	TSS200	chr9:112887460-112887935			0.452409	0.659435	7.02619	1.58722e-10	1.59332e-07	13.6207
cg17458910	chr10	77307204	-		OpenSea	C10orf11	NM_001305581	Body							chr10:77307105-77307470			-0.582979	-3.30627	-7.02336	1.60992e-10	1.61395e-07	13.6073
cg09237512	chr4	79766735	+		OpenSea	BMP2K;BMP2K	NM_017593;NM_198892	Body;Body							chr4:79766585-79767050			-0.483794	-2.41498	-7.02	1.6373e-10	1.63921e-07	13.5913
cg23189953	chr2	165342292	-		OpenSea										chr2:165342120-165342350			-0.329889	-0.806369	-7.01572	1.67277e-10	1.67249e-07	13.5711
cg19745810	chr13	111316234	+		OpenSea	CARS2	NM_024537	Body				CARS2	ENST00000487253.2;ENST00000535516.1;ENST00000375781.5;ENST00000537386.1;ENST00000540006.1;ENST00000537802.1;ENST00000481787.2;ENST00000535615.1;ENST00000535398.1;ENST00000543487.1;ENST00000541362.1;ENST00000545506.1;ENST00000539405.1	TSS1500;TSS1500;TSS200;TSS1500;TSS200;3'UTR;3'UTR;3'UTR;3'UTR;3'UTR;3'UTR;3'UTR;3'UTR				0.626817	2.03596	7.01477	1.68074e-10	1.67822e-07	13.5666
cg15052277	chr7	21964404	-		OpenSea	CDCA7L;CDCA7L;CDCA7L	NM_001127371;NM_018719;NM_001127370	Body;Body;5'UTR				CDCA7L	ENST00000435031.1;ENST00000356195.5	5'UTR;5'UTR				-0.405793	-0.647649	-7.01328	1.69338e-10	1.6886e-07	13.5595
cg14261676	chr11	1520551	+		OpenSea							MOB2	ENST00000526462.1;ENST00000529380.1	3'UTR;3'UTR		chr11:1520431-1521100	chr11:1520438-1521163	0.407589	1.77496	7.01081	1.71445e-10	1.70734e-07	13.5478
cg21348554	chr1	112533012	-	chr1:112531559-112533773	Island	KCND3;KCND3;LOC643355	NM_004980;NM_172198;NM_001270945	TSS1500;TSS1500;TSS200				KCND3;RP11-88H9.2;RP11-88H9.1	ENST00000315987.2;ENST00000442751.1;ENST00000428461.1;ENST00000428461.1;ENST00000438293.1	TSS1500;5'UTR;1stExon;5'UTR;TSS200	chr1:112531380-112533055			-0.846295	-4.02464	-7.0054	1.76157e-10	1.75194e-07	13.5221
cg17059671	chr2	88838083	+		OpenSea	LOC101928371	NR_110236	TSS200				AC104134.2	ENST00000413234.1	TSS200	chr2:88837845-88838170			-0.554662	0.841677	-7.00167	1.79478e-10	1.78176e-07	13.5045
cg07315372	chr5	43557521	-	chr5:43556419-43557603	Island	PAIP1;PAIP1;PAIP1	NM_006451;NM_183323;NM_182789	TSS1500;TSS200;TSS1500				PAIP1;PAIP1;PAIP1;PAIP1;PAIP1	ENST00000338972.4;ENST00000511321.1;ENST00000515338.1;ENST00000508537.1;ENST00000504639.1;ENST00000514514.1;ENST00000306846.3;ENST00000436644.2;ENST00000338972.4;ENST00000515338.1	5'UTR;5'UTR;5'UTR;TSS1500;TSS1500;TSS1500;TSS1500;TSS1500;1stExon;1stExon	chr5:43557405-43557915			0.553699	-3.92691	7.00129	1.79814e-10	1.78176e-07	13.5027
cg22089374	chr21	47944402	-		OpenSea	DIP2A;DIP2A;DIP2A;DIP2A;DIP2A;DIP2A	NM_206891;NM_001146115;NM_206890;NM_206889;NM_001146116;NM_015151	Body;Body;Body;Body;Body;Body				U6	ENST00000365369.1;ENST00000473752.1;ENST00000494435.1	TSS1500;5'UTR;5'UTR				-0.298292	-0.184277	-7.00123	1.79867e-10	1.78176e-07	13.5024
cg15928106	chr7	130646078	+		OpenSea	FLJ43663;FLJ43663	NR_015431;NR_024153	Body;Body		7:130645892-130646436	Promoter_Associated	AC058791.2;AC058791.2;AC058791.2;AC058791.2;AC058791.2	ENST00000443623.1;ENST00000423414.1;ENST00000433079.1;ENST00000451786.1;ENST00000435523.1;ENST00000431189.1	3'UTR;3'UTR;3'UTR;3'UTR;3'UTR;3'UTR	chr7:130645805-130646395			-1.20963	-2.8514	-7.00092	1.80152e-10	1.78223e-07	13.5009
cg14489456	chr3	194001678	+		OpenSea							RP11-513G11.2	ENST00000440556.1	5'UTR	chr3:194001525-194001790			-0.292935	1.21319	-6.99846	1.82381e-10	1.80191e-07	13.4893
cg14647379	chr5	171580730	-		OpenSea	STK10	NM_005990	Body	chr5:171580373-171580373				ENST00000519710.1	3'UTR				0.369666	0.744054	6.99806	1.82747e-10	1.80316e-07	13.4874
cg00024870	chr2	43039928	-	chr2:43037867-43038564	S_Shore												chr2:43039764-43040763	-0.363987	0.75753	-6.99753	1.83235e-10	1.80431e-07	13.4849
cg26333902	chr8	17354701	+	chr8:17354321-17355250	Island	SLC7A2;SLC7A2	NM_001008539;NM_001008539	1stExon;5'UTR				SLC7A2;SLC7A2;SLC7A2;SLC7A2;SLC7A2	ENST00000470360.1;ENST00000494857.1;ENST00000522656.1;ENST00000494857.1;ENST00000522656.1	TSS200;1stExon;1stExon;5'UTR;5'UTR		chr8:17353418-17355424	chr8:17351502-17360473	-0.643565	-0.830437	-6.99741	1.83345e-10	1.80431e-07	13.4843
cg04385523	chr3	44381576	+	chr3:44379532-44380310	S_Shore	C3orf23;C3orf23;C3orf23	NM_001029839;NM_001029840;NM_173826	5'UTR;5'UTR;5'UTR				C3orf23;C3orf23;C3orf23	ENST00000462612.1;ENST00000383746.3;ENST00000494638.1;ENST00000396078.3;ENST00000462230.1;ENST00000412611.2;ENST00000444602.1;ENST00000431657.1;ENST00000417768.1	5'UTR;5'UTR;5'UTR;5'UTR;5'UTR;5'UTR;5'UTR;5'UTR;5'UTR	chr3:44381440-44381910			0.646416	2.32458	6.99599	1.84654e-10	1.81481e-07	13.4776
cg13452062	chr1	79088559	-		OpenSea	IFI44L	NM_006820	5'UTR				IFI44L;IFI44L;IFI44L	ENST00000452835.1;ENST00000370751.4;ENST00000342282.3;ENST00000476521.1;ENST00000459784.1;ENST00000476876.1	5'UTR;5'UTR;5'UTR;5'UTR;5'UTR;5'UTR		chr1:79087791-79088959	chr1:79084773-79091295	-1.47356	-0.382746	-6.99495	1.85615e-10	1.82188e-07	13.4727
cg18915051	chr7	99528530	-		OpenSea	GJC3	NM_181538	TSS1500				GJC3;RP4-604G5.1	ENST00000312891.2;ENST00000456499.1	TSS1500;5'UTR				-0.242823	-0.0657636	-6.99414	1.86374e-10	1.82693e-07	13.4688
cg13883633	chr15	41951695	-	chr15:41952535-41953222	N_Shore	MGA;MGA	NM_001164273;NM_001080541	TSS1500;TSS1500		15:41951570-41953540	Promoter_Associated	MGA;MGA	ENST00000566718.1;ENST00000568630.1;ENST00000563576.1	TSS1500;5'UTR;5'UTR	chr15:41951540-41951935			0.545014	0.944735	6.99151	1.88843e-10	1.84873e-07	13.4564
cg15086994	chr3	126440724	-		OpenSea	CHCHD6	NM_032343	Body					ENST00000514908.1	5'UTR				-0.348936	0.106721	-6.99122	1.89114e-10	1.84897e-07	13.455
cg04377525	chr19	2977344	-	chr19:2977241-2977471	Island	TLE6;TLE6	NM_001143986;NM_024760	TSS200;TSS200		19:2976744-2977927	Unclassified	TLE6;TLE6;TLE6	ENST00000482627.1;ENST00000468176.1;ENST00000441927.2;ENST00000447920.1;ENST00000453329.1	TSS1500;TSS1500;TSS1500;TSS200;TSS200	chr19:2977260-2977595			0.424757	-2.16209	6.98812	1.92066e-10	1.87539e-07	13.4404
cg12932813	chr3	101280753	-	chr3:101280545-101280952	Island	RG9MTD1;RG9MTD1	NM_017819;NM_017819	1stExon;5'UTR		3:101280433-101281214	Promoter_Associated	RG9MTD1;RG9MTD1	ENST00000495642.1;ENST00000309922.6;ENST00000309922.6	TSS200;1stExon;5'UTR	chr3:101280560-101280795			-0.881846	-3.73605	-6.98734	1.92821e-10	1.88032e-07	13.4367
cg07937578	chr4	25487481	+		OpenSea													-0.40285	-0.049417	-6.9852	1.94897e-10	1.8981e-07	13.4265
cg01265383	chr3	196045120	+	chr3:196044436-196045284	Island	TCTEX1D2;TM4SF19-AS1;TM4SF19-AS1;TCTEX1D2;TM4SF19-TCTEX1D2	NM_152773;NR_046724;NR_121665;NM_152773;NR_037950	1stExon;TSS200;TSS200;5'UTR;Body		3:196044334-196045493	Promoter_Associated	TCTEX1D2;TM4SF19-AS1;TM4SF19-AS1;TCTEX1D2;TM4SF19-AS1	ENST00000442633.1;ENST00000325318.5;ENST00000446494.1;ENST00000420226.1;ENST00000452051.1;ENST00000325318.5;ENST00000446494.1;ENST00000444939.1;ENST00000426563.1;ENST00000431391.1	3'UTR;1stExon;1stExon;TSS200;TSS200;5'UTR;5'UTR;TSS200;TSS200;TSS200	chr3:196045020-196045295			0.69367	-2.99091	6.98425	1.9583e-10	1.90374e-07	13.422
cg06177599	chr1	11898576	-	chr1:11898393-11898732	Island	CLCN6	NM_001286	Body				CLCN6;CLCN6	ENST00000312413.6;ENST00000312413.6	ExonBnd;3'UTR	chr1:11898425-11898715			-0.440288	-0.38604	-6.98385	1.96216e-10	1.90374e-07	13.4202
cg10644885	chr19	11687621	+	chr19:11689417-11689768	N_Shore	ACP5;ACP5;ACP5;ACP5	NM_001111034;NM_001611;NM_001111036;NM_001111035	Body;Body;Body;Body							chr19:11687605-11687935			0.373233	1.43058	6.98383	1.96237e-10	1.90374e-07	13.4201
cg07433407	chr1	154370818	+		OpenSea										chr1:154370525-154370970			-0.646529	-1.48979	-6.98322	1.96833e-10	1.90706e-07	13.4172
cg27180368	chr19	56705497	-	chr19:56709055-56709273	N_Shelf	ZSCAN5B	NM_001080456	TSS1500				ZSCAN5B	ENST00000358992.3	TSS1500	chr19:56705465-56705655			-0.286621	-1.12565	-6.98283	1.97219e-10	1.90833e-07	13.4153
cg14566061	chr12	106583254	-		OpenSea										chr12:106583205-106583515			-0.289144	0.785289	-6.98163	1.98413e-10	1.91741e-07	13.4096
cg11496113	chr5	34627766	-		OpenSea											chr5:34627645-34628566	chr5:34627639-34628497	-0.340312	-0.559794	-6.97736	2.02696e-10	1.95628e-07	13.3894
cg10557475	chr17	74462797	-		OpenSea	AANAT;AANAT;AANAT	NM_001088;NR_110548;NM_001166579	TSS1500;TSS1500;Body				AANAT	ENST00000392492.2	TSS1500		chr17:74461683-74471375		-0.301433	0.773159	-6.97694	2.03117e-10	1.95783e-07	13.3875
cg04830773	chr8	102859589	-		OpenSea	NCALD;NCALD;NCALD;NCALD;NCALD;NCALD;NCALD	NM_001040629;NM_001040628;NM_001040626;NM_001040625;NM_001040624;NM_001040627;NM_001040630	5'UTR;5'UTR;5'UTR;5'UTR;5'UTR;5'UTR;5'UTR				snoU13;NCALD;NCALD;NCALD	ENST00000459507.1;ENST00000520690.1;ENST00000518727.1;ENST00000520425.1;ENST00000518661.1;ENST00000517531.1;ENST00000524209.1;ENST00000517822.1;ENST00000523923.1;ENST00000521599.1;ENST00000521964.1;ENST00000311028.3;ENST00000522206.1;ENST00000522078.1;ENST00000395923.1;ENST00000518952.1	TSS200;5'UTR;5'UTR;5'UTR;5'UTR;5'UTR;5'UTR;5'UTR;5'UTR;5'UTR;5'UTR;5'UTR;5'UTR;5'UTR;5'UTR;3'UTR			chr8:102858708-102859689	-0.378622	0.307974	-6.97539	2.04696e-10	1.97053e-07	13.3801
cg01984872	chr6	157954806	+		OpenSea	ZDHHC14;ZDHHC14	NM_024630;NM_153746	Body;Body									chr6:157951133-157954818	0.376502	-0.014663	6.97432	2.05801e-10	1.97862e-07	13.3751
cg13406003	chr6	127535477	+		OpenSea							RP11-73O6.4	ENST00000563385.1	5'UTR				-0.443582	-0.618814	-6.97381	2.06327e-10	1.98115e-07	13.3726
cg04343292	chr1	3817373	-	chr1:3816356-3818084	Island	LOC100133612;C1orf174	NR_024455;NM_207356	Body;TSS1500		1:3816711-3818133	Promoter_Associated	RP13-15E13.1;C1orf174;C1orf174	ENST00000413332.1;ENST00000442673.1;ENST00000439488.1;ENST00000486765.1;ENST00000361605.3;ENST00000474140.1	5'UTR;5'UTR;5'UTR;TSS1500;TSS1500;TSS1500	chr1:3816680-3817715			-0.305893	-4.85425	-6.97333	2.06814e-10	1.98329e-07	13.3704
cg03738361	chr17	65583727	+		OpenSea	PITPNC1;PITPNC1	NM_181671;NM_012417	Body;Body	chr17:65583636-65583636						chr17:65583685-65584030			0.399957	0.736763	6.97253	2.07643e-10	1.9887e-07	13.3666
cg00650977	chr22	40785124	+		OpenSea	SGSM3;SGSM3	NM_015705;NM_001301849	5'UTR;5'UTR				RP5-1042K10.10;SGSM3;SGSM3;SGSM3;RP5-1042K10.13	ENST00000414261.1;ENST00000457767.1;ENST00000248929.8;ENST00000545416.1;ENST00000454798.2;ENST00000485962.1;ENST00000498234.1	TSS1500;5'UTR;5'UTR;5'UTR;5'UTR;5'UTR;5'UTR				0.462246	1.46025	6.96861	2.11759e-10	2.02553e-07	13.3481
cg20286392	chr7	150419819	-	chr7:150417414-150418018	S_Shore	GIMAP1;GIMAP1-GIMAP5;GIMAP1-GIMAP5	NM_130759;NM_001199577;NM_001303630	3'UTR;Body;Body				GIMAP1	ENST00000307194.5;ENST00000498181.1	3'UTR;5'UTR	chr7:150419705-150420115			-0.328671	-1.29698	-6.96708	2.13379e-10	2.03843e-07	13.3409
cg21549285	chr21	42799141	-	chr21:42798146-42798884	S_Shore	MX1;MX1	NM_002462;NM_001144925	5'UTR;5'UTR		21:42797543-42799269	Promoter_Associated_Cell_type_specific	MX1;MX1;MX1;MX1;MX1	ENST00000419044.1;ENST00000398598.3;ENST00000455164.2;ENST00000424365.1;ENST00000484465.1;ENST00000417963.1;ENST00000441677.1;ENST00000478268.1;ENST00000478268.1;ENST00000398600.2;ENST00000490220.1;ENST00000398600.2;ENST00000413778.1;ENST00000553129.1	5'UTR;5'UTR;5'UTR;5'UTR;5'UTR;5'UTR;5'UTR;1stExon;5'UTR;ExonBnd;5'UTR;5'UTR;5'UTR;3'UTR	chr21:42798540-42799290			-0.948221	-0.641054	-6.96638	2.14128e-10	2.04114e-07	13.3375
cg17001135	chr11	46616039	+	chr11:46615197-46615664	S_Shore	AMBRA1;AMBRA1;AMBRA1	NM_001300731;NM_001267783;NM_001267782	TSS1500;TSS1500;TSS1500		11:46614793-46616325	Promoter_Associated	AMBRA1;AMBRA1;AMBRA1	ENST00000533727.1;ENST00000531542.1;ENST00000534300.1;ENST00000528950.1;ENST00000526606.1	TSS1500;TSS1500;TSS1500;TSS1500;TSS1500		chr11:46614667-46616368	chr11:46614130-46616840	0.681223	0.769814	6.96624	2.14278e-10	2.04114e-07	13.3369
cg14595751	chr12	126995114	-		OpenSea													-0.401472	-0.897555	-6.96592	2.14622e-10	2.04114e-07	13.3354
cg08632711	chr17	1029277	-	chr17:1028544-1028972	S_Shore	ABR;ABR	NM_021962;NM_001159746	Body;5'UTR				ABR;ABR;ABR	ENST00000570525.1;ENST00000574437.1;ENST00000382259.2;ENST00000574266.1;ENST00000544583.2;ENST00000575934.1;ENST00000574632.1	5'UTR;TSS200;5'UTR;5'UTR;5'UTR;5'UTR;3'UTR	chr17:1028960-1029455			-0.261564	1.44246	-6.9658	2.1475e-10	2.04114e-07	13.3348
cg02562678	chr2	25966986	-		OpenSea	ASXL2	NM_018263	Body									chr2:25964648-25967174	0.471096	0.140632	6.96303	2.17745e-10	2.06699e-07	13.3217
cg02741393	chr2	241501875	+	chr2:241499582-241500785	S_Shore	ANKMY1;DUSP28	NM_001308375;NM_001033575	TSS1500;3'UTR				ANKMY1;ANKMY1;DUSP28;DUSP28	ENST00000536462.1;ENST00000403283.1;ENST00000343217.2;ENST00000497221.1;ENST00000464991.1;ENST00000479788.1;ENST00000418708.1;ENST00000418505.1	TSS1500;TSS1500;3'UTR;TSS1500;TSS1500;TSS200;5'UTR;5'UTR			chr2:241494179-241528065	-0.396249	0.332251	-6.96216	2.187e-10	2.07344e-07	13.3176
cg10385677	chr2	43386953	+		OpenSea										chr2:43386780-43387255			0.4162	0.536616	6.96008	2.20983e-10	2.09047e-07	13.3077
cg01454036	chr1	228991697	+		OpenSea													-0.353565	0.0287547	-6.96001	2.21054e-10	2.09047e-07	13.3074
cg27307975	chr15	58797839	-		OpenSea	LIPC	NM_000236	Body					ENST00000559845.1	5'UTR	chr15:58797820-58798090			-0.655215	0.336562	-6.95878	2.2242e-10	2.09827e-07	13.3016
cg27609899	chr1	11633068	+		OpenSea										chr1:11632785-11633375			-0.398196	0.579462	-6.95876	2.22437e-10	2.09827e-07	13.3015
cg02956320	chr2	169643050	+		OpenSea	NOSTRIN;NOSTRIN	NM_001171631;NM_001171631	5'UTR;1stExon				AC009475.2;NOSTRIN;NOSTRIN	ENST00000425636.2;ENST00000458381.2;ENST00000458381.2	TSS200;1stExon;5'UTR				-0.384558	-0.13808	-6.95772	2.23597e-10	2.10458e-07	13.2966
ch.1.89724558F	chr1	89951970	+		OpenSea													-0.600312	-4.57535	-6.95766	2.23667e-10	2.10458e-07	13.2963
cg26429813	chr6	144418218	-	chr6:144416219-144416854	S_Shore	SF3B5	NM_031287	TSS1500				SF3B5	ENST00000367569.2	TSS1500				0.582682	1.02453	6.95657	2.24886e-10	2.11174e-07	13.2912
cg15156367	chr1	92495004	+	chr1:92495367-92495964	N_Shore	EPHX4	NM_173567	TSS1500				EPHX4	ENST00000370383.4	TSS1500		chr1:92494800-92496763	chr1:92494823-92497352	-0.289112	0.067664	-6.95639	2.25092e-10	2.11174e-07	13.2903
cg18818993	chr14	91087882	-	chr14:91087475-91087796	S_Shore	TTC7B	NM_001010854	Body				TTC7B	ENST00000554654.1;ENST00000555239.1	3'UTR;3'UTR				-0.214746	-1.07002	-6.95623	2.25271e-10	2.11174e-07	13.2896
cg03791521	chr1	246363518	+		OpenSea	SMYD3;SMYD3	NM_022743;NM_001167740	Body;Body					ENST00000492487.1;ENST00000462422.1	3'UTR;3'UTR	chr1:246363420-246363830			-0.243489	-0.38587	-6.95529	2.26327e-10	2.11899e-07	13.2852
cg25213590	chr20	31443082	+		OpenSea							RP5-1085F17.4	ENST00000565572.1	TSS1500				0.39023	1.06804	6.95486	2.26821e-10	2.12097e-07	13.2831
cg13134604	chr2	121006900	+	chr2:121009918-121011228	N_Shelf													-0.460884	-0.347062	-6.95433	2.27416e-10	2.12389e-07	13.2806
cg15810923	chr9	116102536	-	chr9:116102409-116102717	Island	WDR31;WDR31;WDR31;WDR31	NM_001012361;NM_145241;NM_001012361;NM_145241	1stExon;1stExon;5'UTR;5'UTR		9:116102222-116103177	Promoter_Associated	WDR31;WDR31;WDR31;WDR31;WDR31;WDR31	ENST00000341761.3;ENST00000374193.3;ENST00000465979.1;ENST00000374195.3;ENST00000461942.1;ENST00000341761.3;ENST00000374193.3;ENST00000465979.1	1stExon;1stExon;1stExon;TSS200;TSS200;5'UTR;5'UTR;5'UTR	chr9:116102240-116102735			0.259955	-1.80473	6.95382	2.27996e-10	2.12666e-07	13.2782
cg19372889	chr22	43040446	-		OpenSea	CYB5R3;CYB5R3;CYB5R3;CYB5R3;CYB5R3	NM_001171660;NM_000398;NM_007326;NM_001171661;NM_001129819	1stExon;Body;5'UTR;5'UTR;5'UTR		22:43040239-43040459	Unclassified_Cell_type_specific	CYB5R3;CYB5R3;CYB5R3;CYB5R3	ENST00000361740.4;ENST00000466276.1;ENST00000402438.1;ENST00000407623.3;ENST00000396303.3;ENST00000438270.1	1stExon;3'UTR;5'UTR;5'UTR;5'UTR;5'UTR		chr22:43038771-43043376	chr22:43038789-43046459	0.310766	0.7679	6.95288	2.29071e-10	2.13404e-07	13.2738
cg12380988	chr17	79851485	-	chr17:79848512-79849981	S_Shore	ANAPC11;ANAPC11;ANAPC11;ANAPC11;ANAPC11;ANAPC11;ANAPC11;ANAPC11;ANAPC11;ANAPC11;ANAPC11;ANAPC11;ANAPC11;ANAPC11;ANAPC11;ANAPC11;ANAPC11;ANAPC11;ANAPC11;ANAPC11;ANAPC11;ANAPC11	NM_001289414;NM_001002247;NM_016476;NM_001289417;NM_001289415;NM_001002248;NM_001002246;NM_001002245;NM_001002244;NM_001289419;NM_001289418;NM_001289420;NM_001289416;NM_001002249;NM_016476;NM_001289419;NM_001289420;NM_001289417;NM_001289414;NM_001002249;NM_001002248;NM_001002246	5'UTR;5'UTR;5'UTR;5'UTR;5'UTR;5'UTR;5'UTR;5'UTR;5'UTR;5'UTR;5'UTR;5'UTR;5'UTR;5'UTR;ExonBnd;ExonBnd;ExonBnd;ExonBnd;ExonBnd;ExonBnd;ExonBnd;ExonBnd				ANAPC11;ANAPC11;ANAPC11;ANAPC11;ANAPC11;ANAPC11;ANAPC11;ANAPC11;ANAPC11	ENST00000571570.1;ENST00000572639.1;ENST00000571874.1;ENST00000344877.4;ENST00000357385.3;ENST00000572851.1;ENST00000392376.2;ENST00000575195.1;ENST00000571570.1	5'UTR;5'UTR;5'UTR;5'UTR;5'UTR;5'UTR;5'UTR;TSS1500;ExonBnd				0.397885	1.51447	6.9515	2.3066e-10	2.14618e-07	13.2672
cg15801751	chr11	63640504	+		OpenSea	MARK2;MARK2;MARK2;MARK2	NM_004954;NM_001039469;NM_001163297;NM_001163296	Body;Body;Body;Body				MARK2	ENST00000377810.3;ENST00000543220.1;ENST00000540169.1	5'UTR;5'UTR;5'UTR	chr11:63639965-63640595			0.307065	0.444608	6.95094	2.31303e-10	2.14949e-07	13.2646
cg15042868	chr16	2568948	-	chr16:2569559-2571071	N_Shore	ATP6V0C;ATP6V0C;AMDHD2;AMDHD2	NM_001198569;NM_001694;NM_015944;NM_001145815	Body;Body;TSS1500;TSS1500				ATP6V0C;ATP6V0C;AMDHD2;AMDHD2	ENST00000565223.1;ENST00000564973.1;ENST00000568263.1;ENST00000293971.6;ENST00000565963.1;ENST00000563633.1;ENST00000567475.1;ENST00000569219.1;ENST00000566706.1;ENST00000569879.1;ENST00000563556.1	5'UTR;TSS200;TSS1500;TSS1500;TSS1500;TSS1500;TSS1500;TSS1500;TSS1500;TSS1500;TSS1500	chr16:2568885-2569190			0.309785	0.395797	6.94972	2.32712e-10	2.15918e-07	13.2588
cg00166836	chr6	149721425	+		OpenSea	MAP3K7IP2;SUMO4	NM_015093;NM_001002255	Body;TSS200				SUMO4	ENST00000484505.1;ENST00000326669.4;ENST00000470466.1	5'UTR;TSS200;3'UTR				-0.324074	0.562174	-6.94955	2.3292e-10	2.15918e-07	13.258
cg10778971	chr14	94577101	-		OpenSea	IFI27;IFI27;IFI27;IFI27	NM_005532;NM_005532;NM_001130080;NM_001130080	5'UTR;1stExon;1stExon;5'UTR				IFI27;IFI27;IFI27;IFI27;IFI27;IFI27;IFI27;IFI27	ENST00000554448.1;ENST00000557634.1;ENST00000555744.1;ENST00000448882.1;ENST00000448882.1;ENST00000557098.1;ENST00000557098.1;ENST00000555081.1;ENST00000555081.1;ENST00000557700.1;ENST00000554800.1;ENST00000554800.1;ENST00000556544.1;ENST00000556544.1;ENST00000298902.5;ENST00000298902.5;ENST00000555819.1;ENST00000555819.1	5'UTR;TSS200;TSS200;1stExon;5'UTR;1stExon;5'UTR;1stExon;5'UTR;5'UTR;1stExon;5'UTR;1stExon;5'UTR;1stExon;5'UTR;1stExon;5'UTR	chr14:94576920-94577215			-0.966925	0.264563	-6.94826	2.34418e-10	2.17039e-07	13.2519
cg16757456	chr11	63033729	+		OpenSea							SLC22A10;SLC22A10	ENST00000535888.1;ENST00000525620.1	5'UTR;5'UTR				-0.280131	-0.479988	-6.94522	2.38007e-10	2.2009e-07	13.2376
cg17321267	chr19	5669909	+		OpenSea										chr19:5669745-5670090			0.795327	1.70215	6.94336	2.40227e-10	2.2187e-07	13.2288
cg17575505	chr3	158358616	+	chr3:158362180-158362478	N_Shelf													-0.452928	-0.595443	-6.94291	2.40763e-10	2.22092e-07	13.2267
cg07986187	chr10	12223613	+		OpenSea	NUDT5	NM_014142	Body		10:12223177-12223790	Unclassified_Cell_type_specific	NUDT5	ENST00000378952.3	3'UTR	chr10:12223445-12223715			-0.442943	-2.60747	-6.94192	2.4196e-10	2.22922e-07	13.222
cg04876223	chr3	182403247	-	chr3:182400078-182400840	S_Shelf													-0.432596	-0.267578	-6.94013	2.44133e-10	2.24648e-07	13.2135
cg04554121	chr19	51402860	+		OpenSea												chr19:51402777-51403246	-0.352548	0.421384	-6.93679	2.48228e-10	2.28137e-07	13.1978
cg27386006	chr12	125541037	-		OpenSea										chr12:125540625-125541110			-0.264036	-0.84915	-6.93515	2.50275e-10	2.29737e-07	13.19
cg16549396	chr13	68765417	-		OpenSea											chr13:68764780-68765469		-0.379686	0.163219	-6.93292	2.53077e-10	2.32025e-07	13.1795
cg27218227	chr6	5906399	-		OpenSea										chr6:5906320-5906590			-0.346347	0.717209	-6.93265	2.5341e-10	2.32048e-07	13.1783
cg10415616	chr6	100841571	+		OpenSea	SIM1	NM_005068	Body					ENST00000505753.1;ENST00000505753.1	3'UTR;1stExon				-0.393784	1.03063	-6.92942	2.57531e-10	2.35534e-07	13.163
cg17078326	chr4	4509338	+		OpenSea	STX18	NM_016930	Body		4:4509281-4509830	Unclassified_Cell_type_specific		ENST00000507908.1;ENST00000512780.1	5'UTR;3'UTR	chr4:4509260-4509450			-0.312006	-0.217631	-6.92772	2.59724e-10	2.37251e-07	13.155
cg12213680	chr6	24877462	-		OpenSea	FAM65B;FAM65B;FAM65B	NM_014722;NM_015864;NM_015864	5'UTR;1stExon;5'UTR				FAM65B;FAM65B;FAM65B;FAM65B;FAM65B	ENST00000540914.1;ENST00000378023.4;ENST00000540914.1;ENST00000378023.4;ENST00000259698.4	5'UTR;5'UTR;1stExon;1stExon;5'UTR	chr6:24877425-24877675			0.577442	1.45839	6.92678	2.60942e-10	2.38073e-07	13.1506
cg10328259	chr2	3321226	-	chr2:3321063-3321293	Island	TSSC1	NM_003310	Body				TSSC1	ENST00000478754.1;ENST00000463662.1;ENST00000406835.2	3'UTR;3'UTR;3'UTR				-0.642612	-0.0346676	-6.92596	2.62021e-10	2.38768e-07	13.1467
cg25824592	chr20	32704181	-	chr20:32699257-32700281	S_Shelf										chr20:32704000-32704475			-0.187176	-0.316457	-6.92465	2.63726e-10	2.4003e-07	13.1405
cg09287280	chr9	18333495	+		OpenSea										chr9:18333260-18333510			-0.34722	-0.397045	-6.92428	2.64215e-10	2.40184e-07	13.1388
cg24392721	chr19	12458877	-		OpenSea							CTD-3105H18.13	ENST00000563695.1	TSS200				-0.429757	1.16684	-6.9239	2.64724e-10	2.40356e-07	13.137
cg17469471	chr2	106806559	+	chr2:106809942-106811175	N_Shelf	UXS1	NM_025076	Body				UXS1	ENST00000483426.1;ENST00000457835.1;ENST00000540130.1	3'UTR;5'UTR;5'UTR	chr2:106806505-106806815			0.436467	1.59331	6.92338	2.65402e-10	2.40681e-07	13.1345
cg22351824	chr22	24084185	-		OpenSea	ZNF70	NM_021916	3'UTR				ZNF70	ENST00000341976.3	3'UTR				-0.339518	-0.927887	-6.92305	2.65843e-10	2.40789e-07	13.133
cg14930775	chr10	114133657	+		OpenSea	ACSL5;ACSL5	NM_203379;NM_203380	TSS1500;TSS1500				ACSL5;ACSL5;ACSL5	ENST00000479936.1;ENST00000393081.1;ENST00000354655.4	TSS1500;TSS1500;TSS200			chr10:114133250-114137469	0.479591	1.66328	6.92094	2.68652e-10	2.4304e-07	13.123
cg03022552	chr19	21324130	+		OpenSea	ZNF431	NM_133473	TSS1500				ZNF431	ENST00000311048.6	TSS1500				-0.377865	-0.0118769	-6.9195	2.70589e-10	2.44276e-07	13.1162
cg04117832	chr2	152685230	-	chr2:152684475-152685131	S_Shore	ARL5A;ARL5A;ARL5A	NM_001037174;NM_012097;NM_177985	TSS1500;TSS1500;TSS1500				ARL5A;ARL5A;ARL5A	ENST00000446896.3;ENST00000487723.1;ENST00000295087.8;ENST00000458140.2;ENST00000452215.1	TSS1500;TSS1500;TSS1500;TSS1500;TSS1500	chr2:152685220-152685455			0.388759	-2.67948	6.91944	2.70668e-10	2.44276e-07	13.116
cg12512625	chr3	193721530	-	chr3:193720953-193721291	S_Shore	LOC647323	NR_033944	TSS200				RP11-699L21.1;RP11-699L21.2	ENST00000414309.1;ENST00000397645.2;ENST00000426616.1	TSS200;TSS200;5'UTR	chr3:193720800-193721795			-0.373903	-2.26811	-6.91896	2.71319e-10	2.4457e-07	13.1137
cg12073865	chr6	90121279	-	chr6:90120874-90122370	Island	RRAGD	NM_021244	Body				RRAGD;RRAGD	ENST00000492783.1;ENST00000359203.2	TSS200;5'UTR	chr6:90120780-90121455			0.417503	-2.42318	6.91718	2.73743e-10	2.46278e-07	13.1053
cg11129609	chr6	33247250	-	chr6:33244677-33245554	S_Shore	WDR46;WDR46	NM_005452;NM_001164267	Body;Body		6:33247239-33248388	Gene_Associated		ENST00000467874.1;ENST00000473611.1;ENST00000461951.1	3'UTR;3'UTR;3'UTR	chr6:33247000-33247330			0.324821	-0.0268571	6.91709	2.7387e-10	2.46278e-07	13.1048
cg06298336	chr3	134068710	-		OpenSea							RP11-375I20.6	ENST00000568384.1	TSS1500				-0.295776	0.111989	-6.9146	2.7729e-10	2.49055e-07	13.0931
cg08812032	chr4	124206004	+		OpenSea	SPATA5	NM_145207	Body										-0.549443	0.539513	-6.91408	2.78001e-10	2.49395e-07	13.0907
cg24509649	chr1	43884815	+		OpenSea	SZT2	NM_015284	Body							chr1:43884625-43884870			-0.339316	-0.243891	-6.9134	2.78953e-10	2.4995e-07	13.0875
cg18451940	chr3	15648379	-		OpenSea	BTD;BTD;BTD;BTD;BTD	NM_001281724;NM_001281723;NM_001281726;NM_000060;NM_001281725	5'UTR;Body;Body;Body;5'UTR				BTD;BTD	ENST00000427382.1;ENST00000494021.1;ENST00000417015.1;ENST00000471964.1;ENST00000437172.1;ENST00000467027.1;ENST00000436193.1	5'UTR;5'UTR;3'UTR;5'UTR;5'UTR;5'UTR;5'UTR		chr3:15647986-15648481	chr3:15647542-15648458	-0.318082	-0.489791	-6.91234	2.80425e-10	2.5097e-07	13.0825
cg09435861	chr6	110968114	+	chr6:110967011-110967823	S_Shore	CDK19	NM_015076	Body		6:110967964-110968513	Unclassified					chr6:110967447-110968580	chr6:110967516-110968677	-0.224665	-0.148571	-6.91134	2.81827e-10	2.51925e-07	13.0778
cg09853805	chr1	186623983	+		OpenSea				chr1:186623829-186623829									0.40023	1.22534	6.90832	2.861e-10	2.5544e-07	13.0635
cg05573077	chr16	12084663	-		OpenSea	SNX29	NM_032167	Body					ENST00000564111.1	5'UTR	chr16:12084505-12084895			0.463849	1.48395	6.90771	2.86964e-10	2.55618e-07	13.0607
cg06528771	chr2	102513985	+		OpenSea												chr2:102511026-102517429	-0.507039	-0.770431	-6.9077	2.8698e-10	2.55618e-07	13.0606
cg12818493	chr21	44527599	-	chr21:44527163-44528066	Island	U2AF1;U2AF1;U2AF1;U2AF1	NM_001025204;NM_001025203;NM_006758;NM_001025204	5'UTR;1stExon;1stExon;1stExon		21:44527436-44528934	Promoter_Associated	U2AF1;U2AF1;U2AF1;U2AF1;U2AF1;U2AF1	ENST00000398137.1;ENST00000496462.1;ENST00000464750.1;ENST00000380276.2;ENST00000486519.1;ENST00000398137.1;ENST00000291552.4;ENST00000475639.1;ENST00000486519.1	5'UTR;3'UTR;1stExon;1stExon;1stExon;1stExon;1stExon;3'UTR;3'UTR		chr21:44526848-44528946	chr21:44509191-44531447	0.320493	-3.24185	6.90631	2.88981e-10	2.57095e-07	13.0541
cg02254876	chr3	42922351	-	chr3:42922219-42922872	Island					3:42921850-42923333	Promoter_Associated	CCBP2;KRBOX1	ENST00000496604.1;ENST00000487368.1;ENST00000460855.1;ENST00000498111.1;ENST00000471537.1;ENST00000426937.1;ENST00000451200.2	5'UTR;5'UTR;5'UTR;5'UTR;5'UTR;5'UTR;5'UTR	chr3:42922065-42922455			0.473606	-3.5466	6.90315	2.93563e-10	2.60862e-07	13.0392
cg02709840	chr16	67062875	-	chr16:67062613-67064012	Island	CBFB;CBFB	NM_001755;NM_022845	TSS200;TSS200		16:67062709-67063075	Promoter_Associated	CBFB;CBFB	ENST00000564034.1;ENST00000412916.2;ENST00000565389.1;ENST00000563939.1;ENST00000561924.1;ENST00000290858.6	TSS1500;TSS1500;TSS1500;TSS1500;TSS200;TSS200	chr16:67062760-67063015			0.358612	-3.1865	6.90288	2.93964e-10	2.6091e-07	13.0379
cg17094927	chr1	154298080	-	chr1:154298205-154298544	N_Shore	ATP8B2;ATP8B2	NM_001005855;NM_001005855	5'UTR;1stExon		1:154297731-154298158	Promoter_Associated	ATP8B2;ATP8B2	ENST00000368487.3;ENST00000368487.3;ENST00000368490.2;ENST00000368490.2	1stExon;5'UTR;1stExon;5'UTR	chr1:154297120-154299015			0.258177	-1.59812	6.90223	2.94919e-10	2.61449e-07	13.0348
cg19991512	chr15	44250851	+		OpenSea	FRMD5	NM_032892	Body				FRMD5	ENST00000484674.1	5'UTR				-0.358868	-0.904267	-6.90173	2.95651e-10	2.61557e-07	13.0325
cg03217360	chr14	101438430	+		OpenSea	SNORD114-15;SNORD114-14	NR_003208;NR_003207	TSS1500;TSS200				SNORD114-15;SNORD114-14;AL132709.8	ENST00000364687.1;ENST00000362723.1;ENST00000554693.1	TSS1500;TSS200;5'UTR				-0.457919	1.03328	-6.90167	2.95738e-10	2.61557e-07	13.0322
cg21248060	chr7	1039957	+	chr7:1039874-1040096	Island	C7orf50;C7orf50;C7orf50	NM_001134395;NM_032350;NM_001134396	Body;Body;Body				C7orf50	ENST00000488073.1	3'UTR		chr7:1038883-1041087	chr7:1038912-1042357	-0.698531	0.0949937	-6.8997	2.98653e-10	2.63825e-07	13.0229
cg20375947	chr15	25454579	-		OpenSea	SNORD115-15;SNORD115-21;SNORD115-22	NR_003307;NR_003313;NR_003314	Body;Body;TSS1500				SNORD115-22	ENST00000450809.1;ENST00000364456.1;ENST00000424333.1;ENST00000424208.1	5'UTR;TSS1500;5'UTR;5'UTR				-0.321992	-0.459808	-6.89901	2.99674e-10	2.6395e-07	13.0197
cg18307442	chr8	66702210	+		OpenSea	PDE7A;PDE7A	NM_002603;NM_001242318	TSS1500;Body				PDE7A	ENST00000379419.4;ENST00000519231.1;ENST00000519626.1;ENST00000523253.1	TSS1500;3'UTR;3'UTR;5'UTR		chr8:66702091-66702666		0.409002	1.18492	6.89893	2.998e-10	2.6395e-07	13.0193
cg26201011	chr10	101874558	+	chr10:101874821-101875139	N_Shore											chr10:101874338-101875243		-0.335935	0.429649	-6.8989	2.9985e-10	2.6395e-07	13.0191
cg03282313	chr2	113545053	+		OpenSea				chr2:113544894-113544894						chr2:113544945-113545170			-0.29605	-0.918102	-6.89809	3.0105e-10	2.64696e-07	13.0154
cg04193083	chr17	41323562	+	chr17:41322972-41323363	S_Shore	NBR1;NBR1;NBR1	NM_031858;NM_031862;NM_005899	5'UTR;5'UTR;5'UTR		17:41322021-41324107	Promoter_Associated	BRCA1;NBR1;NBR1;NBR1;NBR1	ENST00000393691.2;ENST00000422280.1;ENST00000542611.1;ENST00000389311.4;ENST00000537493.1	TSS1500;5'UTR;5'UTR;5'UTR;5'UTR	chr17:41323020-41323730			0.509841	-3.88588	6.89726	3.0231e-10	2.65493e-07	13.0114
cg05744487	chr11	18720220	+	chr11:18720271-18720821	N_Shore	TMEM86A	NM_153347	TSS200		11:18719642-18720950	Promoter_Associated	TMEM86A;TMEM86A;TMEM86A	ENST00000527002.1;ENST00000533987.1;ENST00000280734.2;ENST00000524888.1	5'UTR;TSS200;TSS200;TSS200	chr11:18719905-18720350			0.312155	-1.67143	6.89509	3.05591e-10	2.68061e-07	13.0012
cg12551718	chr4	13381057	+		OpenSea	RAB28;RAB28;RAB28	NM_001017979;NM_004249;NM_001159601	Body;Body;Body					ENST00000508274.1	3'UTR	chr4:13380845-13381235			0.442153	0.929176	6.89452	3.06456e-10	2.68506e-07	12.9985
cg19977241	chr2	74692637	-	chr2:74691959-74692657	Island	MOGS;MOGS	NM_001146158;NM_006302	TSS200;TSS200		2:74691906-74692825	Promoter_Associated	MOGS;MOGS;MOGS	ENST00000535045.1;ENST00000409065.1;ENST00000414701.1;ENST00000448666.1;ENST00000486036.1;ENST00000233616.4	TSS200;TSS200;TSS200;TSS200;TSS200;TSS200	chr2:74692165-74692690			0.535575	-2.48567	6.88846	3.15839e-10	2.76134e-07	12.97
cg03507930	chr2	160183703	+		OpenSea	BAZ2B;BAZ2B	NM_001289975;NM_013450	Body;Body					ENST00000548440.1;ENST00000474437.1	3'UTR;3'UTR			chr2:160182721-160183850	-0.482522	0.409365	-6.88842	3.15898e-10	2.76134e-07	12.9699
cg26080684	chr7	72775853	+		OpenSea										chr7:72775820-72775990			0.596628	1.26859	6.88568	3.20243e-10	2.79351e-07	12.9569
cg27223663	chr16	2983543	-		OpenSea	FLYWCH1;FLYWCH1	NM_020912;NM_032296	Body;Body		16:2983522-2983699	Unclassified_Cell_type_specific	FLYWCH1	ENST00000571580.1;ENST00000575604.1;ENST00000344592.5;ENST00000570752.1	TSS1500;TSS1500;1stExon;TSS1500	chr16:2983320-2984095			-0.248434	-0.368734	-6.88563	3.20321e-10	2.79351e-07	12.9567
cg08213792	chr16	77747559	-		OpenSea													-0.258098	-0.773435	-6.88478	3.21683e-10	2.79769e-07	12.9527
cg02744046	chr15	58782685	-		OpenSea	LIPC	NM_000236	Body				RP11-355N15.1	ENST00000561083.1;ENST00000559845.1;ENST00000560863.1	3'UTR;5'UTR;3'UTR			chr15:58777538-58785001	0.601119	1.73222	6.88477	3.21697e-10	2.79769e-07	12.9526
cg06019998	chr17	15845440	-	chr17:15847757-15849513	N_Shelf											chr17:15845075-15845563	chr17:15845107-15846072	-0.652539	0.735143	-6.88463	3.21918e-10	2.79769e-07	12.952
cg19294393	chr3	157000106	-		OpenSea	VEPH1;VEPH1;VEPH1	NM_001167912;NM_024621;NM_001167911	Body;Body;Body				RP11-550I24.2;RP11-550I24.2;RP11-550I24.2	ENST00000487238.1;ENST00000488040.1;ENST00000475102.1	5'UTR;5'UTR;5'UTR	chr3:157000020-157000690			-0.301047	-0.546829	-6.88221	3.25821e-10	2.82833e-07	12.9406
cg02688549	chr2	237469354	+		OpenSea													-0.388818	-0.454872	-6.88047	3.28649e-10	2.84959e-07	12.9324
cg16896009	chr15	34630356	-	chr15:34629575-34630396	Island	SLC12A6;SLC12A6;SLC12A6;SLC12A6;SLC12A6	NM_001042495;NM_001042494;NM_001042496;NM_001042497;NM_133647	TSS200;TSS1500;TSS1500;TSS1500;TSS1500		15:34629185-34630654	Promoter_Associated	SLC12A6;SLC12A6;SLC12A6;SLC12A6;SLC12A6;SLC12A6	ENST00000560611.1;ENST00000559484.1;ENST00000354181.3;ENST00000558589.1;ENST00000559523.1;ENST00000559664.1;ENST00000561080.1;ENST00000397702.2	TSS1500;TSS1500;TSS1500;TSS1500;TSS1500;TSS1500;TSS200;TSS200	chr15:34629840-34630550			0.376845	-2.30063	6.87902	3.31039e-10	2.867e-07	12.9256
cg04845625	chr1	202287435	-		OpenSea	LGR6;LGR6;LGR6	NM_021636;NM_001017404;NM_001017403	Body;Body;Body				LGR6	ENST00000367277.2;ENST00000487787.1	3'UTR;3'UTR				-0.504951	2.0944	-6.87728	3.33909e-10	2.88852e-07	12.9174
ch.7.747331F	chr7	30520804	+	chr7:30517987-30518610	S_Shelf													-0.426469	-5.02078	-6.87476	3.38126e-10	2.92164e-07	12.9056
cg19707448	chr17	25779279	-	chr17:25783099-25784358	N_Shelf													-0.404701	-0.137409	-6.87422	3.39027e-10	2.92605e-07	12.903
cg03392960	chr8	49823140	-	chr8:49823343-49823563	N_Shore										chr8:49823025-49823435			-0.32691	-0.224192	-6.87112	3.44303e-10	2.96817e-07	12.8884
cg25647269	chr2	231576055	-	chr2:231577309-231578504	N_Shore										chr2:231575985-231576435			0.416571	0.311218	6.86929	3.47443e-10	2.99182e-07	12.8799
cg22327832	chr7	111913258	-		OpenSea	ZNF277	NM_021994	Body							chr7:111913060-111913490			-0.277741	-0.273863	-6.86898	3.47977e-10	2.99278e-07	12.8784
cg20754634	chr17	7218651	+	chr17:7218175-7218960	Island	GPS2;GPS2	NM_004489;NM_004489	5'UTR;1stExon		17:7218168-7219452	Promoter_Associated	RP11-542C16.2;GPS2;GPS2;GPS2;GPS2;GPS2;GPS2	ENST00000315601.4;ENST00000575474.1;ENST00000571697.1;ENST00000572363.1;ENST00000571098.1;ENST00000574201.1;ENST00000389167.5;ENST00000571695.1;ENST00000389167.5;ENST00000391950.3;ENST00000380728.2;ENST00000573059.1;ENST00000572707.1;ENST00000572172.1;ENST00000577040.1;ENST00000570780.1;ENST00000571569.1;ENST00000574201.1;ENST00000391950.3;ENST00000572363.1;ENST00000571098.1;ENST00000380728.2	3'UTR;3'UTR;3'UTR;3'UTR;3'UTR;3'UTR;1stExon;TSS1500;5'UTR;5'UTR;5'UTR;TSS200;TSS1500;TSS200;TSS200;TSS1500;TSS200;1stExon;1stExon;1stExon;1stExon;1stExon	chr17:7218605-7218830			0.498865	-2.29018	6.86876	3.48353e-10	2.99278e-07	12.8774
cg15544650	chr1	224544612	-	chr1:224544523-224545224	Island	CNIH4;CNIH4	NM_014184;NM_014184	5'UTR;1stExon		1:224544239-224546150	Promoter_Associated	CNIH4;CNIH4;CNIH4;CNIH4;CNIH4;CNIH4;CNIH4;CNIH4;CNIH4;CNIH4	ENST00000477413.1;ENST00000465271.1;ENST00000465271.1;ENST00000366858.3;ENST00000366858.3;ENST00000366857.5;ENST00000366857.5;ENST00000366860.5;ENST00000468318.1;ENST00000366856.3;ENST00000366856.3;ENST00000366860.5;ENST00000468318.1	TSS200;5'UTR;1stExon;5'UTR;1stExon;5'UTR;1stExon;1stExon;1stExon;5'UTR;1stExon;5'UTR;5'UTR	chr1:224544420-224544675			0.255973	-1.51274	6.86819	3.49343e-10	2.99786e-07	12.8747
cg21017487	chr1	164033898	+		OpenSea										chr1:164033820-164034050			-0.30145	-0.178944	-6.86385	3.56968e-10	3.0598e-07	12.8543
cg03868679	chr2	160595278	-		OpenSea	MARCH7;MARCH7;MARCH7;MARCH7	NM_001282805;NM_022826;NM_001282806;NM_001282807	Body;Body;Body;Body				2021-03-07	ENST00000473749.1	5'UTR	chr2:160595045-160595495			-0.236769	-0.921041	-6.86135	3.61428e-10	3.09449e-07	12.8425
cg13546935	chr2	29033780	+	chr2:29033351-29034011	Island	SPDYA;SPDYA;SPDYA;SPDYA	NM_182756;NM_001142634;NM_001142634;NM_182756	5'UTR;1stExon;5'UTR;1stExon		2:29033093-29034127	Promoter_Associated	SPDYA;SPDYA;SPDYA;SPDYA;SPDYA	ENST00000379579.4;ENST00000379579.4;ENST00000491044.1;ENST00000334056.5;ENST00000334056.5;ENST00000449210.1;ENST00000449210.1;ENST00000462832.1;ENST00000491044.1	1stExon;5'UTR;1stExon;1stExon;5'UTR;1stExon;5'UTR;5'UTR;5'UTR		chr2:29033153-29034293	chr2:29031594-29034651	0.405828	-1.74508	6.86089	3.62265e-10	3.09813e-07	12.8404
cg03261067	chr11	78097907	+		OpenSea	GAB2	NM_080491	Body				RP11-452H21.2;GAB2;RP11-452H21.1	ENST00000527030.1;ENST00000526030.1;ENST00000534823.1;ENST00000530915.1;ENST00000528886.1;ENST00000534168.1	TSS1500;3'UTR;3'UTR;5'UTR;5'UTR;5'UTR	chr11:78097760-78097935			-0.331871	-0.0383913	-6.85838	3.66801e-10	3.13335e-07	12.8286
cg26253397	chr3	185396389	+		OpenSea	IGF2BP2;IGF2BP2;IGF2BP2;IGF2BP2;IGF2BP2;IGF2BP2;IGF2BP2	NM_001291875;NM_001291874;NM_001291872;NM_001291873;NM_001007225;NM_001291869;NM_006548	Body;Body;Body;Body;Body;Body;Body				IGF2BP2	ENST00000494906.1	3'UTR			chr3:185394902-185396434	-0.295702	-0.863748	-6.85801	3.6748e-10	3.13558e-07	12.8268
cg13142359	chr9	110310928	-		OpenSea				chr9:110310627-110310627						chr9:110310665-110311055			-0.445633	-1.16704	-6.85748	3.68445e-10	3.14025e-07	12.8244
cg12484845	chr19	20585212	-	chr19:20585179-20585518	Island	ZNF826	NM_001039884	5'UTR				ZNF826P	ENST00000502675.1	3'UTR				0.167898	0.873993	6.85723	3.68907e-10	3.14062e-07	12.8232
cg18132246	chr10	127663452	+		OpenSea	FANK1	NM_145235	Body				FANK1;FANK1;FANK1;FANK1	ENST00000368689.1;ENST00000368695.1;ENST00000449042.2;ENST00000417114.1;ENST00000494896.1;ENST00000445510.1;ENST00000368691.1	TSS200;5'UTR;5'UTR;5'UTR;5'UTR;5'UTR;5'UTR				-0.305922	-0.0983146	-6.85671	3.69865e-10	3.14362e-07	12.8207
ch.15.1354287F	chr15	81086780	+		OpenSea	KIAA1199	NM_018689	5'UTR				KIAA1199;KIAA1199	ENST00000220244.3;ENST00000394683.1	5'UTR;5'UTR				-0.371584	-5.04409	-6.85643	3.70383e-10	3.14362e-07	12.8194
cg10927968	chr11	1807333	+		OpenSea										chr11:1806945-1807390			0.554157	0.302572	6.85635	3.70515e-10	3.14362e-07	12.8191
cg10261226	chr11	71597104	+		OpenSea	LOC100133315	NR_029192	Body										-0.425984	-0.341475	-6.85551	3.72071e-10	3.15325e-07	12.8151
cg08531746	chr13	113512905	-		OpenSea	ATP11A;ATP11A	NM_015205;NM_032189	Body;Body					ENST00000459908.1	5'UTR				-0.441728	0.574097	-6.85467	3.73633e-10	3.16292e-07	12.8111
cg24646561	chr15	80215773	+	chr15:80215358-80216500	Island	ST20;ST20;ST20;ST20;ST20-AS1;ST20-MTHFS	NM_001100880;NM_001199757;NR_037652;NR_037653;NR_028330;NM_001199760	TSS200;TSS200;Body;Body;Body;TSS1500		15:80215024-80216706	Promoter_Associated	ST20;RP11-38G5.1;RP11-38G5.1;C15orf37;AC015871.2;C15orf37	ENST00000485386.1;ENST00000494999.1;ENST00000479961.1;ENST00000560255.1;ENST00000542003.1;ENST00000560255.1	5'UTR;3'UTR;5'UTR;1stExon;1stExon;3'UTR	chr15:80215065-80215975			0.66688	-3.2235	6.85278	3.77155e-10	3.18914e-07	12.8023
cg01109432	chr19	18529997	-	chr19:18527651-18531118	Island	SSBP4;SSBP4	NM_032627;NM_001009998	TSS200;TSS200		19:18529968-18530512	Promoter_Associated	SSBP4	ENST00000270061.5	TSS1500	chr19:18529265-18530575			-0.458379	-3.01553	-6.85176	3.79065e-10	3.20169e-07	12.7975
cg05401712	chr11	94200622	+		OpenSea	MIR548L;MRE11A;MRE11A	NR_031630;NM_005591;NM_005590	TSS1500;Body;Body				MIR548L;MRE11A	ENST00000408303.1;ENST00000536550.1	TSS1500;3'UTR				0.411993	1.89699	6.85137	3.798e-10	3.20429e-07	12.7957
cg10322476	chr6	128433895	+		OpenSea	PTPRK;PTPRK;PTPRK;PTPRK;PTPRK;PTPRK	NM_001135648;NM_002844;NM_001291984;NM_001291981;NM_001291983;NM_001291982	Body;Body;Body;Body;Body;Body				PTPRK;RP11-73O6.4	ENST00000531050.1;ENST00000524481.1;ENST00000524534.1;ENST00000563385.1	3'UTR;3'UTR;3'UTR;5'UTR	chr6:128433660-128434030			-0.566377	-1.12974	-6.8503	3.81827e-10	3.21778e-07	12.7906
cg23071864	chr10	3171130	-		OpenSea	PFKP	NM_002627	Body		10:3171002-3171162	Unclassified_Cell_type_specific	PFKP	ENST00000381072.1	TSS200	chr10:3170785-3171210			-0.278828	0.496219	-6.8474	3.87374e-10	3.26087e-07	12.777
cg02053425	chr12	123872423	+	chr12:123873794-123874597	N_Shore	SETD8	NM_020382	Body				SETD8	ENST00000537270.1;ENST00000478781.2;ENST00000461103.1	5'UTR;TSS1500;TSS1500	chr12:123872420-123874955			0.320656	-0.183482	6.84669	3.88728e-10	3.26859e-07	12.7737
cg07562055	chr3	12883451	+	chr3:12882534-12883073	S_Shore	RPL32;RPL32	NM_000994;NM_001007073	TSS1500;TSS1500		3:12882307-12883577	Promoter_Associated	RPL32;RPL32;RPL32;RPL32;RPL32	ENST00000434963.1;ENST00000396953.2;ENST00000452606.2;ENST00000457131.1;ENST00000435983.1;ENST00000273223.6;ENST00000396957.1;ENST00000429711.2	TSS1500;TSS1500;TSS1500;TSS1500;TSS1500;TSS1500;TSS1500;TSS1500	chr3:12882105-12883455			-0.419035	-4.01532	-6.84517	3.9169e-10	3.28628e-07	12.7665
cg09080721	chr10	35361575	+		OpenSea	CUL2;CUL2;CUL2;CUL2	NM_001198779;NM_001198778;NM_003591;NM_001198777	Body;Body;5'UTR;5'UTR				CUL2;CUL2;CUL2;CUL2;CUL2;CUL2	ENST00000421317.1;ENST00000374746.1;ENST00000468804.1;ENST00000374754.3;ENST00000478044.1;ENST00000374748.1;ENST00000374749.3;ENST00000374751.3	5'UTR;TSS1500;3'UTR;5'UTR;3'UTR;5'UTR;5'UTR;5'UTR				-0.416633	-0.413275	-6.84516	3.91707e-10	3.28628e-07	12.7665
cg27139064	chr7	56446385	+		OpenSea													-0.187985	0.385113	-6.84392	3.94128e-10	3.30291e-07	12.7607
cg02238950	chr17	1505303	-		OpenSea	SLC43A2	NM_152346	Body				SLC43A2	ENST00000576721.1;ENST00000572135.1;ENST00000574743.1;ENST00000572801.1;ENST00000574274.1;ENST00000571376.1	3'UTR;3'UTR;3'UTR;3'UTR;3'UTR;3'UTR				-0.201382	-0.543429	-6.84356	3.94827e-10	3.30343e-07	12.759
ch.2.4739220R	chr2	235571294	+		OpenSea													-0.407186	-4.35178	-6.84343	3.95071e-10	3.30343e-07	12.7584
cg17264064	chr18	47322166	-		OpenSea	ACAA2	NM_006111	Body							chr18:47322080-47322295			-0.633307	-0.0802752	-6.84213	3.97632e-10	3.32115e-07	12.7523
cg16429234	chr18	5232062	+		OpenSea							AP001496.1	ENST00000458396.1	TSS1500				-0.436924	0.301241	-6.84155	3.98782e-10	3.32706e-07	12.7496
cg10921916	chr16	24066784	-		OpenSea	PRKCB;PRKCB	NM_002738;NM_212535	Body;Body					ENST00000486868.1;ENST00000498739.1	5'UTR;5'UTR	chr16:24066565-24066815			0.306652	1.18506	6.83828	4.05305e-10	3.37772e-07	12.7342
cg09435821	chr17	77414023	+		OpenSea	RBFOX3	NM_001082575	5'UTR				RBFOX3;RBFOX3	ENST00000415831.1;ENST00000453134.2	5'UTR;5'UTR				-0.368293	0.30633	-6.83749	4.06902e-10	3.38622e-07	12.7305
cg09095792	chr12	105505776	-	chr12:105501333-105501908	S_Shelf	KIAA1033	NM_015275	Body				KIAA1033	ENST00000548195.1;ENST00000311317.4;ENST00000547404.1	5'UTR;5'UTR;5'UTR		chr12:105505697-105506673		-0.460979	-0.469564	-6.83733	4.07227e-10	3.38622e-07	12.7297
cg05790002	chr16	82033681	-		OpenSea	SDR42E1	NM_145168	Body				SDR42E1	ENST00000534209.1	3'UTR				-0.351267	-0.983623	-6.83697	4.07962e-10	3.38859e-07	12.728
cg12642006	chr16	11350118	+	chr16:11348541-11350803	Island	SOCS1	NM_003745	TSS200		16:11349371-11350208	Promoter_Associated	SOCS1;RMI2	ENST00000332029.2;ENST00000573910.1;ENST00000572173.1	TSS200;5'UTR;5'UTR	chr16:11349885-11350255			0.365512	-3.07869	6.83654	4.08827e-10	3.39202e-07	12.726
cg04044935	chr3	16469032	-		OpenSea	RFTN1	NM_015150	Body					ENST00000495666.1;ENST00000470458.1;ENST00000484752.1	3'UTR;3'UTR;3'UTR	chr3:16468920-16469135			-0.488334	-0.744442	-6.83293	4.16213e-10	3.44949e-07	12.7091
cg11212631	chr10	76301968	+		OpenSea	ADK;ADK;ADK;ADK	NM_006721;NM_001202450;NM_001123;NM_001202449	Body;Body;Body;Body							chr10:76301900-76302110			-0.323062	0.136048	-6.83155	4.19071e-10	3.46934e-07	12.7026
cg17185077	chr3	83549716	-		OpenSea										chr3:83549640-83549930			-0.325078	-1.90273	-6.82811	4.26281e-10	3.52515e-07	12.6865
cg16952272	chr9	15422596	+	chr9:15422521-15423200	Island	SNAPC3	NM_001039697	TSS200				SNAPC3;SNAPC3;SNAPC3;SNAPC3	ENST00000490969.1;ENST00000447670.2;ENST00000421710.1;ENST00000461041.1;ENST00000380821.3;ENST00000380807.1	TSS1500;TSS1500;TSS1500;TSS1500;TSS200;TSS200	chr9:15422580-15422935			0.652588	-2.99203	6.82691	4.28826e-10	3.54229e-07	12.6809
cg03637007	chr6	86548232	+		OpenSea													-0.334989	0.119151	-6.82614	4.30468e-10	3.55195e-07	12.6773
cg03645899	chr22	48508382	+		OpenSea												chr22:48508305-48509157	-0.505955	-2.4631	-6.82522	4.3244e-10	3.56431e-07	12.6729
cg07017677	chr3	64642864	+		OpenSea	ADAMTS9	NM_182920	Body					ENST00000494004.1;ENST00000482490.1;ENST00000475557.1	TSS1500;3'UTR;3'UTR				-0.302783	-0.0593381	-6.82197	4.39469e-10	3.61664e-07	12.6577
cg19215003	chr1	111422722	+		OpenSea	CD53;CD53	NM_001040033;NM_000560	5'UTR;5'UTR				CD53;CD53	ENST00000476408.1;ENST00000468160.1;ENST00000429072.2;ENST00000271324.5;ENST00000471220.1	TSS200;5'UTR;5'UTR;5'UTR;5'UTR	chr1:111422620-111422915			-0.614798	-4.2463	-6.82184	4.39753e-10	3.61664e-07	12.6571
cg25213418	chr17	27773707	-		OpenSea	TAOK1;TAOK1	NM_025142;NM_020791	5'UTR;5'UTR				U6;TAOK1;TAOK1	ENST00000365335.1;ENST00000261716.2;ENST00000536202.1	TSS1500;5'UTR;5'UTR				-0.316674	-0.143683	-6.81994	4.43908e-10	3.64682e-07	12.6482
cg20497631	chr8	8647440	-		OpenSea	MFHAS1	NM_004225	Body				MFHAS1	ENST00000521881.1;ENST00000520715.1;ENST00000520091.1	3'UTR;3'UTR;3'UTR	chr8:8647145-8647515			0.396786	0.432261	6.81763	4.49026e-10	3.68483e-07	12.6374
cg02369225	chr4	105828344	-		OpenSea							RP11-556I14.1;RP11-556I14.1;RP11-556I14.2	ENST00000515649.1;ENST00000506148.1;ENST00000515127.1	TSS1500;TSS200;3'UTR	chr4:105828280-105828590			0.394541	2.03565	6.81707	4.50285e-10	3.68915e-07	12.6347
cg18342866	chr1	114468988	-	chr1:114471965-114472899	N_Shelf							RP5-1073O3.7	ENST00000441071.1;ENST00000427953.1;ENST00000450706.1	3'UTR;3'UTR;3'UTR				0.62069	1.22456	6.81684	4.50798e-10	3.68915e-07	12.6336
cg19270858	chr12	53342770	-	chr12:53342805-53343162	N_Shore	KRT18;KRT18	NM_000224;NM_199187	TSS200;5'UTR		12:53342459-53343010	Unclassified_Cell_type_specific	KRT8;KRT18;KRT18;KRT18;KRT18;KRT8;KRT8	ENST00000548015.1;ENST00000549198.1;ENST00000552877.1;ENST00000551318.1;ENST00000388837.2;ENST00000550600.1;ENST00000549078.1;ENST00000388835.3;ENST00000388835.3;ENST00000546897.1;ENST00000552551.1;ENST00000546826.1	TSS1500;3'UTR;3'UTR;3'UTR;5'UTR;5'UTR;TSS200;5'UTR;1stExon;5'UTR;5'UTR;5'UTR	chr12:53342545-53342955			0.338228	-2.76399	6.81673	4.51027e-10	3.68915e-07	12.6332
cg25174439	chr10	97471606	+		OpenSea	ENTPD1;ENTPD1	NM_001098175;NM_001098175	5'UTR;1stExon				ENTPD1;ENTPD1	ENST00000371206.1;ENST00000371206.1;ENST00000488566.1	5'UTR;1stExon;5'UTR				-0.272878	-0.367901	-6.81416	4.56808e-10	3.73237e-07	12.6211
cg01328500	chr3	197639792	+		OpenSea	IQCG;IQCG	NM_001134435;NM_032263	Body;Body					ENST00000469822.1;ENST00000469822.1;ENST00000478903.1;ENST00000485787.1;ENST00000478903.1;ENST00000485787.1;ENST00000490748.1	3'UTR;1stExon;1stExon;1stExon;3'UTR;3'UTR;3'UTR	chr3:197639520-197640095			0.337596	0.150098	6.81313	4.59152e-10	3.74745e-07	12.6163
cg07024568	chr15	71615957	+		OpenSea	THSD4	NM_024817	Body	chr15:71615809-71615809									-0.684871	-3.06231	-6.81001	4.66319e-10	3.80181e-07	12.6016
cg20535794	chr7	557463	+	chr7:556611-562845	Island	PDGFA;PDGFA	NM_002607;NM_033023	Body;Body							chr7:557165-557475			-0.342533	-4.11309	-6.80934	4.67867e-10	3.80915e-07	12.5985
cg06712932	chr12	94672432	+		OpenSea	PLXNC1;PLXNC1	NR_037687;NM_005761	Body;Body				RP11-1105G2.4;PLXNC1	ENST00000550111.1;ENST00000545312.1;ENST00000549187.1	TSS1500;5'UTR;5'UTR				0.639952	0.954399	6.80896	4.68738e-10	3.80915e-07	12.5967
cg22753522	chr11	95065896	-		OpenSea				chr11:95065796-95065796									0.651297	0.707675	6.80896	4.68741e-10	3.80915e-07	12.5967
cg00994411	chr8	52812171	+	chr8:52811167-52812312	Island	PCMTD1	NM_052937	TSS1500		8:52810731-52812416	Promoter_Associated	PCMTD1;PCMTD1;PCMTD1;PCMTD1;RP11-110G21.1;PCMTD1;RP11-110G21.1;RP11-110G21.1;RP11-110G21.1;RP11-110G21.1	ENST00000519559.1;ENST00000521046.1;ENST00000522514.1;ENST00000360540.5;ENST00000521344.1;ENST00000518942.1;ENST00000544451.1;ENST00000535440.1;ENST00000520357.1;ENST00000521612.1;ENST00000518942.1	TSS1500;TSS1500;TSS1500;TSS1500;TSS1500;1stExon;TSS1500;TSS200;TSS200;TSS200;5'UTR	chr8:52811545-52812390			0.382375	-2.07389	6.80672	4.73981e-10	3.84756e-07	12.5862
cg05276978	chr18	55815884	-		OpenSea	NEDD4L;NEDD4L;NEDD4L;NEDD4L;NEDD4L;NEDD4L;NEDD4L	NM_001144964;NM_001144965;NM_001144969;NM_015277;NM_001144968;NM_001144967;NM_001144971	5'UTR;TSS1500;TSS1500;Body;TSS1500;Body;TSS1500				NEDD4L;NEDD4L;NEDD4L	ENST00000357895.4;ENST00000256832.7;ENST00000456986.1	TSS1500;5'UTR;5'UTR				-0.253054	-0.487376	-6.80445	4.79338e-10	3.88475e-07	12.5756
cg03497652	chr16	4751569	-		OpenSea	ANKS3	NM_133450	Body							chr16:4751485-4751695			0.505329	0.267809	6.80434	4.79596e-10	3.88475e-07	12.5751
cg26548134	chr22	41185283	-	chr22:41185197-41185416	Island	SLC25A17	NM_006358	Body				SLC25A17	ENST00000427084.1;ENST00000412879.1;ENST00000491545.1;ENST00000447566.1;ENST00000430221.1;ENST00000458600.1;ENST00000443810.1;ENST00000434193.1;ENST00000449676.1	3'UTR;3'UTR;3'UTR;3'UTR;3'UTR;3'UTR;3'UTR;3'UTR;3'UTR				-0.335627	-0.421618	-6.80298	4.82851e-10	3.9069e-07	12.5687
cg07215298	chr2	240040219	-		OpenSea	HDAC4	NM_006037	Body					ENST00000463007.1;ENST00000493582.1;ENST00000535493.1	3'UTR;3'UTR;3'UTR		chr2:240034982-240042119	chr2:240039920-240040319	0.986367	3.28063	6.79914	4.92108e-10	3.97651e-07	12.5507
cg04086394	chr1	193082764	-		OpenSea										chr1:193082540-193083090			0.532331	2.2094	6.79898	4.92513e-10	3.97651e-07	12.55
cg08146609	chr7	18535232	+		OpenSea	HDAC9;HDAC9;HDAC9;HDAC9;HDAC9	NM_058176;NM_178423;NM_058177;NM_178425;NM_014707	TSS1500;TSS200;TSS1500;TSS1500;TSS200				HDAC9;HDAC9;HDAC9;HDAC9;HDAC9;HDAC9	ENST00000406072.1;ENST00000446646.1;ENST00000401921.1;ENST00000523867.1;ENST00000441986.1;ENST00000413380.1;ENST00000430454.1;ENST00000476135.1;ENST00000405010.3;ENST00000428307.2;ENST00000461409.1;ENST00000433709.2;ENST00000413509.2;ENST00000461159.2;ENST00000474742.1	TSS1500;TSS1500;TSS1500;TSS1500;TSS1500;TSS200;TSS200;TSS200;TSS200;TSS200;TSS200;5'UTR;5'UTR;5'UTR;5'UTR	chr7:18535140-18535570			-0.526905	-3.26178	-6.79831	4.94134e-10	3.98531e-07	12.5469
cg13255896	chr16	81352678	-	chr16:81348350-81349526	S_Shelf	GAN	NM_022041	Body								chr16:81352302-81352730		-0.348256	0.300785	-6.7969	4.97606e-10	4.00901e-07	12.5402
cg14209284	chr15	68146684	-		OpenSea							RP11-34F13.3	ENST00000558889.1;ENST00000560577.1	5'UTR;5'UTR			chr15:68146606-68147039	0.484273	1.76516	6.79638	4.9889e-10	4.00908e-07	12.5378
cg26344619	chr14	76046018	+	chr14:76044590-76045102	S_Shore	FLVCR2	NM_017791	Body				AC007182.6	ENST00000455232.1;ENST00000554496.1;ENST00000555385.1	TSS200;5'UTR;5'UTR	chr14:76045960-76046190			-0.392998	-0.756594	-6.79637	4.9892e-10	4.00908e-07	12.5377
cg01024373	chr15	45751057	+		OpenSea					15:45749553-45751438	Promoter_Associated	RP11-519G16.3;RP11-519G16.3;RP11-519G16.3;RP11-519G16.3;RP11-519G16.3	ENST00000559960.1;ENST00000559869.1;ENST00000558536.1;ENST00000560647.1;ENST00000560077.1	TSS200;5'UTR;5'UTR;5'UTR;5'UTR	chr15:45751045-45751310			-0.543032	-4.50849	-6.79625	4.99217e-10	4.00908e-07	12.5372
cg16326998	chr7	5553266	-	chr7:5553168-5553517	Island	FBXL18	NM_024963	Body		7:5552417-5553931	Promoter_Associated				chr7:5552780-5553295			0.350324	-2.84523	6.79542	5.01258e-10	4.02117e-07	12.5333
cg03476105	chr7	96770912	+		OpenSea	ACN9	NM_020186	Body				ACN9;ACN9	ENST00000479853.1;ENST00000489852.1;ENST00000360382.4	TSS1500;5'UTR;3'UTR				-0.588311	-0.976072	-6.7943	5.04049e-10	4.03924e-07	12.5281
cg16716659	chr14	99828141	-		OpenSea							AL132819.1	ENST00000401354.1	TSS1500	chr14:99827965-99828615			-0.301902	1.48443	-6.7923	5.09065e-10	4.07509e-07	12.5187
cg16599817	chr1	2036283	+	chr1:2038555-2038863	N_Shelf	PRKCZ;PRKCZ;PRKCZ;PRKCZ	NM_001033582;NM_001033582;NM_002744;NM_001033581	1stExon;5'UTR;Body;5'UTR		1:2035943-2036692	Unclassified_Cell_type_specific	PRKCZ;PRKCZ;PRKCZ	ENST00000482686.1;ENST00000486681.1;ENST00000466651.1;ENST00000400921.2;ENST00000495347.1;ENST00000461465.1;ENST00000470596.1;ENST00000496325.1;ENST00000482686.1;ENST00000486681.1	1stExon;1stExon;5'UTR;5'UTR;5'UTR;5'UTR;5'UTR;5'UTR;5'UTR;5'UTR	chr1:2035965-2036835			0.388758	0.942078	6.79106	5.122e-10	4.09151e-07	12.5129
cg10654010	chr17	54910524	+	chr17:54910496-54912470	Island	DGKE	NM_003647	TSS1500				DGKE;DGKE;DGKE;C17orf67;C17orf67;C17orf67	ENST00000284061.3;ENST00000572810.1;ENST00000576869.1;ENST00000397861.2;ENST00000575658.1;ENST00000487705.1	TSS1500;TSS1500;TSS1500;5'UTR;5'UTR;3'UTR	chr17:54910300-54910875			0.28161	-3.42451	6.79106	5.12205e-10	4.09151e-07	12.5129
cg05430257	chr12	12218620	+		OpenSea								ENST00000545463.1;ENST00000464885.1;ENST00000461264.1	5'UTR;5'UTR;5'UTR	chr12:12218500-12218710			-0.388405	0.170241	-6.78995	5.1502e-10	4.10962e-07	12.5077
cg08462276	chr1	111735795	-		OpenSea	DENND2D;DENND2D	NM_024901;NM_001271833	Body;Body	chr1:111735691-111735691						chr1:111735105-111736255			-0.61507	-3.44909	-6.78898	5.17493e-10	4.12497e-07	12.5032
cg20599526	chr1	43294428	+		OpenSea	ERMAP;ERMAP	NM_018538;NM_001017922	5'UTR;5'UTR				ERMAP;ERMAP;ERMAP;ERMAP	ENST00000372514.3;ENST00000328249.3;ENST00000487556.1;ENST00000372517.2	5'UTR;TSS1500;5'UTR;5'UTR				-0.311819	0.534862	-6.78841	5.18951e-10	4.13221e-07	12.5005
cg00934735	chr5	180582587	-		OpenSea	OR2V2	NM_206880	1stExon				OR2V2	ENST00000328275.1	1stExon				-0.466205	0.26939	-6.78667	5.23459e-10	4.16369e-07	12.4924
cg00218840	chr1	228787343	+	chr1:228785986-228786204	S_Shore	DUSP5P1;RHOU	NR_002834;NR_037962	Body;Body				SNORA51	ENST00000384151.1	TSS1500				-0.243029	-1.13742	-6.78538	5.26813e-10	4.18593e-07	12.4863
cg07103415	chr16	67424843	+	chr16:67427284-67428950	N_Shelf	TPPP3;TPPP3;TPPP3;TPPP3	NM_016140;NM_015964;NM_016140;NM_015964	Body;Body;ExonBnd;ExonBnd				U1;TPPP3	ENST00000564104.1;ENST00000561537.1;ENST00000458950.1;ENST00000393957.2;ENST00000564104.1	3'UTR;3'UTR;TSS200;ExonBnd;1stExon		chr16:67424269-67435719		0.27434	0.06954	6.78505	5.27651e-10	4.18816e-07	12.4848
cg22039467	chr13	52138298	+		OpenSea							RNU6-65	ENST00000516332.1	TSS1500	chr13:52138240-52138715			0.35423	0.708286	6.78395	5.30536e-10	4.2066e-07	12.4797
cg23700971	chr4	146520259	-		OpenSea							RP11-557J10.5	ENST00000504710.1	TSS200				-0.365998	0.593504	-6.78369	5.31233e-10	4.20769e-07	12.4784
cg09803092	chr15	91381597	+		OpenSea				chr15:91381352-91381352	15:91381205-91381800	Unclassified	CTD-3094K11.1	ENST00000558221.1	TSS1500	chr15:91381345-91381875			-0.568278	-4.0439	-6.78325	5.32384e-10	4.21236e-07	12.4764
cg05304879	chr5	175976211	+		OpenSea	CDHR2;CDHR2	NM_017675;NM_001171976	TSS200;5'UTR				CDHR2;CDHR2	ENST00000261944.5;ENST00000510636.1;ENST00000510124.1	TSS200;5'UTR;5'UTR	chr5:175975885-175976375			0.345379	0.540632	6.78005	5.40872e-10	4.27502e-07	12.4614
cg14279539	chr20	49998378	-		OpenSea										chr20:49998140-49998495			-0.346564	-0.511251	-6.77904	5.43579e-10	4.29189e-07	12.4567
cg16672782	chr3	95425173	-		OpenSea										chr3:95424880-95425230			-0.529389	0.0698308	-6.77804	5.46285e-10	4.30873e-07	12.452
cg27638835	chr16	386373	-		OpenSea	AXIN1;AXIN1	NM_003502;NM_181050	Body;Body				AXIN1	ENST00000461023.1;ENST00000481769.1	3'UTR;3'UTR	chr16:386200-386530			0.604853	-0.140021	6.77751	5.47716e-10	4.31548e-07	12.4495
cg17844096	chr14	23193163	+		OpenSea							CTD-2555K7.2;CTD-2555K7.2	ENST00000554857.1;ENST00000553792.1;ENST00000554194.1	3'UTR;3'UTR;3'UTR	chr14:23193065-23193355			-0.400896	1.46883	-6.77522	5.53969e-10	4.36018e-07	12.4388
cg08006046	chr6	11106504	+		OpenSea	SMIM13;ERVFRD-1	NM_001135575;NM_207582	Body;5'UTR				ERVFRD-1;ERVFRD-1	ENST00000542862.1;ENST00000472091.1	TSS1500;5'UTR	chr6:11106380-11106650			-0.339048	0.284017	-6.77444	5.56108e-10	4.37014e-07	12.4352
cg11693508	chr17	37793320	-	chr17:37793265-37793722	Island	STARD3;STARD3;STARD3	NM_006804;NM_001165937;NM_001165938	TSS200;TSS200;TSS200		17:37792752-37794704	Promoter_Associated	STARD3;STARD3;STARD3;STARD3	ENST00000544210.1;ENST00000394250.3;ENST00000336308.5;ENST00000336308.5	TSS200;TSS200;1stExon;5'UTR	chr17:37792945-37793450			0.426095	-1.36349	6.77433	5.56399e-10	4.37014e-07	12.4347
cg10521436	chr16	87763417	+		OpenSea	KLHDC4;KLHDC4;KLHDC4	NM_001184854;NM_001184856;NM_017566	Body;Body;Body				KLHDC4	ENST00000562872.1;ENST00000316853.6;ENST00000566349.1;ENST00000562155.1;ENST00000566661.1;ENST00000567513.1;ENST00000564484.1;ENST00000565328.1	3'UTR;3'UTR;3'UTR;3'UTR;3'UTR;3'UTR;3'UTR;3'UTR	chr16:87763160-87763450			-0.434607	0.552813	-6.77406	5.57129e-10	4.3713e-07	12.4334
cg08799394	chr10	97049193	+	chr10:97050185-97051124	N_Shore	PDLIM1	NM_020992	Body		10:97049162-97050211	Unclassified_Cell_type_specific	PDLIM1	ENST00000477757.1	3'UTR	chr10:97048840-97049715			0.323075	0.420922	6.77336	5.59073e-10	4.38197e-07	12.4301
cg14550910	chr10	54216510	-		OpenSea							RP11-346D6.6	ENST00000435813.1;ENST00000422763.1	TSS1500;3'UTR				-0.390219	-0.142539	-6.77289	5.60376e-10	4.38761e-07	12.4279
cg11412935	chr1	92950086	-	chr1:92945907-92952609	Island	GFI1;GFI1;GFI1	NM_001127216;NM_005263;NM_001127215	5'UTR;5'UTR;TSS1500				GFI1;GFI1;GFI1;GFI1;GFI1	ENST00000483490.1;ENST00000427103.1;ENST00000294702.5;ENST00000370332.1;ENST00000483490.1	3'UTR;5'UTR;5'UTR;TSS1500;1stExon	chr1:92949025-92952755			0.82197	-2.9899	6.77056	5.66878e-10	4.4339e-07	12.417
cg10705487	chr5	179108352	+	chr5:179105169-179106412	S_Shore	CBY3	NM_001164444	TSS1500				CBY3;HMGB3P22	ENST00000376974.4;ENST00000514383.1;ENST00000442010.2	TSS1500;5'UTR;5'UTR	chr5:179107925-179108435			0.316757	0.131142	6.76961	5.69544e-10	4.45011e-07	12.4126
cg07074586	chr12	56555325	-		OpenSea	MYL6;MYL6	NM_021019;NM_079423	3'UTR;3'UTR				MYL6;MYL6;MYL6;MYL6;MYL6;MYL6;MYL6	ENST00000550184.1;ENST00000551954.1;ENST00000550697.1;ENST00000548400.1;ENST00000348108.4;ENST00000553056.1;ENST00000293422.5;ENST00000548580.1	5'UTR;TSS1500;3'UTR;3'UTR;3'UTR;3'UTR;3'UTR;3'UTR			chr12:56550849-56560500	-0.333206	-0.760971	-6.76896	5.71373e-10	4.45977e-07	12.4096
cg07831198	chr19	39148414	+		OpenSea	ACTN4	NM_004924	Body					ENST00000495553.1	5'UTR	chr19:39148325-39148795			0.462501	-0.140266	6.76769	5.74983e-10	4.47816e-07	12.4036
cg23467853	chr5	31720302	+		OpenSea							PDZD2	ENST00000382161.3;ENST00000502824.1;ENST00000513910.1	5'UTR;5'UTR;5'UTR	chr5:31720165-31720395			-0.301132	0.765247	-6.76759	5.75257e-10	4.47816e-07	12.4032
cg19232929	chr12	52299524	+	chr12:52300801-52301583	N_Shore					12:52299509-52299674	Unclassified_Cell_type_specific		ENST00000551576.1	TSS1500	chr12:52298705-52299815			-0.507136	0.774108	-6.7675	5.75519e-10	4.47816e-07	12.4027
cg00179906	chr17	14208363	-	chr17:14204168-14207702	S_Shore	HS3ST3B1;MGC12916	NM_006041;NR_026880	Body;Body							chr17:14208020-14208715			-0.348835	0.313605	-6.76502	5.82615e-10	4.52868e-07	12.3911
cg22908922	chr14	105855008	+	chr14:105851751-105851987	S_Shelf	PACS2;PACS2	NM_015197;NM_001100913	Body;Body					ENST00000549030.1;ENST00000551692.1;ENST00000547903.1;ENST00000549030.1	1stExon;5'UTR;5'UTR;5'UTR	chr14:105854965-105855315			0.486198	0.737667	6.76441	5.84356e-10	4.53752e-07	12.3883
cg22311669	chr16	30466567	+		OpenSea							Y_RNA	ENST00000365606.1	TSS1500				0.461978	1.20603	6.76416	5.85089e-10	4.53852e-07	12.3871
cg15639469	chr5	79596224	+		OpenSea	LOC644936	NR_004845	Body							chr5:79595945-79596375			-0.206074	-0.360288	-6.76179	5.91975e-10	4.5842e-07	12.3761
cg20920443	chr11	6037072	+		OpenSea							RN5S329	ENST00000365277.1	TSS1500				-0.245421	-0.485879	-6.76158	5.92612e-10	4.5842e-07	12.3751
cg16618685	chr16	23608722	-	chr16:23607250-23607846	S_Shore	NDUFAB1	NM_005003	TSS1500				NDUFAB1;NDUFAB1	ENST00000562133.1;ENST00000570319.1;ENST00000484769.1;ENST00000007516.3	TSS1500;TSS1500;TSS1500;TSS1500		chr16:23606674-23608888	chr16:23605817-23608992	-0.463644	0.37037	-6.76151	5.92811e-10	4.5842e-07	12.3747
cg08391020	chr5	74344779	+	chr5:74348241-74349681	N_Shelf							RP11-229C3.2;RP11-229C3.2	ENST00000503568.1;ENST00000506086.2	3'UTR;3'UTR	chr5:74344280-74344810			-0.386304	-0.318168	-6.7608	5.94874e-10	4.59543e-07	12.3715
cg07092253	chr21	36144007	+		OpenSea	LINC01426	NR_038885	Body	chr21:36143971-36143971			AP000330.8	ENST00000420877.1	5'UTR	chr21:36143865-36144190			-0.315989	-0.840552	-6.75988	5.97583e-10	4.61059e-07	12.3672
cg11881534	chr5	60638001	+		OpenSea	ZSWIM6	NM_020928	Body							chr5:60637880-60638310			-0.456727	-0.452516	-6.75972	5.98065e-10	4.61059e-07	12.3664
cg15106081	chr3	14708144	+		OpenSea	CCDC174	NM_016474	Body				C3orf19	ENST00000476763.1;ENST00000465759.1	TSS1500;5'UTR				0.475546	2.15443	6.75912	5.99841e-10	4.61954e-07	12.3636
cg17283039	chr22	29787625	+	chr22:29784169-29784779	S_Shelf													0.243547	0.152078	6.75871	6.01046e-10	4.62408e-07	12.3617
cg05912220	chr3	113546976	+		OpenSea							GRAMD1C	ENST00000479212.1	TSS200		chr3:113546861-113548126		-0.469434	0.693931	-6.75515	6.11738e-10	4.70152e-07	12.345
cg04116983	chr4	88575237	-		OpenSea	DMP1;DMP1	NM_001079911;NM_004407	5'UTR;5'UTR				DMP1;RP11-742B18.1	ENST00000282479.7;ENST00000506480.1	5'UTR;3'UTR				-0.303265	-0.24505	-6.75453	6.13595e-10	4.71016e-07	12.3422
cg24013599	chr8	101315424	-		OpenSea	RNF19A;RNF19A;RNF19A	NM_015435;NM_183419;NM_015435	5'UTR;5'UTR;1stExon				RNF19A;RNF19A;RNF19A	ENST00000517584.1;ENST00000519449.1;ENST00000517584.1;ENST00000432381.2;ENST00000519449.1;ENST00000523167.1;ENST00000523481.1;ENST00000341084.2;ENST00000519527.1;ENST00000522369.1;ENST00000522182.1;ENST00000519342.1	1stExon;1stExon;5'UTR;5'UTR;5'UTR;5'UTR;5'UTR;5'UTR;5'UTR;5'UTR;3'UTR;3'UTR	chr8:101315400-101315670			-0.417836	-0.61607	-6.75436	6.14117e-10	4.71016e-07	12.3414
cg26237050	chr14	58754200	+		OpenSea	PSMA3-AS1;PSMA3-AS1	NR_029435;NR_029434	Body;Body				RP11-349A22.5;RP11-349A22.5;RP11-349A22.5;RP11-349A22.5;RP11-349A22.5;RP11-349A22.5;RP11-349A22.5;RP11-349A22.5;RP11-349A22.5;RP11-349A22.5	ENST00000557412.1;ENST00000556804.1;ENST00000554360.1;ENST00000556002.1;ENST00000555275.1;ENST00000554378.1;ENST00000555707.1;ENST00000556400.1;ENST00000557660.1;ENST00000553657.1;ENST00000551597.2;ENST00000555037.1;ENST00000554218.1	TSS1500;TSS1500;3'UTR;3'UTR;3'UTR;3'UTR;3'UTR;3'UTR;3'UTR;3'UTR;3'UTR;3'UTR;3'UTR	chr14:58754185-58754590			-0.482992	-0.636285	-6.75284	6.18759e-10	4.74092e-07	12.3342
cg13673536	chr9	71397641	-	chr9:71394793-71395492	S_Shelf	PIP5K1B;FAM122A;FAM122A	NM_003558;NM_138333;NM_138333	5'UTR;3'UTR;1stExon				FAM122A;FAM122A;PIP5K1B;PIP5K1B;PIP5K1B	ENST00000394264.3;ENST00000394264.3;ENST00000472907.1;ENST00000541509.1;ENST00000377290.1;ENST00000419747.2;ENST00000377284.1;ENST00000437200.1;ENST00000440050.1	1stExon;3'UTR;5'UTR;5'UTR;5'UTR;5'UTR;5'UTR;5'UTR;5'UTR				0.613673	1.20126	6.74878	6.31272e-10	4.83186e-07	12.3153
cg26147668	chr7	130081239	+	chr7:130080527-130081067	S_Shore	TSGA14	NM_018718	TSS1500		7:130080112-130081399	Promoter_Associated	CEP41;CEP41;CEP41;CEP41;CEP41	ENST00000469826.1;ENST00000343969.5;ENST00000334451.6;ENST00000541543.1;ENST00000484549.1;ENST00000495702.1;ENST00000223208.4;ENST00000489512.1;ENST00000471201.1	TSS1500;TSS1500;TSS1500;TSS1500;TSS1500;TSS1500;TSS200;TSS1500;TSS1500		chr7:130080357-130081813	chr7:130079371-130081990	-0.477963	-4.06795	-6.74818	6.33162e-10	4.83518e-07	12.3125
cg00776427	chr4	85258738	+		OpenSea													-0.320552	0.0236816	-6.74812	6.3334e-10	4.83518e-07	12.3122
cg11657701	chr15	41731149	-		OpenSea	RTF1	NM_015138	Body				RTF1	ENST00000558298.1;ENST00000462276.1	5'UTR;5'UTR	chr15:41731045-41731215			0.504664	1.62576	6.74802	6.33637e-10	4.83518e-07	12.3118
cg26131019	chr3	66550735	+	chr3:66550318-66551848	Island	LRIG1	NM_015541	1stExon				LRIG1;LRIG1	ENST00000273261.3;ENST00000383703.3;ENST00000498287.1	1stExon;1stExon;3'UTR	chr3:66550165-66551335			-0.640413	-3.86423	-6.74743	6.3551e-10	4.8362e-07	12.309
cg00136184	chr8	22269194	+		OpenSea	SLC39A14;SLC39A14;SLC39A14;SLC39A14	NM_015359;NM_001128431;NM_001135153;NM_001135154	Body;Body;Body;Body					ENST00000517370.1	TSS200	chr8:22269085-22269315			0.356949	0.899662	6.74739	6.35622e-10	4.8362e-07	12.3088
cg19860704	chr11	2977535	+		OpenSea	NAP1L4	NM_005969	Body					ENST00000528261.1;ENST00000483643.2;ENST00000492594.2;ENST00000528363.1	3'UTR;3'UTR;TSS1500;3'UTR	chr11:2977220-2977595			0.554959	2.28162	6.74737	6.35703e-10	4.8362e-07	12.3087
cg08612975	chr22	38203792	+	chr22:38203588-38204218	Island	GCAT	NM_014291	TSS200		22:38203448-38204590	Unclassified	GCAT;GCAT;GCAT	ENST00000451984.1;ENST00000323205.6;ENST00000248924.6;ENST00000445195.1;ENST00000415371.1;ENST00000478203.1;ENST00000426858.1;ENST00000394944.2	TSS1500;TSS200;TSS200;TSS200;TSS200;TSS200;TSS200;TSS200	chr22:38203700-38203995			0.425714	-2.77075	6.74619	6.39401e-10	4.85941e-07	12.3032
cg24544134	chr17	37783422	-	chr17:37783314-37783919	Island	PPP1R1B;PPP1R1B;PPP1R1B;PPP1R1B	NM_032192;NM_032192;NM_001242464;NM_181505	5'UTR;1stExon;TSS1500;TSS1500		17:37783355-37783584	Unclassified_Cell_type_specific	PPP1R1B;PPP1R1B;PPP1R1B;PPP1R1B;PPP1R1B;PPP1R1B;PPP1R1B	ENST00000254079.3;ENST00000254079.3;ENST00000357165.3;ENST00000394271.1;ENST00000394271.1;ENST00000394265.1;ENST00000466381.1	5'UTR;1stExon;5'UTR;5'UTR;1stExon;TSS1500;TSS200	chr17:37782700-37783635			0.344576	-2.06847	6.74548	6.41656e-10	4.87161e-07	12.2999
cg14133042	chr14	64559542	-		OpenSea	SYNE2;SYNE2;MIR548AZ	NM_015180;NM_182914;NR_106755	Body;Body;Body				ESR2	ENST00000557060.1;ENST00000556275.1	5'UTR;3'UTR			chr14:64559477-64560454	-0.376502	-0.420572	-6.74461	6.44419e-10	4.88765e-07	12.2958
cg06053850	chr11	76510871	+	chr11:76510286-76510650	S_Shore							RP11-21L23.2	ENST00000566747.1	TSS1500			chr11:76503549-76515672	-0.400076	-0.404662	-6.74358	6.47696e-10	4.90344e-07	12.291
cg10747310	chr17	3917677	-		OpenSea	ZZEF1	NM_015113	Body					ENST00000572831.1;ENST00000573536.1	3'UTR;3'UTR		chr17:3917396-3918458	chr17:3917187-3918413	0.631164	1.89402	6.74354	6.47807e-10	4.90344e-07	12.2909
cg05301191	chr22	31852880	-		OpenSea	EIF4ENIF1;EIF4ENIF1;EIF4ENIF1	NM_001164502;NM_001164501;NM_019843	Body;Body;Body				EIF4ENIF1;RP11-247I13.11	ENST00000382180.2;ENST00000464523.1	TSS1500;5'UTR				0.51434	1.84038	6.74331	6.48571e-10	4.90428e-07	12.2898
cg10248785	chr3	18449805	-		OpenSea	SATB1;SATB1	NM_001131010;NM_002971	Body;Body				TBC1D5	ENST00000414318.2	3'UTR				0.436557	1.85856	6.74275	6.50344e-10	4.91274e-07	12.2872
cg08888487	chr5	1124759	-		OpenSea											chr5:1122583-1125552		-0.383607	1.34213	-6.74196	6.52908e-10	4.92715e-07	12.2835
cg06517246	chr11	5267724	-		OpenSea	BGLT3	NR_121648	TSS1500				CTD-2643I7.1	ENST00000564523.1	TSS1500			chr11:5260102-5270881	-0.196703	-0.263582	-6.74162	6.53982e-10	4.9303e-07	12.2819
cg25555844	chr4	84474398	+		OpenSea	AGPAT9;AGPAT9;AGPAT9	NM_001256422;NM_001256421;NM_032717	Body;Body;Body	chr4:84474210-84474210						chr4:84474160-84474455			-0.372351	-1.66349	-6.74101	6.55967e-10	4.94031e-07	12.279
cg07988015	chr9	19103101	+	chr9:19102470-19103110	Island	HAUS6	NM_017645	TSS200		9:19102118-19103429	Promoter_Associated	HAUS6;HAUS6	ENST00000380502.3;ENST00000380502.3	1stExon;5'UTR	chr9:19102860-19103135			0.345914	-4.16867	6.73948	6.60946e-10	4.97282e-07	12.2719
cg11681597	chr1	249116587	-	chr1:249120450-249120731	N_Shelf	SH3BP5L	NM_030645	Body				SH3BP5L	ENST00000475978.1	3'UTR	chr1:249116540-249116910			0.549906	-0.455005	6.73725	6.68248e-10	5.02273e-07	12.2615
cg22212156	chr20	32031449	+	chr20:32031042-32031964	Island	SNTA1;SNTA1	NM_003098;NM_003098	5'UTR;1stExon		20:32031211-32031860	Promoter_Associated	SNTA1;SNTA1	ENST00000217381.2;ENST00000217381.2	1stExon;5'UTR		chr20:32028679-32033169	chr20:32030317-32033314	0.17445	-1.42734	6.73279	6.83128e-10	5.12943e-07	12.2407
cg00715988	chr14	96968640	-	chr14:96968154-96969371	Island	PAPOLA	NM_032632	TSS200		14:96968465-96968926	Promoter_Associated	RP11-872J21.3;PAPOLA;PAPOLA;PAPOLA;PAPOLA;PAPOLA	ENST00000569214.1;ENST00000556619.1;ENST00000392990.2;ENST00000555626.1;ENST00000216277.8;ENST00000553357.1;ENST00000553689.1;ENST00000557320.1;ENST00000554130.1;ENST00000557471.1;ENST00000554887.1	1stExon;TSS1500;TSS1500;TSS1500;TSS200;TSS200;TSS200;TSS200;TSS200;TSS200;5'UTR	chr14:96968505-96968835			0.292479	-2.83937	6.73158	6.87214e-10	5.15495e-07	12.2351
cg06745975	chr20	3749232	-	chr20:3748053-3749407	Island	C20orf27;C20orf27;C20orf27;C20orf27	NM_001258430;NM_001258429;NM_001039140;NR_047675	TSS1500;TSS1500;TSS1500;TSS200		20:3748271-3749615	Promoter_Associated	C20orf27;C20orf27;C20orf27;C20orf27;C20orf27	ENST00000487464.1;ENST00000217195.8;ENST00000379765.4;ENST00000399672.1;ENST00000379772.3	TSS1500;TSS1500;TSS1500;TSS1500;TSS200	chr20:3748985-3749255			0.759862	-3.96226	6.73124	6.88363e-10	5.15842e-07	12.2335
cg17724207	chr3	138327158	+	chr3:138327500-138328185	N_Shore	FAIM;FAIM;FAIM;FAIM	NM_001033032;NM_001033031;NM_001033030;NM_018147	TSS1500;TSS1500;TSS1500;TSS1500		3:138327138-138328809	Promoter_Associated	FAIM;FAIM;FAIM;FAIM	ENST00000470889.1;ENST00000338446.4;ENST00000360570.3;ENST00000393035.2;ENST00000491175.1;ENST00000393034.2	TSS1500;TSS1500;TSS1500;TSS1500;TSS1500;TSS1500	chr3:138327045-138327195			0.391602	0.83431	6.73023	6.918e-10	5.17488e-07	12.2288
cg18976974	chr8	103990325	+		OpenSea							KB-1507C5.4	ENST00000517983.1	TSS1500		chr8:103990310-103991363		-0.38666	0.277886	-6.73019	6.91937e-10	5.17488e-07	12.2286
cg19497325	chr3	43121668	-	chr3:43121421-43121669	Island	C3orf39	NM_032806	Body							chr3:43121245-43122075			-0.332801	2.18798	-6.72894	6.96212e-10	5.20167e-07	12.2228
cg17559587	chr6	42259090	+		OpenSea	TRERF1;TRERF1	NM_033502;NM_001297573	5'UTR;5'UTR				TRERF1;TRERF1;TRERF1	ENST00000340840.2;ENST00000372922.4;ENST00000372917.4	5'UTR;5'UTR;5'UTR	chr6:42258880-42259235			0.405348	1.15567	6.72777	7.00236e-10	5.22653e-07	12.2173
cg17833840	chr20	46336182	+		OpenSea	SULF2;SULF2;SULF2	NM_018837;NM_001161841;NM_198596	Body;Body;Body				SULF2	ENST00000474450.1;ENST00000478766.1;ENST00000463221.1	3'UTR;3'UTR;3'UTR	chr20:46336100-46336355			-0.429471	0.763951	-6.72653	7.04523e-10	5.25331e-07	12.2115
cg00792008	chr12	122189621	-		OpenSea	TMEM120B	NM_001080825	Body				TMEM120B	ENST00000540377.1	TSS1500	chr12:122189605-122190115			0.375186	1.04367	6.72574	7.07302e-10	5.26879e-07	12.2078
cg09357831	chr7	100214622	+	chr7:100218511-100218723	N_Shelf													-0.268873	-1.06655	-6.72527	7.08923e-10	5.27564e-07	12.2057
cg05476318	chr7	20653723	+		OpenSea							ABCB5	ENST00000404938.2	TSS1500				-0.276268	-0.911455	-6.72403	7.13262e-10	5.30267e-07	12.1999
cg12876009	chr22	37915443	+	chr22:37914768-37915883	Island	CARD10	NM_014550	TSS1500		22:37915002-37915990	Unclassified_Cell_type_specific	CARD10;CARD10;CARD10	ENST00000403299.1;ENST00000251973.5;ENST00000403299.1	5'UTR;TSS200;1stExon	chr22:37914125-37915915			0.396691	-3.24257	6.7218	7.21146e-10	5.35384e-07	12.1895
cg25474638	chr6	159484481	+		OpenSea				chr6:159484182-159484182									0.323734	0.323624	6.72169	7.21571e-10	5.35384e-07	12.1889
cg26016074	chr1	91359533	+	chr1:91359122-91359563	Island										chr1:91358485-91359615			-0.868903	0.315612	-6.72115	7.23462e-10	5.36258e-07	12.1865
cg12087270	chr4	48049331	+		OpenSea											chr4:48049201-48050537	chr4:48049028-48050463	-0.573512	-3.53972	-6.72075	7.24899e-10	5.36793e-07	12.1846
cg10285392	chr1	167257723	+		OpenSea	POU2F1;POU2F1;POU2F1	NR_037163;NM_002697;NM_001198786	Body;Body;Body				POU2F1;POU2F1;POU2F1	ENST00000559038.1;ENST00000557909.1;ENST00000442313.1;ENST00000492850.1;ENST00000367865.1;ENST00000271411.4;ENST00000420254.3	5'UTR;5'UTR;5'UTR;5'UTR;5'UTR;5'UTR;5'UTR	chr1:167257680-167257930			-0.449505	-0.483119	-6.71984	7.28176e-10	5.38688e-07	12.1803
cg26494252	chr19	15083916	+		OpenSea	SLC1A6	NM_005071	TSS200				SLC1A6;SLC1A6;SLC1A6	ENST00000542610.1;ENST00000221742.3;ENST00000544886.1	5'UTR;TSS200;5'UTR				-0.262055	-0.464112	-6.71779	7.3557e-10	5.43622e-07	12.1708
cg22129059	chr1	241807529	+	chr1:241802960-241803649	S_Shelf								ENST00000463155.1	3'UTR				-0.267145	-0.655338	-6.71695	7.38615e-10	5.44982e-07	12.1669
cg16308565	chr2	118774529	-	chr2:118770859-118771868	S_Shelf				chr2:118774480-118774480						chr2:118773945-118774535			-0.519964	-1.24495	-6.71668	7.39604e-10	5.44982e-07	12.1656
cg13702695	chr17	8290009	+	chr17:8286376-8287336	S_Shelf										chr17:8289965-8290115			-0.273488	-0.208096	-6.71656	7.40045e-10	5.44982e-07	12.165
cg01600817	chr13	26797529	-	chr13:26795809-26796712	S_Shore	RNF6	NM_005977	TSS1500				RNF6;RNF6	ENST00000474280.1;ENST00000468480.1;ENST00000381588.4	TSS1500;TSS1500;TSS1500			chr13:26794694-26798142	0.402768	1.78325	6.71648	7.40312e-10	5.44982e-07	12.1647
cg04584485	chr11	9691812	+		OpenSea	SWAP70;SWAP70	NM_015055;NM_001297714	Body;Body					ENST00000531814.1;ENST00000524817.1	5'UTR;5'UTR	chr11:9691600-9691830			0.299356	0.169684	6.71573	7.43061e-10	5.46469e-07	12.1612
cg04276288	chr14	39766390	-		OpenSea	CTAGE5;CTAGE5;CTAGE5;CTAGE5	NM_203356;NM_203355;NM_005930;NM_203354	Body;Body;Body;Body										-0.280747	-0.33032	-6.71528	7.44707e-10	5.47144e-07	12.1591
cg08335125	chr10	50732297	-		OpenSea	ERCC6;PGBD3;PGBD3	NM_000124;NM_170753;NM_170753	Body;5'UTR;1stExon				PGBD3	ENST00000374127.3	TSS200				0.375284	1.11652	6.71249	7.55019e-10	5.53729e-07	12.1461
cg10995397	chr19	51971816	+		OpenSea				chr19:51971719-51971719								chr19:51970702-51973354	0.311417	0.593937	6.71246	7.55145e-10	5.53729e-07	12.146
cg16945594	chr15	97384396	-		OpenSea							7SK	ENST00000411188.1	TSS1500				-0.419233	0.495482	-6.712	7.56857e-10	5.54443e-07	12.1438
cg21261121	chr20	43380263	-	chr20:43378668-43379438	S_Shore	KCNK15	NM_022358	3'UTR				RP4-781B1.2	ENST00000439786.1	TSS200			chr20:43378641-43386255	-0.284148	-0.278199	-6.71059	7.6213e-10	5.57762e-07	12.1373
cg22580173	chr15	39873304	+	chr15:39872527-39873567	Island	THBS1;THBS1	NM_003246;NM_003246	1stExon;5'UTR		15:39871281-39873707	Unclassified	THBS1;THBS1	ENST00000397591.2;ENST00000397591.2;ENST00000260356.5;ENST00000260356.5	1stExon;5'UTR;1stExon;5'UTR	chr15:39872760-39873415			0.308376	-4.18904	6.7102	7.63597e-10	5.58291e-07	12.1354
cg05523603	chr22	50973101	-	chr22:50963608-50970768	S_Shelf										chr22:50972580-50973110			-0.595013	-0.407313	-6.70828	7.70856e-10	5.6305e-07	12.1265
cg08809333	chr19	8118857	-	chr19:8115250-8115524	S_Shelf	CCL25	NM_005624	Body							chr19:8118805-8119455			0.360401	0.968801	6.70753	7.73709e-10	5.63418e-07	12.123
cg00170307	chr7	95752710	+		OpenSea	SLC25A13;SLC25A13;SLC25A13	NR_027662;NM_014251;NM_001160210	Body;Body;Body				SLC25A13	ENST00000494085.1	TSS1500				0.465527	1.07421	6.70749	7.73859e-10	5.63418e-07	12.1228
cg10015572	chr11	124071575	+		OpenSea													-0.38762	0.0721348	-6.70741	7.74175e-10	5.63418e-07	12.1224
cg24081877	chr10	29675269	+		OpenSea					10:29674911-29676757	Unclassified				chr10:29675200-29675590			-0.500476	0.242048	-6.70736	7.74361e-10	5.63418e-07	12.1222
cg22985172	chr6	151258337	+		OpenSea	MTHFD1L	NM_015440	Body										0.494433	0.251236	6.70681	7.76468e-10	5.64404e-07	12.1196
cg06568945	chr8	103299694	-		OpenSea	UBR5;UBR5	NM_001282873;NM_015902	Body;Body		8:103299554-103300000	Gene_Associated_Cell_type_specific				chr8:103299585-103299830			-0.620925	-4.28296	-6.70438	7.85783e-10	5.70087e-07	12.1084
cg01568402	chr3	64074407	-		OpenSea	LINC00994;PRICKLE2-AS1	NR_033978;NR_045697	TSS1500;Body				RP11-129B22.2;RP11-129B22.1	ENST00000485805.1;ENST00000482609.1	TSS1500;5'UTR	chr3:64074160-64074855			-0.640074	0.0427217	-6.70438	7.85805e-10	5.70087e-07	12.1083
cg16209827	chr7	86595378	-		OpenSea	KIAA1324L;KIAA1324L;KIAA1324L;KIAA1324L	NM_152748;NM_001142749;NM_001291991;NM_001291990	TSS200;Body;5'UTR;5'UTR				KIAA1324L	ENST00000398276.2;ENST00000416314.1;ENST00000425689.1	TSS200;TSS200;TSS200				-0.35862	0.373946	-6.70405	7.87061e-10	5.70448e-07	12.1068
cg20083308	chr1	100731655	+	chr1:100731632-100731999	Island	RTCA-AS1;RTCA-AS1;RTCA;RTCA	NR_110435;NR_110434;NM_001130841;NM_003729	Body;Body;TSS200;TSS200		1:100731203-100732324	Unclassified	RP11-305E17.6;RP11-305E17.6;RTCD1;RTCD1;RTCD1;RTCD1	ENST00000421185.1;ENST00000421185.1;ENST00000370128.4;ENST00000498617.1;ENST00000483474.1;ENST00000260563.4;ENST00000370126.1	3'UTR;1stExon;TSS200;TSS200;TSS200;TSS200;TSS200	chr1:100731625-100731875			0.71648	-3.53796	6.70327	7.9012e-10	5.72112e-07	12.1032
cg27007807	chr20	46355955	+		OpenSea	SULF2;SULF2;SULF2	NM_018837;NM_001161841;NM_198596	Body;Body;Body	chr20:46355529-46355529			SULF2	ENST00000474450.1;ENST00000478766.1;ENST00000463221.1	3'UTR;3'UTR;3'UTR	chr20:46355860-46356075			0.509552	-0.205168	6.70201	7.95016e-10	5.75103e-07	12.0973
cg16086782	chr11	70741332	-		OpenSea	SHANK2	NM_012309	Body					ENST00000460048.1	3'UTR				-0.409813	2.09713	-6.70129	7.97863e-10	5.76607e-07	12.0939
cg02684562	chr10	26064950	-		OpenSea													-0.428341	-1.47387	-6.70074	8.00008e-10	5.77601e-07	12.0914
cg10658517	chr4	188351888	-		OpenSea	LOC339975	NR_038931	Body										-0.380527	-0.0184328	-6.70013	8.02419e-10	5.78786e-07	12.0886
cg16506959	chr4	83404135	+		OpenSea													-0.357915	0.476083	-6.69885	8.07483e-10	5.81879e-07	12.0826
cg00084591	chr9	102793395	+		OpenSea	ERP44	NM_015051	Body									chr9:102792672-102793448	-0.358019	-1.05876	-6.69796	8.11041e-10	5.83883e-07	12.0785
cg03310079	chr1	39314674	-		OpenSea	RRAGC;RRAGC	NM_022157;NM_001271851	Body;Body				RRAGC	ENST00000474456.1;ENST00000493015.1	TSS1500;3'UTR				-0.378435	-0.214006	-6.69737	8.13415e-10	5.85031e-07	12.0757
cg04340895	chr4	47463168	-	chr4:47465510-47465819	N_Shelf	COMMD8	NM_017845	Body					ENST00000509220.1	3'UTR				0.426856	1.79543	6.69383	8.277e-10	5.94735e-07	12.0592
cg01443467	chr2	232333030	-	chr2:232328445-232330149	S_Shelf								ENST00000461347.1	3'UTR	chr2:232333025-232333355			0.296171	-0.184202	6.69318	8.30352e-10	5.9607e-07	12.0562
cg04169306	chr10	103570611	+		OpenSea	MGEA5;MGEA5	NM_001142434;NM_012215	Body;Body				MGEA5;RP11-190J1.7	ENST00000419011.2;ENST00000437697.1	3'UTR;TSS200				-0.300433	-0.150045	-6.69254	8.32968e-10	5.97377e-07	12.0532
cg13784898	chr1	41827425	+	chr1:41826680-41828290	Island	FOXO6	NM_001291281	TSS200				FOXO6	ENST00000372591.1	TSS200	chr1:41827205-41828055			0.437029	-2.55041	6.69186	8.35771e-10	5.98815e-07	12.0501
cg09798016	chr21	39411765	+		OpenSea								ENST00000553129.1	3'UTR	chr21:39411765-39411990			-0.402707	-1.06057	-6.69083	8.39997e-10	6.0127e-07	12.0453
cg16442638	chr2	120989893	+		OpenSea					2:120989441-120990325	Unclassified					chr2:120989152-120990477	chr2:120987454-120990766	-0.591392	-4.23159	-6.69031	8.42145e-10	6.02233e-07	12.0429
cg16962341	chr16	14294202	+		OpenSea	MKL2;MKL2	NM_014048;NM_001308142	Body;Body				CTA-276F8.2;MKL2;MKL2	ENST00000570581.1;ENST00000573051.1;ENST00000573051.1;ENST00000575768.1	TSS200;5'UTR;1stExon;5'UTR				-0.33151	0.103874	-6.68913	8.47053e-10	6.05166e-07	12.0374
cg17864958	chr1	224370909	+	chr1:224370585-224371755	Island	DEGS1;DEGS1	NM_144780;NM_003676	TSS200;TSS200		1:224370652-224371168	Promoter_Associated	DEGS1;DEGS1;DEGS1;DEGS1	ENST00000465848.1;ENST00000391877.3;ENST00000323699.4;ENST00000323699.4	TSS1500;TSS200;5'UTR;1stExon	chr1:224370525-224371735			0.3812	-2.15172	6.68765	8.53263e-10	6.08764e-07	12.0305
cg19824436	chr1	145384929	-	chr1:145385289-145385537	N_Shore												chr1:145381916-145385445	-0.501402	0.538031	-6.68754	8.5371e-10	6.08764e-07	12.03
cg01481116	chr11	93867992	+		OpenSea	PANX1	NM_015368	Body										-0.319501	-1.75396	-6.68716	8.553e-10	6.09319e-07	12.0282
cg16688033	chr12	132450929	-		OpenSea	EP400	NM_015409	Body								chr12:132450746-132450973		-0.378909	-0.908328	-6.68476	8.6547e-10	6.1598e-07	12.0171
cg12175407	chr19	10971999	+		OpenSea	C19orf38	NM_001136482	Body		19:10971868-10972194	Unclassified_Cell_type_specific				chr19:10971840-10972075			-0.379819	0.0802757	-6.68448	8.66669e-10	6.16249e-07	12.0158
cg27619796	chr16	86756180	+		OpenSea							CTD-2015G9.1;CTD-2015G9.2	ENST00000563331.1;ENST00000569740.1;ENST00000562064.1	TSS1500;5'UTR;5'UTR				-0.288089	-0.728998	-6.6838	8.69583e-10	6.17736e-07	12.0126
cg15124881	chr2	239279010	+		OpenSea	TRAF3IP1;TRAF3IP1	NM_015650;NM_001139490	Body;Body					ENST00000462122.1	5'UTR		chr2:239278759-239280241	chr2:239278834-239280001	-0.297047	-0.258504	-6.68144	8.7974e-10	6.24361e-07	12.0016
cg26458816	chr19	18650416	+	chr19:18653766-18654531	N_Shelf	FKBP8	NM_012181	Body							chr19:18650065-18650675			-0.452418	2.8965	-6.68115	8.80959e-10	6.24635e-07	12.0003
cg20442744	chr1	240995973	+		OpenSea	RGS7;RGS7;RGS7;RGS7	NM_002924;NM_001282778;NM_001282775;NM_001282773	Body;Body;Body;Body							chr1:240995725-240996135			-0.36046	1.51401	-6.68073	8.82801e-10	6.24993e-07	11.9983
cg18539787	chr6	149416402	-		OpenSea				chr6:149416134-149416134	6:149416246-149416472	Unclassified_Cell_type_specific				chr6:149416105-149416495			-0.468322	-1.31885	-6.68065	8.83128e-10	6.24993e-07	11.998
cg07835232	chr7	140302680	+		OpenSea	DENND2A	NM_015689	TSS1500				DENND2A;DENND2A;DENND2A;DENND2A;DENND2A	ENST00000492720.1;ENST00000461883.1;ENST00000537639.1;ENST00000475837.1;ENST00000477488.1;ENST00000496613.1;ENST00000275884.6;ENST00000491728.1;ENST00000489552.1	5'UTR;TSS1500;TSS1500;5'UTR;5'UTR;5'UTR;5'UTR;5'UTR;5'UTR				-0.356312	-0.0813965	-6.67958	8.87795e-10	6.27415e-07	11.993
cg00815862	chr16	88851914	-	chr16:88850744-88852274	Island	FAM38A	NM_001142864	TSS1500		16:88851824-88852224	Unclassified	PIEZO1	ENST00000301015.9	TSS1500	chr16:88851900-88852275			0.527711	-2.73598	6.67949	8.88221e-10	6.27415e-07	11.9925
cg11255311	chr11	65634616	-		OpenSea	EFEMP2;EFEMP2	NM_016938;NR_037718	Body;Body				MUS81;EFEMP2	ENST00000527277.1;ENST00000525006.1;ENST00000526628.1;ENST00000532648.1;ENST00000528409.1	TSS200;5'UTR;3'UTR;3'UTR;3'UTR		chr11:65632383-65641635	chr11:65634277-65641981	0.402798	1.3524	6.67774	8.95882e-10	6.32232e-07	11.9844
cg04322608	chr11	17392359	-		OpenSea	NCR3LG1	NM_001202439	Body									chr11:17388040-17395244	-0.421631	0.197571	-6.67702	8.99036e-10	6.32923e-07	11.9811
ch.19.1271107R	chr19	39332532	+		OpenSea	HNRNPL;HNRNPL	NM_001005335;NM_001533	Body;Body		19:39332510-39332842	Gene_Associated_Cell_type_specific				chr19:39332505-39332790			-0.493142	-4.9196	-6.67702	8.99069e-10	6.32923e-07	11.9811
cg04216721	chr6	130010950	-		OpenSea	ARHGAP18	NM_033515	Body				RP11-73O6.4	ENST00000563385.1	5'UTR	chr6:130010885-130011310			0.415199	0.674238	6.67694	8.99391e-10	6.32923e-07	11.9807
cg16431888	chr18	56220870	-		OpenSea	ALPK2	NM_052947	Body							chr18:56220740-56221030			-0.391757	0.168298	-6.67537	9.06382e-10	6.37246e-07	11.9734
cg25962947	chr11	102323538	-	chr11:102322529-102323762	Island	TMEM123;TMEM123	NM_052932;NM_052932	1stExon;5'UTR		11:102323258-102323777	Promoter_Associated	TMEM123;TMEM123;TMEM123;TMEM123;TMEM123;RP11-315O6.1;TMEM123	ENST00000361236.3;ENST00000398136.2;ENST00000526676.1;ENST00000532161.1;ENST00000361236.3;ENST00000398136.2;ENST00000528717.1;ENST00000529492.1;ENST00000525577.1	1stExon;1stExon;TSS1500;TSS1500;5'UTR;5'UTR;TSS200;TSS1500;3'UTR	chr11:102323245-102323975			0.186548	-1.47881	6.67498	9.0813e-10	6.37878e-07	11.9716
cg03821354	chr21	43733830	-		OpenSea	TFF3	NM_003226	Body				TFF3	ENST00000489676.1;ENST00000553129.1	TSS200;3'UTR	chr21:43733605-43733935			0.396611	0.406542	6.67456	9.09999e-10	6.38593e-07	11.9697
cg15623480	chr7	27224343	-	chr7:27224267-27224596	Island	HOXA11AS;HOXA11	NR_002795;NM_005523	TSS1500;1stExon				HOXA11-AS;HOXA11-AS;HOXA11-AS;HOXA11;HOXA11-AS;HOXA11-AS;HOXA11-AS;HOXA11-AS	ENST00000522674.1;ENST00000517723.1;ENST00000520395.1;ENST00000006015.3;ENST00000520360.1;ENST00000520360.1;ENST00000522863.1;ENST00000522863.1	TSS1500;TSS1500;TSS1500;1stExon;1stExon;5'UTR;1stExon;5'UTR	chr7:27223460-27226695			0.643861	-3.60152	6.67387	9.13099e-10	6.4017e-07	11.9664
cg10733692	chr20	52328616	-		OpenSea											chr20:52327983-52329003	chr20:52327274-52331376	0.407936	0.891875	6.67266	9.1852e-10	6.4337e-07	11.9608
cg10335543	chr14	102829157	+	chr14:102829156-102829873	Island	TECPR2;CINP	NM_014844;NM_032630	TSS1500;Body		14:102828292-102830267	Promoter_Associated	TECPR2;TECPR2;TECPR2;CINP;TECPR2	ENST00000561228.1;ENST00000558678.1;ENST00000380088.4;ENST00000536961.2;ENST00000359520.7;ENST00000561468.1;ENST00000558523.1	TSS1500;TSS1500;TSS1500;TSS200;TSS200;3'UTR;3'UTR	chr14:102829145-102829435			0.627165	-2.53191	6.67177	9.22539e-10	6.45583e-07	11.9567
cg22751438	chr9	115333218	+		OpenSea	KIAA1958;KIAA1958;KIAA1958	NM_001287036;NM_001287038;NM_133465	5'UTR;5'UTR;5'UTR				KIAA1958;KIAA1958;KIAA1958	ENST00000337530.6;ENST00000374244.3;ENST00000536272.1	5'UTR;5'UTR;5'UTR	chr9:115332920-115333515			-0.29336	-0.38842	-6.67038	9.28864e-10	6.49404e-07	11.9503
cg26161997	chr4	124281050	-		OpenSea										chr4:124280740-124281110			0.428746	0.498084	6.66832	9.38344e-10	6.54816e-07	11.9407
cg20930793	chr14	31872220	-		OpenSea	HEATR5A	NM_015473	5'UTR				HEATR5A;RP11-176H8.1;HEATR5A;HEATR5A	ENST00000439348.1;ENST00000547378.1;ENST00000549184.1;ENST00000382464.2;ENST00000543095.2;ENST00000549185.1	TSS200;3'UTR;5'UTR;5'UTR;5'UTR;3'UTR				0.484906	1.30613	6.66832	9.38349e-10	6.54816e-07	11.9407
cg19213808	chr17	49336082	+	chr17:49337102-49338583	N_Shore	MBTD1	NM_017643	5'UTR		17:49336032-49336101	Promoter_Associated_Cell_type_specific	MBTD1	ENST00000405860.2	5'UTR	chr17:49335885-49336470			0.626241	0.445872	6.66657	9.46459e-10	6.59783e-07	11.9325
cg06400301	chr1	248438569	-		OpenSea	OR2T33	NM_001004695	TSS1500				OR2T33	ENST00000318021.2	TSS1500				-0.181741	-0.906373	-6.6664	9.47224e-10	6.59783e-07	11.9318
cg24273843	chr15	26254550	+		OpenSea	LOC100128714	NR_040082	Body				SNORA48;RP11-1084I9.1	ENST00000391302.1;ENST00000383019.2	TSS1500;5'UTR				-0.314652	0.0562801	-6.66471	9.55129e-10	6.64673e-07	11.9239
cg13128596	chr11	104839858	-		OpenSea	CASP4	NM_001225	TSS1500				CASP4;CASP4;CASP4	ENST00000444739.2;ENST00000417440.2;ENST00000444739.2;ENST00000533730.1;ENST00000529183.1;ENST00000531546.1;ENST00000524843.1;ENST00000531333.1	1stExon;5'UTR;5'UTR;TSS1500;TSS1500;TSS1500;TSS1500;TSS1500	chr11:104839720-104839995			-0.338662	0.0327821	-6.66395	9.58694e-10	6.66536e-07	11.9204
cg27485605	chr12	96430600	+	chr12:96429014-96429509	S_Shore	LTA4H;LTA4H;LTA4H	NM_000895;NM_001256643;NM_001256644	TSS1500;Body;Body				LTA4H	ENST00000553041.1;ENST00000548852.1;ENST00000228740.2	TSS1500;TSS1500;TSS1500			chr12:96427565-96430657	-0.378214	-0.00393261	-6.66272	9.64493e-10	6.69669e-07	11.9147
cg00609367	chr10	84983391	-		OpenSea												chr10:84982565-84983532	-0.283683	-0.59699	-6.66262	9.64985e-10	6.69669e-07	11.9142
cg14390856	chr17	8537259	-	chr17:8533004-8534933	S_Shelf												chr17:8536340-8537565	-0.370654	0.25413	-6.6617	9.69341e-10	6.72071e-07	11.9099
ch.19.841535R	chr19	19923956	+		OpenSea	ZNF506;ZNF506	NM_001145404;NM_001099269	Body;Body										-0.533967	-4.33673	-6.66071	9.74066e-10	6.74724e-07	11.9053
cg18721739	chr9	112895514	+		OpenSea	AKAP2;PALM2-AKAP2;PALM2-AKAP2;AKAP2;AKAP2	NM_001136562;NM_007203;NM_147150;NM_001004065;NM_001198656	5'UTR;Body;Body;Body;Body				AKAP2	ENST00000259318.7;ENST00000471798.1	5'UTR;5'UTR	chr9:112895420-112895670			0.416873	1.75245	6.65948	9.79989e-10	6.78201e-07	11.8996
cg18755404	chr2	236765874	+		OpenSea	AGAP1;AGAP1	NM_014914;NM_001037131	Body;Body										-0.348929	1.58868	-6.65899	9.8233e-10	6.79195e-07	11.8974
cg19045191	chr11	34167855	-		OpenSea	NAT10;NAT10	NM_024662;NM_001144030	3'UTR;3'UTR				NAT10;NAT10;NAT10	ENST00000534509.1;ENST00000531159.2;ENST00000527971.1;ENST00000257829.3	TSS1500;3'UTR;3'UTR;3'UTR	chr11:34167640-34167895			0.317451	0.866068	6.65855	9.84461e-10	6.80042e-07	11.8953
cg03487777	chr12	111872641	+		OpenSea	SH2B3;SH2B3	NM_001291424;NM_005475	TSS200;Body		12:111872451-111873220	Promoter_Associated	SH2B3	ENST00000551001.1;ENST00000550925.1	TSS200;5'UTR	chr12:111872520-111873115			-0.560303	-3.91821	-6.65803	9.87011e-10	6.81177e-07	11.8929
cg12063709	chr18	55381961	+		OpenSea	ATP8B1	NM_005603	Body	chr18:55381917-55381917							chr18:55381908-55382894		-0.312283	0.354798	-6.65702	9.91912e-10	6.83519e-07	11.8882
cg13706611	chr11	55861503	-		OpenSea	OR8I2	NM_001003750	1stExon				OR8I2;OR8I2;OR8I2	ENST00000302124.2;ENST00000560768.1;ENST00000560768.1	1stExon;1stExon;3'UTR				-0.251612	0.0504555	-6.65691	9.92423e-10	6.83519e-07	11.8877
cg27169819	chr17	79388690	-	chr17:79388434-79388927	Island	BAHCC1	NM_001080519	Body								chr17:79379158-79395912		-0.236629	2.19163	-6.65677	9.93134e-10	6.83519e-07	11.887
cg11334499	chr10	132999707	-		OpenSea	TCERG1L	NM_174937	Body					ENST00000483040.1	3'UTR				-0.401507	1.35724	-6.65571	9.98306e-10	6.86449e-07	11.8821
cg04483863	chr5	173171737	-		OpenSea							CTB-43E15.3;CTB-43E15.3	ENST00000518902.1;ENST00000517733.1	3'UTR;3'UTR	chr5:173171540-173171935			0.433196	1.04266	6.65501	1.00175e-09	6.88189e-07	11.8789
cg11691170	chr11	130318691	-	chr11:130318234-130320198	Island	ADAMTS15	NM_139055	TSS200				ADAMTS15	ENST00000299164.2	TSS200	chr11:130318245-130319375			0.336022	-2.21527	6.65231	1.0151e-09	6.96719e-07	11.8664
cg22485552	chr5	159507663	-		OpenSea	PWWP2A;PWWP2A;PWWP2A	NM_052927;NM_001267035;NM_052927	ExonBnd;Body;Body				PWWP2A	ENST00000456329.2;ENST00000524050.1;ENST00000521424.1	ExonBnd;3'UTR;3'UTR	chr5:159507585-159507790			-0.366887	0.822179	-6.65204	1.01648e-09	6.97029e-07	11.8651
cg06841486	chr17	8022990	-	chr17:8024758-8026862	N_Shore	ALOXE3;ALOXE3	NM_021628;NM_001165960	TSS1500;TSS1500				ALOXE3;ALOXE3;ALOXE3	ENST00000380149.1;ENST00000448843.1;ENST00000318227.2	TSS1500;TSS1500;TSS1500	chr17:8022865-8023275			-0.350876	-4.20747	-6.6508	1.02268e-09	7.00646e-07	11.8593
cg20414053	chr15	33033109	+		OpenSea				chr15:33032997-33032997						chr15:33033020-33033390			-0.340851	0.424138	-6.64886	1.03245e-09	7.06691e-07	11.8503
cg10254557	chr1	166847038	-	chr1:166844996-166845773	S_Shore	TADA1	NM_053053	TSS1500				TADA1	ENST00000367874.4	TSS1500				0.26501	1.08746	6.64783	1.03769e-09	7.09631e-07	11.8456
cg08288664	chr10	45465680	+		OpenSea	RASSF4	NM_032023	Body				RASSF4	ENST00000483709.1;ENST00000462822.1;ENST00000462822.1;ENST00000428466.1;ENST00000374411.2;ENST00000489171.1;ENST00000483709.1	1stExon;1stExon;5'UTR;1stExon;TSS1500;5'UTR;5'UTR				0.365385	0.878517	6.64753	1.03922e-09	7.10027e-07	11.8442
cg07301376	chr1	174188831	+		OpenSea	RABGAP1L	NM_014857	Body				RABGAP1L	ENST00000487987.1;ENST00000367689.3	TSS1500;5'UTR	chr1:174188800-174189035			0.468699	1.26514	6.64676	1.04313e-09	7.12053e-07	11.8406
cg11148364	chr15	25434492	-		OpenSea	SNORD115-11;SNORD115-36;SNORD115-43;SNORD115-29	NR_003303;NR_003351;NR_003358;NR_003344	TSS200;TSS200;TSS200;TSS200				SNORD115-11	ENST00000363616.1;ENST00000414175.1;ENST00000414175.1;ENST00000424208.1	TSS200;1stExon;5'UTR;5'UTR	chr15:25434225-25434555			-0.293433	-0.448462	-6.64561	1.04903e-09	7.15428e-07	11.8353
cg13369998	chr18	31938133	-		OpenSea												chr18:31937601-31939525	-0.308447	0.212524	-6.64536	1.05036e-09	7.15689e-07	11.8341
cg19970425	chr15	55581976	+	chr15:55581772-55582571	Island	RAB27A;RAB27A	NM_183235;NM_183235	1stExon;5'UTR		15:55581889-55583380	Promoter_Associated	RAB27A;RAB27A	ENST00000565776.1;ENST00000336787.1;ENST00000567639.1;ENST00000336787.1;ENST00000563262.1;ENST00000567639.1;ENST00000565776.1	1stExon;1stExon;1stExon;5'UTR;5'UTR;3'UTR;3'UTR	chr15:55581920-55582170			0.354692	-2.09539	6.64427	1.05598e-09	7.18867e-07	11.829
cg14239751	chr2	150257689	-		OpenSea	LYPD6;LYPD6	NM_001195685;NM_194317	5'UTR;5'UTR				LYPD6;LYPD6	ENST00000414420.1;ENST00000392854.4;ENST00000409381.1;ENST00000334166.4;ENST00000418762.1	5'UTR;5'UTR;5'UTR;5'UTR;5'UTR	chr2:150257545-150257815			-0.260219	-0.745475	-6.64064	1.07493e-09	7.31101e-07	11.8122
cg06774087	chr5	79647614	-		OpenSea	LOC441089	NR_003665	Body							chr5:79647605-79647875			-0.345993	-0.5422	-6.63886	1.08436e-09	7.36751e-07	11.804
cg12147485	chr2	75730570	+		OpenSea	EVA1A;EVA1A	NM_032181;NM_001135032	Body;Body				FAM176A	ENST00000490746.1;ENST00000485891.1	3'UTR;3'UTR		chr2:75729994-75730760	chr2:75729403-75731082	-0.545732	-3.12581	-6.63871	1.0852e-09	7.36751e-07	11.8032
cg22697477	chr21	36203255	+		OpenSea	RUNX1;RUNX1;RUNX1	NM_001122607;NM_001001890;NM_001754	Body;Body;Body	chr21:36203156-36203156				ENST00000479325.1;ENST00000482318.1	TSS1500;3'UTR	chr21:36203120-36203350			-0.598476	-0.703424	-6.63749	1.09171e-09	7.40504e-07	11.7976
cg05705089	chr20	42839217	-	chr20:42839134-42839883	Island	C20orf111	NM_016470	5'UTR		20:42838402-42840310	Promoter_Associated	C20orf111;RP5-995J12.2;C20orf111	ENST00000255174.2;ENST00000439943.1;ENST00000437730.1;ENST00000442383.1;ENST00000435163.1;ENST00000372970.1	5'UTR;TSS1500;TSS1500;TSS1500;TSS1500;TSS1500	chr20:42838985-42839775			0.41789	-3.47459	6.63712	1.09365e-09	7.41147e-07	11.7959
cg09172043	chr10	101025916	+		OpenSea												chr10:101025681-101026618	-0.205821	0.29525	-6.63654	1.09676e-09	7.42581e-07	11.7932
cg24133724	chr15	77271602	+		OpenSea													-0.183899	-0.77343	-6.63636	1.09774e-09	7.42581e-07	11.7924
cg22221730	chr3	49817940	-		OpenSea	IP6K1;IP6K1	NM_001006115;NM_153273	5'UTR;5'UTR				IP6K1;IP6K1;IP6K1;IP6K1;IP6K1	ENST00000395238.1;ENST00000460540.1;ENST00000498149.1;ENST00000321599.4;ENST00000468463.1	5'UTR;5'UTR;3'UTR;5'UTR;5'UTR	chr3:49817545-49817970			0.360373	1.21904	6.63438	1.10847e-09	7.49165e-07	11.7832
cg05124953	chr5	90524312	+		OpenSea							RP11-414H23.3	ENST00000510153.1	TSS1500	chr5:90524080-90524530			-0.671361	-1.59277	-6.63412	1.10989e-09	7.49446e-07	11.782
cg20834311	chr2	164123027	-		OpenSea											chr2:164122778-164123747		-0.439206	0.137683	-6.63237	1.11944e-09	7.55219e-07	11.7739
cg03410205	chr16	32611277	+		OpenSea							RP11-652G5.1	ENST00000562976.1	TSS1500				-0.504512	-1.11711	-6.63217	1.12053e-09	7.55275e-07	11.773
cg02568557	chr11	129288930	-		OpenSea	BARX2	NM_003658	Body								chr11:129287901-129289050		-0.503487	-0.486576	-6.63183	1.12241e-09	7.55861e-07	11.7714
cg22481606	chr17	56429567	-	chr17:56429455-56429906	Island	SUPT4H1	NM_003168	TSS200		17:56428766-56430656	Promoter_Associated	SUPT4H1	ENST00000225504.3	TSS200	chr17:56429065-56429895			0.398747	-3.8321	6.63117	1.12603e-09	7.57624e-07	11.7683
cg09141640	chr22	43433811	-		OpenSea	LOC100506679	NR_125362	TSS1500				AL022476.2	ENST00000443063.1	TSS1500	chr22:43433805-43434015			-0.271479	-1.54632	-6.63039	1.1304e-09	7.5988e-07	11.7647
cg09877916	chr12	12993785	+		OpenSea												chr12:12992292-12994040	-0.527979	0.959423	-6.63012	1.13184e-09	7.60172e-07	11.7635
cg22748815	chr7	99965437	+		OpenSea	PILRB;PILRB;PILRB	NM_178238;NM_013440;NM_175047	3'UTR;3'UTR;3'UTR				PILRB	ENST00000310771.4;ENST00000432297.1	3'UTR;5'UTR	chr7:99965225-99965650			0.453472	1.14924	6.62854	1.14066e-09	7.65407e-07	11.7561
cg07738077	chr19	53303448	+		OpenSea	ZNF28	NM_006969	Body									chr19:53303065-53304299	-0.448052	-0.71402	-6.62763	1.14578e-09	7.68157e-07	11.7519
cg24800930	chr14	24454176	-	chr14:24457864-24458100	N_Shelf	DHRS4L2;DHRS4L2;DHRS4L2	NM_001193637;NM_001193636;NM_001193635	5'UTR;5'UTR;5'UTR	chr14:24454112-24454112			DHRS4L2	ENST00000558423.1;ENST00000534993.1	3'UTR;5'UTR				-0.403178	0.959923	-6.62584	1.15586e-09	7.74225e-07	11.7436
cg25622855	chr1	228395347	+		OpenSea	OBSCN;OBSCN	NM_052843;NM_001098623	TSS1500;TSS1500				OBSCN;OBSCN	ENST00000284548.11;ENST00000366709.4;ENST00000337335.5	TSS1500;TSS1500;3'UTR	chr1:228395240-228395875			-0.236173	-0.639317	-6.625	1.16062e-09	7.76716e-07	11.7398
cg21020082	chr2	220042127	+	chr2:220041129-220043410	Island	FAM134A;C2orf24	NM_024293;NM_015680	TSS1500;TSS1500				FAM134A;CNPPD1;CNPPD1;FAM134A	ENST00000458520.1;ENST00000443757.1;ENST00000430297.2;ENST00000273048.2;ENST00000452293.1;ENST00000409789.1;ENST00000451647.1;ENST00000360507.5;ENST00000430747.1;ENST00000452022.1;ENST00000453038.1;ENST00000443518.2	5'UTR;TSS1500;TSS1500;TSS1500;TSS1500;5'UTR;TSS1500;TSS1500;TSS1500;TSS1500;TSS200;TSS1500	chr2:220041585-220042415			-0.289809	-4.99922	-6.62439	1.16409e-09	7.78348e-07	11.7369
cg26899692	chr12	68042794	-	chr12:68042166-68043876	Island	DYRK2;DYRK2;DYRK2;DYRK2	NM_006482;NM_006482;NM_003583;NM_003583	5'UTR;1stExon;1stExon;5'UTR				DYRK2;DYRK2;DYRK2;DYRK2;DYRK2	ENST00000319833.6;ENST00000543747.1;ENST00000344096.3;ENST00000344096.3;ENST00000393555.3;ENST00000393555.3;ENST00000537632.1	TSS1500;5'UTR;5'UTR;1stExon;1stExon;5'UTR;TSS200	chr12:68041605-68044975			0.298008	-1.54548	6.62309	1.17154e-09	7.82631e-07	11.7309
cg14362073	chr5	179333851	-	chr5:179334344-179335115	N_Shore	TBC1D9B;TBC1D9B	NM_198868;NM_015043	Body;Body							chr5:179333640-179335290			0.342841	1.30123	6.62114	1.18278e-09	7.89218e-07	11.7219
cg13836957	chr2	203830758	-		OpenSea	CARF;CARF;CARF;CARF;CARF	NM_001282912;NM_024744;NM_001282911;NM_001282910;NM_001104586	Body;Body;Body;Body;Body	chr2:203830574-203830574			WDR12;ALS2CR8	ENST00000477723.1;ENST00000471271.1	3'UTR;5'UTR	chr2:203830540-203830835			-0.59696	-3.02554	-6.62102	1.1835e-09	7.89218e-07	11.7213
cg00724095	chr10	116469987	-		OpenSea										chr10:116469760-116470050			-0.407465	0.777826	-6.61596	1.21318e-09	8.08289e-07	11.6979
cg03091751	chr7	150941543	+	chr7:150942304-150943033	N_Shore	SMARCD3;SMARCD3;SMARCD3	NM_001003801;NM_003078;NM_001003802	Body;Body;Body		7:150939973-150941823	Unclassified	SMARCD3	ENST00000472988.1;ENST00000485610.1;ENST00000460431.1;ENST00000472103.1;ENST00000477169.1	3'UTR;3'UTR;3'UTR;TSS1500;3'UTR	chr7:150940700-150941710			-0.389676	-4.25746	-6.61549	1.21599e-09	8.09444e-07	11.6957
cg16621270	chr17	38453199	-		OpenSea	CDC6	NM_001254	Body							chr17:38452840-38453310			-0.526307	0.503217	-6.61393	1.22531e-09	8.14926e-07	11.6885
cg27658411	chr12	25956162	-		OpenSea							RP11-443N24.1;RP11-443N24.2	ENST00000539003.1;ENST00000536949.1	5'UTR;3'UTR	chr12:25956085-25956295			-0.457434	-0.345721	-6.61355	1.22761e-09	8.15736e-07	11.6867
cg09031958	chr5	179203369	+		OpenSea	MAML1	NM_014757	3'UTR				MAML1;MAML1	ENST00000292599.3;ENST00000503050.1	3'UTR;5'UTR		chr5:179201191-179203799		0.422192	1.6883	6.61278	1.23222e-09	8.1786e-07	11.6832
cg05450804	chr3	72976561	+	chr3:72977999-72978325	N_Shore	GXYLT2	NM_001080393	Body										0.841242	1.58211	6.61248	1.23407e-09	8.1786e-07	11.6818
cg23572311	chr7	11445771	-		OpenSea	THSD7A	NM_015204	Body				AC004160.4;AC004538.3	ENST00000425837.1;ENST00000445839.1	TSS1500;5'UTR				-0.4579	0.581987	-6.61248	1.23408e-09	8.1786e-07	11.6818
cg06792742	chr11	114269589	+	chr11:114270799-114271690	N_Shore	C11orf71;C11orf71;C11orf71	NM_019021;NM_001271562;NM_001271562	Body;3'UTR;1stExon				RBM7	ENST00000540163.1	TSS1500	chr11:114269325-114269750			0.674343	1.16137	6.61164	1.23917e-09	8.20513e-07	11.6779
cg24705158	chr5	177876830	-		OpenSea	COL23A1	NM_173465	Body									chr5:177875547-177878166	0.518375	0.685161	6.61131	1.24115e-09	8.211e-07	11.6764
cg01399068	chr2	207630025	-	chr2:207629878-207630160	Island	FASTKD2;MDH1B;MDH1B;FASTKD2;FASTKD2	NM_014929;NM_001039845;NM_001039845;NM_001136194;NM_001136193	TSS200;1stExon;5'UTR;TSS200;TSS200		2:207629422-207630723	Promoter_Associated	MDH1B;FASTKD2;FASTKD2;FASTKD2;MDH1B;MDH1B;MDH1B;MDH1B	ENST00000449792.1;ENST00000403094.3;ENST00000487777.1;ENST00000236980.6;ENST00000418289.1;ENST00000402774.3;ENST00000436472.1;ENST00000449792.1;ENST00000374412.3;ENST00000436472.1;ENST00000374412.3;ENST00000454776.2;ENST00000432911.1;ENST00000471988.1	5'UTR;TSS1500;TSS1500;TSS200;TSS200;TSS200;1stExon;1stExon;1stExon;5'UTR;5'UTR;TSS200;TSS200;TSS200	chr2:207629720-207630435			0.521191	-2.66059	6.61056	1.24574e-09	8.2341e-07	11.6729
cg00339980	chr18	8951604	-		OpenSea										chr18:8951505-8951855			-0.252209	-0.877757	-6.6092	1.25404e-09	8.28165e-07	11.6666
cg07957619	chr6	43595208	-	chr6:43596790-43597690	N_Shore	GTPBP2;GTPBP2	NM_019096;NM_001286216	Body;TSS200				GTPBP2;GTPBP2;GTPBP2;GTPBP2	ENST00000434548.1;ENST00000393882.1;ENST00000476510.1;ENST00000478872.1;ENST00000307114.7	5'UTR;TSS1500;TSS1500;TSS200;TSS200	chr6:43595005-43595255			-0.320025	-1.05469	-6.60857	1.2579e-09	8.29989e-07	11.6637
cg05026674	chr20	39704724	+		OpenSea	TOP1	NM_003286	Body									chr20:39704212-39704810	0.375385	1.45701	6.60837	1.25912e-09	8.30063e-07	11.6628
cg01222190	chr13	113731267	-	chr13:113731153-113731583	Island	MCF2L;MCF2L	NM_001112732;NM_024979	Body;Body							chr13:113730985-113731435			-0.328759	2.04685	-6.60746	1.26474e-09	8.33039e-07	11.6586
cg08989903	chr1	24952794	-		OpenSea							Y_RNA	ENST00000459380.1	TSS1500				-0.388227	0.233046	-6.60727	1.26595e-09	8.33101e-07	11.6577
cg05934928	chr19	19866258	+		OpenSea				chr19:19866097-19866097							chr19:19865958-19867182		-0.196498	-0.333258	-6.60671	1.26943e-09	8.34659e-07	11.6551
cg26617011	chr7	17184207	+		OpenSea				chr7:17184032-17184032						chr7:17184000-17184450			-0.5046	-2.99626	-6.60629	1.27207e-09	8.35662e-07	11.6531
cg04278444	chr15	25456904	-		OpenSea	SNORD115-15;SNORD115-21;PAR4;SNORD115-23	NR_003307;NR_003313;NR_022010;NR_003315	Body;Body;Body;TSS200				SNORD115-23	ENST00000450809.1;ENST00000364461.1;ENST00000424333.1;ENST00000424208.1	5'UTR;TSS200;5'UTR;5'UTR				-0.249547	-0.48613	-6.60466	1.28224e-09	8.41608e-07	11.6456
cg06883852	chr18	2650498	-		OpenSea							U6	ENST00000364005.1	TSS1500				0.4428	1.68166	6.60328	1.29095e-09	8.46583e-07	11.6392
cg06517984	chr8	143407646	+	chr8:143407246-143408048	Island	TSNARE1	NM_145003	Body				TSNARE1	ENST00000518928.1	TSS200	chr8:143407380-143407775			-0.895441	0.419185	-6.60011	1.31108e-09	8.59034e-07	11.6246
cg22196977	chr2	128263013	-		OpenSea	IWS1	NM_017969	Body				IWS1	ENST00000497888.1;ENST00000495369.1;ENST00000486662.1;ENST00000479083.1;ENST00000478949.1;ENST00000460511.1;ENST00000483889.1	TSS1500;3'UTR;3'UTR;3'UTR;3'UTR;3'UTR;3'UTR	chr2:128262720-128263230			-0.284311	-0.137955	-6.59834	1.32254e-09	8.6579e-07	11.6163
cg17686973	chr19	54181532	+		OpenSea	MIR515-2;MIR515-1	NR_030187;NR_030184	TSS1500;TSS1500				MIR515-1	ENST00000384884.1	TSS1500				-0.311179	0.451326	-6.59755	1.32762e-09	8.68359e-07	11.6127
cg10543380	chr1	59354515	+		OpenSea	LINC01135;LINC01135;LINC01135	NR_034015;NR_034014;NR_108106	Body;Body;Body				RP4-794H19.2;RP4-794H19.1	ENST00000544621.1;ENST00000419531.1;ENST00000423408.1	5'UTR;5'UTR;3'UTR	chr1:59354485-59354875			-0.51166	0.95111	-6.59734	1.32899e-09	8.68498e-07	11.6117
cg20318252	chr17	55594714	+		OpenSea	MSI2;MSI2	NM_138962;NM_170721	Body;Body							chr17:55594660-55595010			0.285707	0.978562	6.59337	1.35505e-09	8.84756e-07	11.5934
cg11197020	chr20	48883871	+		OpenSea	LINC01272	NM_001278655	TSS200				RP11-290F20.3;RP11-290F20.3	ENST00000425497.1;ENST00000445003.1	TSS200;TSS200	chr20:48883380-48884075			-0.39214	-2.05467	-6.59193	1.36467e-09	8.90262e-07	11.5867
cg15710961	chr6	56572591	-		OpenSea	DST;DST;DST;DST	NM_001144770;NM_183380;NM_001144771;NM_001144769	Body;Body;Body;Body					ENST00000523967.1;ENST00000521821.1	3'UTR;3'UTR		chr6:56572255-56572609		0.42597	1.37013	6.58978	1.37908e-09	8.98884e-07	11.5768
cg10575089	chr17	56606542	-	chr17:56609025-56609583	N_Shelf	SEPT4;SEPT4;SEPT4;SEPT4	NM_080415;NM_080416;NM_004574;NM_004574	Body;Body;5'UTR;1stExon				SEPT4;SEPT4	ENST00000317268.2;ENST00000317268.2	1stExon;5'UTR	chr17:56606385-56606895			0.293027	-0.0345258	6.58946	1.38125e-09	8.99516e-07	11.5753
cg18895813	chr21	28339705	+	chr21:28337856-28340237	Island	ADAMTS5	NM_007038	TSS1500				ADAMTS5	ENST00000284987.5	TSS1500	chr21:28339045-28340175			0.395484	-3.07505	6.58916	1.38328e-09	8.99875e-07	11.5739
cg26128898	chr15	68315767	-		OpenSea				chr15:68315721-68315721						chr15:68315525-68315790			-0.42373	-0.298274	-6.58902	1.3842e-09	8.99875e-07	11.5733
cg16528891	chr1	36169528	-	chr1:36173406-36173979	N_Shelf													-0.36433	-0.500894	-6.58872	1.38621e-09	9.00405e-07	11.5719
cg15955410	chr11	102284261	-		OpenSea	TMEM123	NM_052932	Body	chr11:102283995-102283995			TMEM123;TMEM123;TMEM123	ENST00000529492.1;ENST00000525577.1;ENST00000531103.1;ENST00000528969.1;ENST00000532161.1	3'UTR;3'UTR;5'UTR;5'UTR;5'UTR				-0.259565	-0.173214	-6.58728	1.39601e-09	9.05984e-07	11.5652
cg19938920	chr18	21757108	+		OpenSea	OSBPL1A;OSBPL1A;OSBPL1A	NM_018030;NM_001242508;NM_080597	Body;Body;Body							chr18:21756745-21757335			0.294462	0.105946	6.58657	1.40086e-09	9.08347e-07	11.562
cg01973483	chr12	123591123	+		OpenSea	PITPNM2	NM_020845	5'UTR				PITPNM2;PITPNM2	ENST00000451868.2;ENST00000535289.1;ENST00000320201.4;ENST00000280562.5;ENST00000542210.1	TSS1500;3'UTR;5'UTR;5'UTR;5'UTR		chr12:123590919-123592385	chr12:123591122-123592411	0.455406	0.214804	6.58631	1.40264e-09	9.08718e-07	11.5608
cg12491657	chr5	34661150	+	chr5:34656123-34657330	S_Shelf	RAI14;RAI14;RAI14	NM_015577;NM_001145522;NM_001145520	5'UTR;5'UTR;5'UTR				RAI14;RAI14;RAI14	ENST00000265109.3;ENST00000514527.1;ENST00000510319.1;ENST00000513974.1;ENST00000512629.1;ENST00000428746.2;ENST00000514873.1;ENST00000514931.1	5'UTR;5'UTR;5'UTR;5'UTR;5'UTR;5'UTR;5'UTR;5'UTR	chr5:34660580-34661155			-0.307732	-0.180388	-6.58375	1.42035e-09	9.18816e-07	11.5489
cg04340481	chr21	26734161	-	chr21:26734108-26734485	Island													-0.341619	-0.486566	-6.5837	1.42067e-09	9.18816e-07	11.5487
cg04939326	chr11	73278053	+		OpenSea	FAM168A	NM_015159	5'UTR				FAM168A;FAM168A;FAM168A	ENST00000450446.2;ENST00000356467.4;ENST00000064778.4	5'UTR;5'UTR;5'UTR	chr11:73278040-73278450			0.297719	1.67052	6.58337	1.42297e-09	9.1951e-07	11.5472
cg16680624	chr7	30516376	-	chr7:30517987-30518610	N_Shore	NOD1	NM_006092	5'UTR				NOD1;NOD1	ENST00000413433.1;ENST00000423334.2;ENST00000411552.1;ENST00000434755.1;ENST00000419799.1;ENST00000222823.4;ENST00000419601.1	5'UTR;5'UTR;5'UTR;5'UTR;5'UTR;5'UTR;5'UTR	chr7:30516080-30516635			0.372934	1.39147	6.58307	1.42503e-09	9.20052e-07	11.5458
cg02224047	chr7	101883734	-	chr7:101882594-101882995	S_Shore	CUX1;CUX1;CUX1	NM_181500;NM_181552;NM_001913	Body;Body;Body										-0.356025	0.250479	-6.58286	1.4265e-09	9.20208e-07	11.5448
cg27118937	chr16	983870	+	chr16:979785-980198	S_Shelf	LMF1	NM_022773	Body				LMF1;LMF1;LMF1;LMF1;LA16c-366D3.1;LA16c-366D3.1	ENST00000539151.1;ENST00000568964.1;ENST00000543238.1;ENST00000568897.1;ENST00000562380.1;ENST00000567595.1;ENST00000567820.1;ENST00000569574.1	3'UTR;3'UTR;5'UTR;5'UTR;3'UTR;3'UTR;5'UTR;5'UTR	chr16:983445-983955			-0.399263	2.11017	-6.58253	1.42882e-09	9.20916e-07	11.5433
cg12616553	chr11	73742601	-		OpenSea	C2CD3	NM_001286577	Body				C2CD3	ENST00000442398.2;ENST00000542452.1	3'UTR;3'UTR	chr11:73742400-73742675			0.336597	1.05005	6.58227	1.43063e-09	9.21289e-07	11.5421
cg00774391	chr6	140320102	-		OpenSea													-0.23185	-0.594964	-6.58064	1.44212e-09	9.2789e-07	11.5345
cg10552247	chr5	60939221	-		OpenSea	C5orf64;C5orf64;C5orf64;C5orf64;C5orf64;C5orf64;C5orf64	NM_173667;NR_126524;NR_126523;NR_126523;NR_126525;NR_126524;NM_173667	ExonBnd;ExonBnd;ExonBnd;Body;Body;Body;Body				C5orf64;C5orf64;C5orf64	ENST00000313303.7;ENST00000505642.1;ENST00000507461.1;ENST00000511407.1;ENST00000510414.1	1stExon;ExonBnd;5'UTR;5'UTR;5'UTR				-0.230883	-0.0652735	-6.5795	1.45017e-09	9.32273e-07	11.5293
cg13352632	chr19	17907812	+	chr19:17905579-17906317	S_Shore	B3GNT3	NM_014256	5'UTR				B3GNT3	ENST00000318683.5	5'UTR			chr19:17907217-17909280	-0.309577	-0.815969	-6.57904	1.45343e-09	9.33256e-07	11.5272
cg21032008	chr3	7724717	-		OpenSea	GRM7;GRM7	NM_181874;NM_000844	Body;Body							chr3:7724500-7724855			-0.587688	-2.57163	-6.57893	1.45419e-09	9.33256e-07	11.5267
cg18157738	chr1	201161205	+		OpenSea	IGFN1	NM_001164586	5'UTR	chr1:201160901-201160901			IGFN1;IGFN1	ENST00000451870.2;ENST00000295591.8	5'UTR;5'UTR	chr1:201161205-201161415			-0.345548	1.39524	-6.57854	1.45697e-09	9.34242e-07	11.5249
cg01213128	chr5	138629571	-	chr5:138629162-138630308	Island	MATR3;MATR3	NM_018834;NM_199189	5'UTR;5'UTR		5:138628909-138630643	Promoter_Associated	MATR3;MATR3;MATR3;MATR3;MATR3;MATR3;MATR3;MATR3;MATR3;MATR3	ENST00000514488.1;ENST00000503340.1;ENST00000504023.1;ENST00000509400.1;ENST00000503811.1;ENST00000503811.1;ENST00000508689.1;ENST00000508744.1;ENST00000514528.1;ENST00000511378.1;ENST00000504643.1;ENST00000509990.1;ENST00000512107.1;ENST00000361059.2;ENST00000514694.1;ENST00000504203.1;ENST00000509644.1;ENST00000505016.1;ENST00000502394.1;ENST00000394805.3;ENST00000512876.1;ENST00000513678.1;ENS…	TSS1500;TSS1500;TSS1500;TSS1500;5'UTR;1stExon;TSS200;TSS1500;TSS200;1stExon;TSS200;5'UTR;5'UTR;5'UTR;5'UTR;5'UTR;5'UTR;5'UTR;5'UTR;5'UTR;5'UTR;5'UTR;5'UTR;5'UTR;5'UTR;5'UTR;5'UTR;5'UTR;5'UTR;5'UTR;5'UTR;5'UTR;5'UTR	chr5:138629120-138630695			0.406682	-2.11875	6.57836	1.45825e-09	9.3427e-07	11.524
cg09024228	chr1	116707400	+	chr1:116710157-116710546	N_Shelf							RP5-1185H19.2	ENST00000426515.1	5'UTR	chr1:116707205-116707495			0.332677	0.549777	6.57739	1.4652e-09	9.37923e-07	11.5195
cg06753376	chr10	27389392	+	chr10:27389075-27389622	Island	ANKRD26;ANKRD26	NM_014915;NM_014915	5'UTR;1stExon		10:27388815-27390046	Promoter_Associated	ANKRD26;ANKRD26;ANKRD26	ENST00000376087.4;ENST00000376087.4;ENST00000436985.2	1stExon;5'UTR;TSS200	chr10:27388805-27389555			0.760038	-3.57795	6.57693	1.46846e-09	9.39208e-07	11.5174
cg21421501	chr11	61734205	+	chr11:61734760-61735932	N_Shore	FTH1	NM_002032	Body		11:61733804-61734393	Promoter_Associated	FTH1	ENST00000532601.1;ENST00000534719.1;ENST00000533138.1;ENST00000529548.1	5'UTR;3'UTR;3'UTR;5'UTR	chr11:61734060-61734815			-0.263739	-4.61662	-6.57628	1.47314e-09	9.41397e-07	11.5144
cg04642971	chr20	34441384	+		OpenSea	PHF20	NM_016436	Body				Y_RNA;PHF20	ENST00000362806.1;ENST00000461122.1;ENST00000481202.1	TSS200;5'UTR;5'UTR				-0.313302	0.572661	-6.57556	1.47831e-09	9.43901e-07	11.5111
cg05798794	chr2	240875648	-	chr2:240878212-240878587	N_Shelf				chr2:240875548-240875548						chr2:240875360-240875755			-0.547639	0.208411	-6.57363	1.49232e-09	9.52034e-07	11.5022
cg12468273	chr17	46620917	+	chr17:46620367-46621373	Island	HOXB2	NM_002145	Body		17:46620859-46621208	Unclassified	HOXB-AS1;HOXB2	ENST00000435312.1;ENST00000571287.1;ENST00000504772.3;ENST00000504972.3;ENST00000504972.3	TSS1500;3'UTR;TSS1500;1stExon;5'UTR	chr17:46620160-46622275			0.218984	-1.60938	6.57206	1.50387e-09	9.58591e-07	11.4949
cg03804070	chr6	44140627	-		OpenSea	CAPN11	NM_007058	Body		6:44139912-44141061	Unclassified				chr6:44140505-44140935			-0.306642	-4.94495	-6.57171	1.50644e-09	9.59412e-07	11.4933
cg26740481	chr15	23931011	-	chr15:23931559-23932547	N_Shore	NDN;NDN	NM_002487;NM_002487	3'UTR;1stExon				NDN;NDN	ENST00000331837.4;ENST00000331837.4	3'UTR;1stExon	chr15:23930825-23931075			-0.379134	0.701192	-6.57046	1.51564e-09	9.64451e-07	11.4876
cg01199321	chr5	169694363	-		OpenSea	LCP2	NM_005565	Body		5:169694251-169694493	Unclassified_Cell_type_specific	LCP2	ENST00000521416.1;ENST00000520344.1	TSS200;TSS200	chr5:169694165-169694555			-0.375659	-1.91997	-6.56939	1.5236e-09	9.67956e-07	11.4826
cg15472518	chr1	38010216	+		OpenSea	SNIP1	NM_024700	Body	chr1:38009784-38009784			SNIP1	ENST00000468040.1	3'UTR			chr1:38010088-38011001	-0.725624	0.787252	-6.56937	1.52372e-09	9.67956e-07	11.4825
cg03857571	chr2	231084305	-		OpenSea	SP110;SP110;SP110;SP110	NM_004510;NM_004509;NM_080424;NM_001185015	5'UTR;5'UTR;5'UTR;Body				SP110;SP110;SP110;SP110;AC009950.1;SP110	ENST00000455674.1;ENST00000409815.2;ENST00000258381.6;ENST00000358662.4;ENST00000392048.3;ENST00000258382.5;ENST00000416610.1;ENST00000456542.1;ENST00000338556.3;ENST00000462232.1	5'UTR;5'UTR;5'UTR;5'UTR;5'UTR;5'UTR;5'UTR;5'UTR;5'UTR;3'UTR	chr2:231084265-231085110			-0.7297	-4.23692	-6.56901	1.5264e-09	9.68801e-07	11.4809
cg21173328	chr3	11119246	-		OpenSea										chr3:11119240-11119470			-0.266225	-1.3051	-6.56885	1.52763e-09	9.68801e-07	11.4801
cg22199410	chr12	51985016	-	chr12:51984474-51985284	Island	SCN8A	NM_014191	TSS200		12:51983813-51985664	Unclassified	SCN8A;SCN8A;SCN8A	ENST00000354534.4;ENST00000546961.1;ENST00000550891.1	TSS200;5'UTR;5'UTR	chr12:51984865-51985135			0.366513	-2.0885	6.56821	1.5324e-09	9.71002e-07	11.4772
cg09904349	chr16	87961629	+		OpenSea	CA5A	NM_001739	Body				CA5A	ENST00000568801.1	3'UTR	chr16:87961405-87961870			-0.26064	-0.608138	-6.56691	1.54219e-09	9.76384e-07	11.4711
cg07631532	chr2	75088933	-		OpenSea	HK2	NM_000189	Body					ENST00000472302.1	5'UTR			chr2:75082388-75096081	0.462602	2.32808	6.5649	1.55737e-09	9.85161e-07	11.4619
cg07625039	chr5	153817206	-		OpenSea	SAP30L-AS1	NR_037897	Body				CTB-157D17.1	ENST00000501280.2;ENST00000524264.1;ENST00000519727.1	3'UTR;3'UTR;3'UTR	chr5:153816940-153817210			-0.368018	0.134571	-6.5639	1.56501e-09	9.88805e-07	11.4573
cg14613878	chr20	35504198	+		OpenSea	C20orf118	NM_080628	TSS1500				C20orf118	ENST00000217320.3	TSS1500	chr20:35504185-35504695			0.337169	0.460244	6.5638	1.56576e-09	9.88805e-07	11.4568
cg27485098	chr6	73943848	+		OpenSea										chr6:73943745-73944035			-0.631378	-0.236128	-6.56333	1.56938e-09	9.90256e-07	11.4546
cg17211632	chr12	117492680	-		OpenSea	TESC;TESC;TESC	NR_031766;NM_001168325;NM_017899	Body;Body;Body				TESC	ENST00000535198.1;ENST00000482176.1	TSS1500;3'UTR	chr12:117492425-117492795			0.314165	-0.379822	6.56234	1.57696e-09	9.93633e-07	11.4501
cg22200247	chr9	20585215	-		OpenSea	MLLT3;MLLT3	NM_001286691;NM_004529	Body;Body				MLLT3;MLLT3	ENST00000475957.1;ENST00000355930.6	3'UTR;5'UTR	chr9:20584980-20585230			-0.335856	-0.023892	-6.56229	1.57738e-09	9.93633e-07	11.4498
cg18666327	chr17	53279016	+		OpenSea					17:53278935-53279088	Unclassified_Cell_type_specific					chr17:53278942-53279338	chr17:53278898-53279326	-0.58258	-2.40434	-6.56209	1.57887e-09	9.93741e-07	11.4489
cg04358264	chr7	99355204	-		OpenSea	CYP3A4	NM_017460	3'UTR				CYP3A4	ENST00000354593.2	3'UTR				-0.503941	0.427526	-6.5619	1.58037e-09	9.93855e-07	11.448
cg07918569	chr1	52499477	+	chr1:52498452-52499505	Island	TXNDC12;KTI12	NM_015913;NM_138417	Body;TSS200		1:52499174-52499528	Promoter_Associated	KTI12;RP11-91A18.4;RP11-91A18.4;KTI12;TXNDC12	ENST00000371614.1;ENST00000425802.1;ENST00000425802.1;ENST00000371614.1;ENST00000472624.1	1stExon;1stExon;5'UTR;5'UTR;3'UTR	chr1:52499320-52499750			0.719489	-3.20497	6.56113	1.58633e-09	9.96668e-07	11.4445
cg06028934	chr1	161352498	+		OpenSea				chr1:161352257-161352257	1:161351924-161352913	Unclassified				chr1:161352005-161352795			-0.275316	-0.160043	-6.56097	1.5875e-09	9.96668e-07	11.4438
cg22538145	chr19	8550765	-	chr19:8550539-8551215	Island	HNRNPM;HNRNPM;HNRNPM	NM_001297418;NM_005968;NM_031203	Body;Body;Body							chr19:8550725-8550975			-0.452825	0.781063	-6.56027	1.593e-09	9.99282e-07	11.4405
cg08319289	chr3	190261614	+		OpenSea	IL1RAP;IL1RAP;IL1RAP;IL1RAP;IL1RAP;IL1RAP	NM_002182;NM_001167928;NM_001167931;NM_001167929;NM_134470;NM_001167930	5'UTR;5'UTR;5'UTR;5'UTR;5'UTR;5'UTR				IL1RAP;IL1RAP;IL1RAP;IL1RAP;IL1RAP	ENST00000412504.2;ENST00000439062.1;ENST00000422625.1;ENST00000422485.1;ENST00000422940.1;ENST00000461629.1;ENST00000473566.1;ENST00000434491.1	5'UTR;5'UTR;5'UTR;5'UTR;5'UTR;5'UTR;5'UTR;5'UTR	chr3:190261540-190261755			0.349889	0.428131	6.5594	1.59979e-09	1.0019e-06	11.4365
cg23310123	chr1	28471208	+		OpenSea					1:28471004-28471348	Unclassified_Cell_type_specific	RNU7-29P	ENST00000516620.1	TSS1500	chr1:28471040-28471335			-0.761763	-2.78884	-6.55939	1.59983e-09	1.0019e-06	11.4365
cg07596467	chr19	46382992	-	chr19:46386027-46386264	N_Shelf													-0.333451	-0.587337	-6.55914	1.6018e-09	1.00229e-06	11.4353
cg11629782	chr19	58981869	-	chr19:58982329-58983512	N_Shore	ZNF324	NM_014347	Body				ZNF324;ZNF324	ENST00000535298.1;ENST00000539101.1	TSS1500;TSS200	chr19:58981040-58981895			-0.40197	0.322133	-6.55884	1.60412e-09	1.00291e-06	11.4339
cg21938149	chr5	107746626	-		OpenSea													-0.418555	0.430059	-6.55486	1.63559e-09	1.02173e-06	11.4156
cg24848467	chr6	28134517	+		OpenSea	ZNF389	NM_001145129	Body				ZNF192P1	ENST00000440790.2;ENST00000562227.1	5'UTR;5'UTR				-0.307474	-0.306769	-6.55286	1.6516e-09	1.03088e-06	11.4064
cg13439195	chr18	19256025	-		OpenSea	ABHD3;ABHD3	NM_001308256;NM_138340	Body;Body							chr18:19255905-19256215			-0.353091	-0.0984703	-6.55185	1.65976e-09	1.03511e-06	11.4017
cg10956275	chr14	75134591	-		OpenSea	AREL1	NM_001039479	Body				KIAA0317	ENST00000555330.1;ENST00000557401.1	3'UTR;3'UTR	chr14:75134480-75134835			-0.493467	0.416216	-6.54984	1.67613e-09	1.04284e-06	11.3925
cg20970152	chr1	186970760	-		OpenSea										chr1:186970740-186971015			-0.515803	-1.28337	-6.54969	1.67741e-09	1.04284e-06	11.3917
cg14548542	chr9	139566734	+	chr9:139564999-139565286	S_Shore	EGFL7;EGFL7	NM_016215;NM_201446	Body;Body		9:139565403-139567010	Unclassified				chr9:139566625-139567150			-0.384076	0.384056	-6.54966	1.67759e-09	1.04284e-06	11.3916
cg19137806	chr10	134362170	+	chr10:134360859-134361084	S_Shore	INPP5A	NM_005539	Body	chr10:134361912-134361912			INPP5A	ENST00000432898.3	5'UTR	chr10:134361765-134362235			0.451971	0.530709	6.54965	1.67771e-09	1.04284e-06	11.3916
cg12174507	chr1	167603130	+	chr1:167599464-167599839	S_Shelf	RCSD1	NM_052862	Body				RCSD1	ENST00000475127.1;ENST00000472038.1;ENST00000461790.1	5'UTR;5'UTR;5'UTR	chr1:167602825-167603135			0.401219	0.497258	6.54896	1.68333e-09	1.04403e-06	11.3884
cg10307802	chr1	16165243	+	chr1:16163752-16164123	S_Shore	FLJ37453	NR_024279	Body				RP11-169K16.9	ENST00000317122.1	3'UTR	chr1:16165185-16165435			0.520037	1.898	6.54896	1.68334e-09	1.04403e-06	11.3884
cg17897852	chr22	39408785	-		OpenSea	APOBEC3C	NM_014508	TSS1500		22:39408735-39408921	Unclassified_Cell_type_specific	APOBEC3C	ENST00000361441.3;ENST00000428892.1	TSS1500;TSS1500			chr22:39408516-39411255	-0.385565	-0.160341	-6.54891	1.68379e-09	1.04403e-06	11.3881
cg18205786	chr3	188286699	+		OpenSea	LPP-AS1;LPP;LPP;LPP	NR_046623;NM_001167671;NM_001167672;NM_005578	TSS1500;Body;Body;Body				LPP;LPP-AS1	ENST00000471917.1;ENST00000434996.1;ENST00000462758.1;ENST00000494233.1	TSS200;TSS1500;5'UTR;5'UTR	chr3:188286600-188286890			0.537357	-0.409138	6.548	1.69124e-09	1.04778e-06	11.384
cg19022179	chr11	3408823	+		OpenSea	LOC650368	NR_024248	Body				TSSC2	ENST00000529482.1;ENST00000526284.1;ENST00000526488.1;ENST00000533775.1	5'UTR;5'UTR;5'UTR;5'UTR			chr11:3406682-3408828	-0.470792	0.454071	-6.54732	1.69691e-09	1.05043e-06	11.3808
cg06383241	chr12	116997022	-		OpenSea	MAP1LC3B2	NM_001085481	TSS200		12:116996800-116998066	Unclassified	MAP1LC3B2	ENST00000306985.4	TSS200	chr12:116996865-116997835			-0.623072	-4.53642	-6.54684	1.70088e-09	1.05201e-06	11.3786
cg13751307	chr10	70772757	+		OpenSea	KIAA1279	NM_015634	Body							chr10:70772640-70772850			-0.487508	0.0345077	-6.54644	1.70422e-09	1.05321e-06	11.3768
cg03471106	chr6	30294972	+	chr6:30294169-30295071	Island	HCG18;TRIM39;HCG18;TRIM39	NR_024053;NM_021253;NR_024052;NM_172016	TSS200;5'UTR;TSS200;TSS200		6:30294323-30295070	Unclassified	HCG17;TRIM39;TRIM39;TRIM39;TRIM39;HCG18	ENST00000453558.1;ENST00000458516.1;ENST00000444126.1;ENST00000449544.1;ENST00000454129.1;ENST00000454269.1;ENST00000438412.1;ENST00000440271.1;ENST00000449040.2;ENST00000412529.2;ENST00000428728.1;ENST00000396548.1;ENST00000428404.1;ENST00000412685.1;ENST00000376659.5;ENST00000413358.1;ENST00000426882.1;ENST00000428555.1	TSS1500;5'UTR;TSS1500;TSS1500;TSS1500;TSS1500;TSS1500;5'UTR;5'UTR;5'UTR;5'UTR;5'UTR;5'UTR;TSS1500;TSS200;TSS1500;TSS200;TSS1500	chr6:30294820-30295195			0.476797	-1.89969	6.54585	1.70912e-09	1.05537e-06	11.374
cg08782481	chr6	27839916	-	chr6:27839698-27840069	Island	HIST1H3I	NM_003533	1stExon		6:27839396-27840654	Unclassified	HIST1H3I	ENST00000328488.2	1stExon	chr6:27839200-27840295			0.16226	-1.34159	6.54472	1.71855e-09	1.0599e-06	11.3688
cg20710386	chr8	10228431	+		OpenSea	MSRA;MSRA;MSRA;MSRA	NM_012331;NM_001135670;NM_001135671;NM_001199729	Body;Body;Body;Body	chr8:10228323-10228323			MSRA	ENST00000517594.1	5'UTR	chr8:10228200-10228575			-0.628577	2.47562	-6.54463	1.71928e-09	1.0599e-06	11.3684
cg24849108	chr1	21070552	-		OpenSea	HP1BP3	NM_016287	3'UTR				HP1BP3;HP1BP3	ENST00000312239.5;ENST00000375003.2;ENST00000488722.1	3'UTR;3'UTR;3'UTR				-0.311902	0.446086	-6.54317	1.73154e-09	1.06658e-06	11.3617
cg22461611	chr2	191903412	+		OpenSea	STAT4;STAT4	NM_001243835;NM_003151	Body;Body				STAT4	ENST00000495849.1;ENST00000470708.1	3'UTR;3'UTR	chr2:191902960-191903515			-0.548749	-2.00715	-6.54247	1.73751e-09	1.06939e-06	11.3585
cg20960611	chr3	21445979	-		OpenSea	VENTXP7	NR_002311	TSS1500										-0.315327	-1.03447	-6.54194	1.74197e-09	1.07056e-06	11.3561
cg16217427	chr11	12069574	-		OpenSea							RP13-631K18.2	ENST00000531559.1	5'UTR			chr11:12068461-12069669	-0.424055	-1.36706	-6.54191	1.74227e-09	1.07056e-06	11.3559
cg00402311	chr8	62282815	+		OpenSea	CLVS1	NM_173519	Body				CLVS1	ENST00000524095.1;ENST00000518592.1;ENST00000521189.1	TSS200;5'UTR;5'UTR				-0.514135	-0.327859	-6.53951	1.76276e-09	1.08226e-06	11.3448
cg21614107	chr19	1633073	-	chr19:1630862-1631064	S_Shelf	TCF3;TCF3	NM_003200;NM_001136139	Body;Body	chr19:1632932-1632932						chr19:1632745-1633230			-0.325128	1.21148	-6.53857	1.77082e-09	1.08525e-06	11.3405
cg12177182	chr6	168918116	-	chr6:168918596-168918902	N_Shore	SMOC2;SMOC2	NM_022138;NM_001166412	Body;Body							chr6:168917965-168918655			-0.431968	0.991866	-6.53856	1.7709e-09	1.08525e-06	11.3405
cg26498782	chr6	151549335	-		OpenSea	LOC102723831	NR_125868	Body				RP1-292B18.4	ENST00000415477.1	3'UTR				-0.321271	0.486922	-6.53844	1.77196e-09	1.08525e-06	11.3399
cg08158188	chr7	57711465	-		OpenSea												chr7:57710432-57711670	-0.281283	0.26602	-6.53803	1.7755e-09	1.08607e-06	11.338
cg23752007	chr7	37429500	-		OpenSea	ELMO1	NM_014800	5'UTR				ELMO1;ELMO1	ENST00000463390.1;ENST00000453399.1;ENST00000445322.1;ENST00000448602.1;ENST00000310758.4	3'UTR;5'UTR;5'UTR;5'UTR;5'UTR				0.428093	0.869671	6.53795	1.7762e-09	1.08607e-06	11.3377
cg20540109	chr5	36898531	+		OpenSea	NIPBL;NIPBL	NM_133433;NM_015384	5'UTR;5'UTR	chr5:36898243-36898243			NIPBL;NIPBL	ENST00000282516.8;ENST00000448238.2	5'UTR;5'UTR				0.778587	1.75211	6.53758	1.77938e-09	1.08713e-06	11.336
cg15337199	chr7	5523576	+	chr7:5521368-5521615	S_Shore	FBXL18	NM_024963	Body				snoU13	ENST00000458839.1	TSS1500		chr7:5523408-5523875		0.701879	1.30004	6.53657	1.78817e-09	1.09162e-06	11.3313
cg23353000	chr17	42120896	-		OpenSea	LSM12	NM_152344	Body							chr17:42120625-42121050			-0.352692	-1.69969	-6.5359	1.79401e-09	1.09429e-06	11.3282
cg14656127	chr5	55737523	+		OpenSea				chr5:55737283-55737283						chr5:55737245-55737555			-0.525094	-0.164022	-6.53407	1.81012e-09	1.10322e-06	11.3198
cg04516409	chr11	60047290	+		OpenSea	MS4A4A;MS4A4A;MS4A4A	NM_148975;NM_001243266;NM_024021	TSS1500;TSS1500;TSS1500				MS4A4A;MS4A4A;MS4A4A	ENST00000532114.1;ENST00000337908.4;ENST00000355131.3;ENST00000527056.1;ENST00000529950.1	TSS1500;TSS1500;TSS1500;TSS1500;TSS1500				-0.569442	0.292614	-6.53165	1.83158e-09	1.11521e-06	11.3087
cg03792561	chr16	142448	-		OpenSea	NPRL3;NPRL3;NPRL3;NPRL3;NPRL3	NM_001039476;NM_001243247;NM_001243249;NM_001243248;NM_001077350	Body;Body;Body;Body;Body				NPRL3	ENST00000463178.1;ENST00000405960.2;ENST00000445810.1;ENST00000399957.3;ENST00000428323.2	TSS1500;3'UTR;3'UTR;3'UTR;3'UTR		chr16:141395-143494	chr16:141326-143521	0.336697	0.86616	6.53152	1.83276e-09	1.11521e-06	11.3081
cg17327423	chr3	62821363	+		OpenSea	CADPS;CADPS;CADPS	NM_003716;NM_183394;NM_183393	Body;Body;Body							chr3:62821220-62821595			-0.558906	-2.48273	-6.53098	1.8376e-09	1.11725e-06	11.3056
cg17110163	chr7	49806584	+		OpenSea											chr7:49806293-49807327	chr7:49806278-49808486	-0.334866	-0.0203369	-6.53055	1.84143e-09	1.11868e-06	11.3036
cg01784097	chr18	33402493	-		OpenSea										chr18:33402360-33402795			0.398736	1.37224	6.53019	1.84468e-09	1.11974e-06	11.3019
cg07174347	chr4	62635353	-		OpenSea	LPHN3	NM_015236	Body									chr4:62635134-62636565	-0.330074	-0.143935	-6.52973	1.84881e-09	1.12097e-06	11.2998
cg21086027	chr3	110647230	+		OpenSea							PVRL3-AS1;PVRL3-AS1	ENST00000474769.1;ENST00000476301.1	3'UTR;3'UTR	chr3:110646880-110647250			-0.340438	0.21214	-6.52942	1.85159e-09	1.12097e-06	11.2984
cg20685139	chr19	53238254	-	chr19:53237861-53238499	Island	ZNF611;ZNF611;ZNF611;ZNF611;ZNF611;ZNF611	NM_001161499;NM_001161500;NM_001161499;NM_001161501;NM_001161500;NM_001161501	1stExon;5'UTR;5'UTR;1stExon;1stExon;5'UTR		19:53237580-53239247	Promoter_Associated	ZNF611;ZNF611;ZNF611;ZNF611	ENST00000453741.2;ENST00000543227.1;ENST00000543227.1;ENST00000453741.2	1stExon;1stExon;5'UTR;5'UTR	chr19:53238220-53238475			0.310787	-3.14589	6.52942	1.85162e-09	1.12097e-06	11.2984
cg24356337	chr5	93758545	-		OpenSea	KIAA0825	NM_001145678	Body					ENST00000504117.1	3'UTR	chr5:93758520-93758850			-0.658993	-0.970581	-6.5293	1.85267e-09	1.12097e-06	11.2978
cg18366490	chr1	157399912	+		OpenSea										chr1:157399720-157399935			-0.459752	-0.544119	-6.52828	1.86194e-09	1.12567e-06	11.2931
cg20838203	chr6	135283056	-		OpenSea	HBS1L;HBS1L	NM_001145158;NM_006620	3'UTR;3'UTR				HBS1L	ENST00000367837.5	3'UTR				0.415567	2.42434	6.52803	1.8642e-09	1.12613e-06	11.292
cg20182202	chr22	24550935	+	chr22:24551813-24552696	N_Shore	CABIN1;CABIN1;CABIN1	NM_001201429;NM_001199281;NM_012295	Body;Body;Body		22:24550796-24551822	Promoter_Associated	CABIN1;CABIN1	ENST00000337989.7;ENST00000403176.3	TSS1500;TSS1500		chr22:24549130-24554408		0.309345	0.688376	6.52767	1.8675e-09	1.12705e-06	11.2903
cg09430877	chr11	59040560	+		OpenSea							RP11-1036E20.9	ENST00000399003.1	3'UTR	chr11:59040485-59040715			0.242077	0.507252	6.52753	1.86873e-09	1.12705e-06	11.2897
cg16142112	chr7	37290519	-		OpenSea	ELMO1;ELMO1;ELMO1	NM_001206480;NM_014800;NM_001206482	Body;Body;Body							chr7:37290320-37290650			-0.730904	1.55608	-6.52538	1.88842e-09	1.13801e-06	11.2798
cg09587640	chr10	102820082	+	chr10:102820488-102822874	N_Shore	KAZALD1	NM_030929	TSS1500		10:102819782-102820220	Promoter_Associated	KAZALD1	ENST00000313664.5	TSS1500		chr10:102819698-102823757	chr10:102819157-102828148	-0.295903	-4.56254	-6.52479	1.89385e-09	1.14037e-06	11.2771
cg03189469	chr13	110350537	+		OpenSea												chr13:110349923-110353254	0.403867	1.23107	6.52331	1.9075e-09	1.14767e-06	11.2703
cg19588519	chr10	125817817	+	chr10:125816267-125816522	S_Shore							CHST15;CHST15;CHST15;CHST15;CHST15	ENST00000462406.1;ENST00000546346.1;ENST00000346248.5;ENST00000434607.2;ENST00000421115.1	3'UTR;5'UTR;5'UTR;5'UTR;5'UTR				0.349184	-0.0936421	6.52304	1.91006e-09	1.14829e-06	11.269
cg02099102	chr7	117509547	-	chr7:117512942-117513865	N_Shelf	CTTNBP2	NM_033427	Body	chr7:117509516-117509516				ENST00000434890.1;ENST00000454375.1;ENST00000412853.1	5'UTR;5'UTR;5'UTR				-0.342869	-1.32839	-6.52182	1.92139e-09	1.15418e-06	11.2634
cg00037671	chr20	4070556	+		OpenSea				chr20:4070458-4070458						chr20:4070460-4070750			-0.493532	-1.11108	-6.52138	1.92552e-09	1.15573e-06	11.2614
cg25331431	chr16	87099124	+		OpenSea				chr16:87098907-87098907			RP11-134D3.2	ENST00000566798.1	TSS1500	chr16:87098880-87099295			-0.523038	-3.59078	-6.52085	1.93058e-09	1.15784e-06	11.2589
cg14375009	chr14	25740314	+		OpenSea													-0.450407	0.29555	-6.52068	1.93211e-09	1.15784e-06	11.2582
cg09051630	chr5	15935639	+	chr5:15936641-15937316	N_Shore	FBXL7	NM_012304	Body							chr5:15935585-15935875			-0.374879	1.07747	-6.52039	1.93482e-09	1.15854e-06	11.2569
cg17290000	chr2	12085854	-		OpenSea							AC096559.1	ENST00000438292.1	5'UTR	chr2:12085700-12086030			-0.644368	-3.51116	-6.51958	1.94251e-09	1.16222e-06	11.2531
cg18920488	chr5	96270961	+	chr5:96270437-96272125	Island	LNPEP	NM_005575	TSS1500		5:96270391-96270974	Promoter_Associated	LNPEP;CTD-2260A17.2;LNPEP;CTD-2260A17.2	ENST00000231368.5;ENST00000501338.1;ENST00000395784.1;ENST00000501338.1	TSS1500;1stExon;TSS200;3'UTR	chr5:96270000-96271475			0.575627	-3.57456	6.51929	1.94529e-09	1.16295e-06	11.2518
cg04612203	chr4	1291382	-		OpenSea	MAEA;MAEA	NM_005882;NM_001017405	Body;Body					ENST00000510862.1;ENST00000508634.1;ENST00000503693.1	TSS1500;5'UTR;5'UTR		chr4:1287248-1292675		0.463108	0.0601396	6.5181	1.95658e-09	1.16877e-06	11.2463
cg23968650	chr6	114384629	+		OpenSea	HS3ST5	NM_153612	TSS1500				HS3ST5;HS3ST5;RP3-399L15.3	ENST00000411826.1;ENST00000523087.1;ENST00000312719.5;ENST00000519104.1	TSS1500;5'UTR;5'UTR;5'UTR				-0.42186	-0.538211	-6.51623	1.97441e-09	1.17848e-06	11.2377
cg12614529	chr4	154269418	+	chr4:154265607-154266394	S_Shelf	MND1	NM_032117	Body		4:154269358-154269559	Unclassified_Cell_type_specific	MND1	ENST00000508731.1;ENST00000503967.1	5'UTR;5'UTR	chr4:154269100-154269595			0.327602	0.347528	6.51453	1.99086e-09	1.18696e-06	11.2299
cg19219276	chr7	99430620	+		OpenSea	CYP3A43;CYP3A43;CYP3A43;CYP3A43;CYP3A43;CYP3A43	NR_103868;NR_103869;NM_057096;NM_001278921;NM_057095;NM_022820	Body;Body;Body;Body;Body;Body				CYP3A43;CYP3A43	ENST00000342499.4;ENST00000495115.1;ENST00000481362.1	5'UTR;5'UTR;5'UTR			chr7:99430614-99431683	-0.38091	0.321387	-6.51443	1.99178e-09	1.18696e-06	11.2294
cg16277306	chr12	105351751	+	chr12:105351573-105352055	Island								ENST00000432951.1;ENST00000415674.1;ENST00000433540.1;ENST00000417469.2;ENST00000449866.2	5'UTR;5'UTR;5'UTR;5'UTR;5'UTR	chr12:105351420-105352295			0.237144	-1.88634	6.51241	2.01152e-09	1.19778e-06	11.2201
cg10756881	chr22	40465863	+		OpenSea	TNRC6B	NM_001024843	5'UTR				TNRC6B;TNRC6B	ENST00000441751.1;ENST00000402203.1	5'UTR;5'UTR				0.302871	1.07287	6.51153	2.02012e-09	1.20037e-06	11.2161
cg26653326	chr8	124742606	+		OpenSea	ANXA13;ANXA13	NM_004306;NM_001003954	Body;Body				ANXA13	ENST00000520519.1;ENST00000519045.1	TSS1500;TSS1500		chr8:124737453-124745361		-0.392789	-0.756691	-6.51147	2.02069e-09	1.20037e-06	11.2158
cg21212084	chr3	50661812	-		OpenSea	MAPKAPK3;MAPKAPK3;MAPKAPK3	NM_004635;NM_001243926;NM_001243925	Body;Body;Body							chr3:50661385-50661915			-0.459869	-4.25386	-6.51137	2.02174e-09	1.20037e-06	11.2153
cg22584104	chr11	11580234	+		OpenSea	GALNT18	NM_198516	Body				GALNTL4	ENST00000526064.1	3'UTR		chr11:11579879-11580477	chr11:11579837-11580531	0.506369	0.788602	6.51119	2.02346e-09	1.20037e-06	11.2145
cg03417766	chr16	14368127	-		OpenSea							Y_RNA	ENST00000364205.1	TSS1500				-0.357451	0.240865	-6.51115	2.02386e-09	1.20037e-06	11.2144
cg14508517	chr3	174722125	-		OpenSea	NAALADL2	NM_207015	Body				NAALADL2	ENST00000434257.1;ENST00000485853.1;ENST00000473253.1	5'UTR;5'UTR;5'UTR				-0.328213	-0.577221	-6.51003	2.03494e-09	1.20598e-06	11.2092
cg26212639	chr11	95670486	-		OpenSea												chr11:95670476-95671065	-0.270585	-0.0692268	-6.50935	2.04172e-09	1.20905e-06	11.2061
cg07485841	chr20	25371411	+	chr20:25370335-25371823	Island	ABHD12;ABHD12;ABHD12;ABHD12	NM_001042472;NM_015600;NM_001042472;NM_015600	1stExon;1stExon;5'UTR;5'UTR		20:25371256-25371894	Promoter_Associated	ABHD12;ABHD12;ABHD12;ABHD12;ABHD12	ENST00000471287.1;ENST00000575827.1;ENST00000339157.5;ENST00000376542.3;ENST00000575827.1;ENST00000526543.2;ENST00000339157.5;ENST00000376542.3;ENST00000461204.1	TSS1500;1stExon;1stExon;1stExon;5'UTR;TSS200;5'UTR;5'UTR;TSS200	chr20:25371405-25371770			0.525122	-3.26481	6.50895	2.04564e-09	1.21042e-06	11.2042
cg04906242	chr16	75150880	-	chr16:75148398-75148864	S_Shelf	LDHD;LDHD	NM_194436;NM_153486	TSS1500;TSS1500				LDHD;LDHD	ENST00000568164.1;ENST00000569876.1;ENST00000300051.4;ENST00000450168.2	TSS1500;TSS1500;TSS1500;TSS1500		chr16:75149924-75150985	chr16:75142382-75150971	-0.266	-0.636931	-6.50739	2.06122e-09	1.21868e-06	11.1971
cg22249252	chr16	11726595	+		OpenSea										chr16:11726345-11726795			0.698994	1.08273	6.50716	2.06359e-09	1.21912e-06	11.196
cg16087299	chr5	82834948	+		OpenSea	VCAN;VCAN;VCAN;VCAN	NM_001164098;NM_001164097;NM_001126336;NM_004385	Body;Body;Body;Body				VCAN-AS1;VCAN;VCAN	ENST00000512090.1;ENST00000513016.1;ENST00000513016.1	3'UTR;1stExon;5'UTR	chr5:82834705-82834950			0.397733	1.49373	6.50593	2.07591e-09	1.22543e-06	11.1904
cg01822179	chr2	114606522	+		OpenSea	LOC101060091	NR_110174	Body				snoU13	ENST00000459478.1	TSS1500		chr2:114606433-114607105	chr2:114606478-114607146	0.318905	-0.221595	6.50495	2.08591e-09	1.23036e-06	11.1858
cg26929161	chr20	50701266	-	chr20:50701265-50701732	Island	ZFP64	NM_199427	Body										-0.305983	-0.44032	-6.50449	2.09052e-09	1.23212e-06	11.1837
cg04227758	chr6	86186351	+		OpenSea	NT5E;NT5E	NM_002526;NM_001204813	Body;Body							chr6:86186340-86186615			-0.186866	-0.953022	-6.50131	2.12315e-09	1.25037e-06	11.1691
cg13524167	chr4	101269836	-		OpenSea				chr4:101269712-101269712						chr4:101269685-101269970			-0.581996	1.11599	-6.50105	2.12579e-09	1.25094e-06	11.1679
cg23528492	chr20	25681052	+	chr20:25676700-25677784	S_Shelf													-0.323648	-0.42386	-6.50061	2.13038e-09	1.25266e-06	11.1659
cg09070378	chr1	161183762	+		OpenSea	NDUFS2;NDUFS2;FCER1G	NM_001166159;NM_004550;NM_004106	3'UTR;Body;TSS1500				NDUFS2;FCER1G;FCER1G;FCER1G;NDUFS2	ENST00000483804.1;ENST00000465923.1;ENST00000493849.1;ENST00000468828.1;ENST00000492153.1;ENST00000490414.1;ENST00000367992.3;ENST00000289902.1;ENST00000392179.4	5'UTR;5'UTR;5'UTR;5'UTR;5'UTR;TSS1500;TSS1500;TSS1500;3'UTR				0.332803	1.31154	6.49845	2.1528e-09	1.26485e-06	11.156
cg08940169	chr16	88540241	+	chr16:88539860-88540532	Island	ZFPM1	NM_153813	Body				ZFPM1	ENST00000562417.1;ENST00000569086.1;ENST00000563351.1;ENST00000562437.1	5'UTR;5'UTR;5'UTR;5'UTR		chr16:88539075-88551895	chr16:88539222-88540853	0.383168	1.88796	6.4974	2.16388e-09	1.27037e-06	11.1512
cg21130913	chr2	36922944	-		OpenSea	VIT;VIT;VIT;VIT;VIT	NM_053276;NM_001177972;NM_001177971;NM_001177969;NM_001177970	TSS1500;TSS1500;TSS1500;TSS1500;TSS1500				VIT;VIT;VIT;VIT;VIT;VIT;VIT	ENST00000379242.3;ENST00000402257.3;ENST00000457137.2;ENST00000497382.1;ENST00000404084.1;ENST00000379241.3;ENST00000401530.1	TSS1500;TSS1500;TSS1500;TSS1500;TSS1500;TSS1500;TSS1500		chr2:36922823-36923605	chr2:36922684-36924016	-0.316051	-0.0423186	-6.49514	2.18776e-09	1.28335e-06	11.1408
cg01265653	chr11	96190436	+		OpenSea							JRKL;JRKL-AS1	ENST00000546177.1;ENST00000511243.2	5'UTR;3'UTR				-0.379279	0.168881	-6.49489	2.19048e-09	1.28335e-06	11.1396
cg01475684	chr10	14628103	-		OpenSea	FAM107B;FAM107B;FAM107B;FAM107B	NM_001282697;NM_001282696;NM_031453;NM_001282695	5'UTR;5'UTR;Body;5'UTR				FAM107B;FAM107B;FAM107B;FAM107B	ENST00000471815.1;ENST00000378461.1;ENST00000468747.1;ENST00000378467.4;ENST00000442012.1	3'UTR;5'UTR;5'UTR;5'UTR;5'UTR	chr10:14627685-14628170			0.297529	-0.0421123	6.49483	2.19111e-09	1.28335e-06	11.1393
cg22136125	chr4	1291667	-		OpenSea	MAEA;MAEA;MAEA;MAEA;MAEA	NR_123716;NM_005882;NM_001297430;NM_001297431;NM_001017405	Body;Body;Body;Body;Body					ENST00000510862.1;ENST00000508634.1;ENST00000503693.1	TSS200;5'UTR;5'UTR	chr4:1291645-1291915			0.341996	1.09375	6.49392	2.20074e-09	1.28798e-06	11.1352
cg26221987	chr10	4289330	+		OpenSea				chr10:4289203-4289203						chr10:4289025-4289535			-0.530833	-2.12247	-6.49338	2.20662e-09	1.28947e-06	11.1327
cg16185211	chr19	8099158	+		OpenSea												chr19:8097580-8099189	-0.364767	1.12526	-6.49337	2.20672e-09	1.28947e-06	11.1326
cg18217136	chr20	36157651	+	chr20:36156022-36156669	S_Shore	BLCAP;BLCAP	NM_001167820;NM_006698	TSS1500;TSS1500				BLCAP;BLCAP	ENST00000467603.1;ENST00000445723.1;ENST00000373537.2	TSS1500;TSS1500;TSS1500			chr20:36150391-36158411	0.288805	0.262118	6.4931	2.20963e-09	1.29016e-06	11.1314
cg11115840	chr6	126377786	+		OpenSea							RP11-73O6.4	ENST00000563385.1	5'UTR			chr6:126377528-126378539	0.296595	0.369478	6.49079	2.23452e-09	1.30369e-06	11.1208
cg09499248	chr16	103531	-	chr16:103424-104190	Island	POLR3K;SNRNP25	NM_016310;NM_024571	1stExon;TSS1500		16:102883-104351	Promoter_Associated	SNRNP25;SNRNP25;SNRNP25;SNRNP25;POLR3K	ENST00000383018.3;ENST00000481810.1;ENST00000397876.2;ENST00000493672.1;ENST00000293861.3;ENST00000293861.3;ENST00000466183.1;ENST00000293860.5	TSS1500;TSS1500;TSS1500;TSS1500;5'UTR;1stExon;TSS1500;1stExon		chr16:102828-104395	chr16:102776-104433	-0.944756	-4.01933	-6.49021	2.24083e-09	1.30635e-06	11.1181
cg02650017	chr17	47301614	+	chr17:47301545-47302477	Island	PHOSPHO1;PHOSPHO1	NM_178500;NM_001143804	Body;Body		17:47300046-47302488	Unclassified				chr17:47301505-47302595			-0.280777	-4.56057	-6.48868	2.25752e-09	1.31506e-06	11.1111
cg01471929	chr16	56443155	+		OpenSea	AMFR	NM_001144	Body				RP11-413H22.2	ENST00000563090.1;ENST00000568657.1	TSS200;3'UTR	chr16:56443125-56443490			-0.752946	0.153014	-6.48736	2.27204e-09	1.3225e-06	11.1051
cg23858467	chr6	135635876	-		OpenSea	AHI1;AHI1;AHI1	NM_001134830;NM_017651;NM_001134831	Body;Body;Body					ENST00000533029.1	3'UTR	chr6:135635765-135636035			0.409591	0.967727	6.48489	2.2995e-09	1.33744e-06	11.0937
cg21362811	chr5	176765576	-	chr5:176764115-176764542	S_Shore	LMAN2	NM_006816	Body				LMAN2	ENST00000502721.1;ENST00000506310.1	TSS200;3'UTR				0.442591	0.701764	6.48424	2.30681e-09	1.33992e-06	11.0907
cg08254315	chr8	25593585	-		OpenSea													-0.239508	0.737354	-6.48419	2.30733e-09	1.33992e-06	11.0905
cg11513002	chr4	141674225	-	chr4:141676920-141678170	N_Shelf	TBC1D9	NM_015130	Body							chr4:141673900-141674295			0.368715	1.34577	6.48187	2.33347e-09	1.35405e-06	11.0799
cg04882213	chr8	61880392	+		OpenSea							AC022182.3	ENST00000525556.1	TSS200	chr8:61879985-61880430			-0.701436	-2.17796	-6.48171	2.33535e-09	1.3541e-06	11.0791
cg21955154	chr4	40999951	+		OpenSea	APBB2;APBB2;APBB2	NM_004307;NM_001166050;NM_173075	Body;Body;Body					ENST00000509475.1	3'UTR				-0.326286	-1.07962	-6.48135	2.33944e-09	1.35504e-06	11.0775
cg00557943	chr3	53017376	+		OpenSea	SFMBT1	NM_016329	5'UTR				SFMBT1;SFMBT1;SFMBT1;SFMBT1	ENST00000470575.1;ENST00000394750.1;ENST00000482396.1;ENST00000358080.2;ENST00000394752.2;ENST00000497586.1;ENST00000483069.1;ENST00000474837.1	3'UTR;5'UTR;5'UTR;5'UTR;5'UTR;5'UTR;5'UTR;3'UTR	chr3:53017365-53017515			-0.353303	-1.84948	-6.48124	2.3406e-09	1.35504e-06	11.077
cg11561301	chr4	5526510	+		OpenSea	C4orf6	NM_005750	TSS1500				C4orf6;C4orf6	ENST00000195455.2;ENST00000505296.1;ENST00000515342.1	TSS1500;TSS1500;5'UTR			chr4:5526147-5527484	-0.250783	-0.368536	-6.48087	2.34486e-09	1.35647e-06	11.0753
cg02590484	chr17	38178658	-		OpenSea	MED24;MED24;MED24;MED24;MED24;MED24;MED24;MED24	NM_014815;NM_001267797;NM_001079518;NR_052017;NR_052017;NM_014815;NM_001267797;NM_001079518	ExonBnd;ExonBnd;ExonBnd;ExonBnd;Body;Body;Body;Body				MED24;MED24;MED24;MED24	ENST00000476821.1;ENST00000535508.1;ENST00000470126.1;ENST00000394126.1;ENST00000476821.1	3'UTR;3'UTR;TSS1500;ExonBnd;1stExon	chr17:38178365-38178775			0.53989	1.05029	6.47911	2.36493e-09	1.36702e-06	11.0672
cg23560414	chr2	188365691	-		OpenSea	TFPI;TFPI	NM_006287;NM_001032281	Body;Body				AC007319.1	ENST00000453517.1;ENST00000412276.1;ENST00000481132.1	5'UTR;5'UTR;3'UTR	chr2:188365640-188366135			-0.474325	-0.999937	-6.47844	2.37265e-09	1.37043e-06	11.0641
cg00913391	chr2	174763406	-		OpenSea							AC106900.6	ENST00000418620.1	3'UTR		chr2:174762300-174764203	chr2:174762003-174765686	0.483614	1.15122	6.47772	2.38099e-09	1.37419e-06	11.0608
cg17445839	chr17	79859999	+	chr17:79859808-79860963	Island	NPB	NM_148896	TSS200				NPB;NPB;PCYT2;NPB	ENST00000573081.1;ENST00000573081.1;ENST00000538936.2;ENST00000333383.6	5'UTR;1stExon;3'UTR;TSS200	chr17:79859665-79860435			0.225535	-1.46723	6.47667	2.39323e-09	1.38019e-06	11.056
cg08951958	chr9	133738155	-	chr9:133738154-133738408	Island	ABL1;ABL1	NM_005157;NM_007313	Body;Body				ABL1;ABL1	ENST00000444970.2;ENST00000438426.3	ExonBnd;3'UTR			chr9:133735350-133739631	0.386525	1.72005	6.47618	2.39891e-09	1.38241e-06	11.0537
cg01465177	chr3	182208536	-		OpenSea					3:182208385-182208681	Unclassified_Cell_type_specific				chr3:182208380-182208695			-0.535363	-1.35339	-6.47593	2.40176e-09	1.38299e-06	11.0526
cg14932952	chr3	187943282	-		OpenSea	LPP;LPP;LPP;LPP	NM_001167672;NM_001167671;NM_001167671;NM_005578	5'UTR;1stExon;5'UTR;5'UTR				LPP;LPP;LPP;LPP	ENST00000543006.1;ENST00000448637.1;ENST00000416784.1;ENST00000430340.1;ENST00000414139.1;ENST00000454789.1;ENST00000426274.1;ENST00000420410.1;ENST00000443217.1;ENST00000312675.4;ENST00000543006.1	1stExon;5'UTR;5'UTR;5'UTR;5'UTR;5'UTR;5'UTR;5'UTR;5'UTR;5'UTR;5'UTR				0.491844	2.47708	6.4744	2.41971e-09	1.39226e-06	11.0456
cg15472481	chr16	75736402	+		OpenSea										chr16:75736040-75736430			-0.249953	-1.02861	-6.47333	2.43231e-09	1.39844e-06	11.0407
cg23656969	chr11	48066198	+		OpenSea	PTPRJ;PTPRJ	NM_001098503;NM_002843	Body;Body				PTPRJ	ENST00000526550.1	TSS200		chr11:48064862-48066678		0.320761	0.0305592	6.47282	2.43833e-09	1.40083e-06	11.0384
cg05705822	chr14	32156939	+		OpenSea	NUBPL;NUBPL;NUBPL	NR_120408;NM_025152;NM_001201573	Body;Body;Body				U6	ENST00000384681.1;ENST00000548937.1;ENST00000549838.1	TSS1500;5'UTR;3'UTR				-0.431761	1.04051	-6.47251	2.44201e-09	1.40187e-06	11.0369
cg07803582	chr13	91795038	-		OpenSea	LINC00379	NR_047004	Body							chr13:91794920-91795190			-0.47503	-1.45568	-6.47196	2.44857e-09	1.40389e-06	11.0344
cg22226852	chr21	46523156	+	chr21:46520795-46521295	S_Shore	ADARB1;ADARB1;ADARB1;ADARB1;ADARB1;ADARB1;ADARB1	NM_015833;NM_001160230;NM_001112;NR_027674;NR_027672;NM_015834;NR_027673	5'UTR;5'UTR;5'UTR;Body;Body;5'UTR;Body				ADARB1;ADARB1;ADARB1	ENST00000462214.1;ENST00000460734.1;ENST00000539917.1;ENST00000389861.3;ENST00000437626.1	5'UTR;5'UTR;5'UTR;5'UTR;5'UTR				-0.270825	-0.780912	-6.4719	2.44927e-09	1.40389e-06	11.0341
cg02333261	chr19	4113047	+		OpenSea	MAP2K2	NM_030662	Body										0.424331	0.195604	6.47174	2.45117e-09	1.40391e-06	11.0334
cg09003527	chr6	30309725	-	chr6:30312837-30313419	N_Shelf	TRIM39;TRIM39	NM_172016;NM_021253	Body;Body				TRIM39	ENST00000449040.2	ExonBnd				-0.410162	2.43229	-6.4697	2.47548e-09	1.41675e-06	11.0241
cg14445026	chr4	6856306	+		OpenSea	KIAA0232;KIAA0232	NM_001100590;NM_014743	Body;Body					ENST00000503069.1	TSS1500	chr4:6856185-6856335			0.278533	0.161386	6.46906	2.48325e-09	1.42011e-06	11.0211
cg12438413	chr17	38510643	+		OpenSea	RARA;RARA;RARA;RARA	NM_001145301;NM_000964;NM_001024809;NM_001145302	Body;Body;Body;Body				RARA	ENST00000475125.1	5'UTR		chr17:38509960-38514388	chr17:38509995-38512489	-0.305315	1.4079	-6.46797	2.49637e-09	1.42653e-06	11.0161
cg17733084	chr1	78367295	+		OpenSea	NEXN	NM_144573	5'UTR				NEXN;NEXN;NEXN	ENST00000401035.3;ENST00000457030.1;ENST00000294624.8;ENST00000334785.7;ENST00000440324.1	5'UTR;5'UTR;5'UTR;5'UTR;5'UTR				-0.432347	0.646128	-6.46763	2.50049e-09	1.42779e-06	11.0146
cg05874913	chr2	160569340	-	chr2:160568776-160569679	Island	2021-03-07	NM_022826	5'UTR		2:160568591-160569345	Promoter_Associated	AC009961.3;MARCH7;MARCH7;MARCH7	ENST00000418770.1;ENST00000453016.1;ENST00000409175.1;ENST00000259050.3;ENST00000421037.1;ENST00000473749.1	TSS1500;TSS1500;5'UTR;5'UTR;5'UTR;5'UTR	chr2:160569080-160570675			0.311577	-3.25189	6.46632	2.51643e-09	1.43581e-06	11.0086
cg14831745	chr1	204311392	-		OpenSea	PLEKHA6	NM_014935	5'UTR				PLEKHA6	ENST00000272203.2;ENST00000564627.1	5'UTR;3'UTR				-0.308801	-1.02286	-6.46606	2.51967e-09	1.43656e-06	11.0074
cg12498017	chr6	42198581	-		OpenSea	TRERF1;TRERF1	NM_033502;NM_001297573	Body;Body							chr6:42198465-42198615			0.350907	1.4497	6.46545	2.52711e-09	1.43879e-06	11.0046
cg12918839	chr4	17585139	-		OpenSea	LAP3	NM_015907	Body					ENST00000507960.1;ENST00000504614.1;ENST00000513105.1;ENST00000508014.1;ENST00000508014.1	5'UTR;TSS1500;TSS200;1stExon;5'UTR			chr4:17577411-17590105	-0.531559	0.380234	-6.46543	2.52741e-09	1.43879e-06	11.0045
cg09255272	chr5	40735651	+		OpenSea	TTC33	NM_012382	Body				TTC33	ENST00000503936.2;ENST00000504251.2;ENST00000511730.2	3'UTR;3'UTR;3'UTR	chr5:40735580-40736030			0.299726	1.08474	6.46442	2.53981e-09	1.44475e-06	10.9998
cg09986774	chr16	69166346	+	chr16:69166352-69166908	N_Shore	CHTF8;CHTF8;CIRH1A;CHTF8;CHTF8	NM_001039690;NR_033227;NM_032830;NM_001040146;NM_001040144	5'UTR;Body;TSS200;TSS1500;5'UTR				CIRH1A;CIRH1A;CIRH1A;CIRH1A;CHTF8;CHTF8;CHTF8;CHTF8;CHTF8;CHTF8;CHTF8	ENST00000566227.1;ENST00000352319.4;ENST00000563094.1;ENST00000569800.1;ENST00000567235.1;ENST00000568448.1;ENST00000567015.1;ENST00000314423.7;ENST00000398235.2;ENST00000520529.1;ENST00000562237.1;ENST00000567460.1;ENST00000306585.6;ENST00000523421.1;ENST00000448552.2;ENST00000522091.1;ENST00000519520.1	TSS1500;TSS1500;TSS1500;TSS1500;TSS1500;TSS1500;TSS1500;TSS200;TSS1500;TSS1500;TSS200;TSS200;5'UTR;5'UTR;5'UTR;5'UTR;5'UTR		chr16:69165154-69167969	chr16:69163366-69167906	0.393014	-2.34096	6.46396	2.5454e-09	1.44684e-06	10.9978
cg24319022	chr7	141636264	+		OpenSea	CLEC5A;CLEC5A	NM_001301167;NM_013252	Body;Body				CLEC5A	ENST00000481301.1;ENST00000470595.1;ENST00000465654.1	TSS200;3'UTR;5'UTR				-0.219724	-0.630984	-6.46313	2.55576e-09	1.45163e-06	10.9939
cg00826902	chr1	3563954	+	chr1:3566445-3569636	N_Shelf	WDR8	NM_017818	Body				WRAP73	ENST00000479331.1;ENST00000378322.3;ENST00000465916.1	3'UTR;ExonBnd;3'UTR		chr1:3563951-3565092		0.61342	1.84942	6.46269	2.56123e-09	1.45363e-06	10.9919
cg03489069	chr2	228236715	+		OpenSea	TM4SF20	NM_024795	Body	chr2:228236714-228236714						chr2:228236660-228236870			-0.538457	-0.892585	-6.46219	2.56743e-09	1.45605e-06	10.9896
cg05335707	chr12	53011232	+		OpenSea	KRT73	NM_175068	Body					ENST00000546934.1	3'UTR	chr12:53011185-53011675			-0.261474	-0.2662	-6.46147	2.57636e-09	1.46002e-06	10.9863
cg00576433	chr2	232257914	-	chr2:232260100-232261134	N_Shelf					2:232257558-232258327	Unclassified	AC017104.6;AC017104.6	ENST00000418050.1;ENST00000454416.1;ENST00000415129.1	TSS1500;TSS1500;5'UTR	chr2:232257805-232258795			0.311921	0.919403	6.46127	2.57888e-09	1.46034e-06	10.9854
cg09111071	chr4	38665154	-	chr4:38664649-38666531	Island	FLJ13197;KLF3	NR_026804;NM_016531	Body;TSS1500	chr4:38665008-38665008			KLF3;KLF3;RP11-617D20.1;AC021860.1	ENST00000261438.5;ENST00000514033.1;ENST00000482150.2;ENST00000440181.1;ENST00000507091.1;ENST00000505240.1;ENST00000436901.1	TSS1500;TSS1500;TSS1500;3'UTR;3'UTR;3'UTR;5'UTR	chr4:38664965-38665935			0.348665	-2.87578	6.45997	2.59522e-09	1.46849e-06	10.9795
cg12914530	chr16	89500225	+	chr16:89500025-89500226	Island	ANKRD11	NM_013275	5'UTR				ANKRD11;ANKRD11	ENST00000562816.1;ENST00000378330.2;ENST00000378332.2;ENST00000301030.4;ENST00000568512.1;ENST00000566973.1	3'UTR;5'UTR;5'UTR;5'UTR;3'UTR;3'UTR				0.576514	1.94423	6.45742	2.62752e-09	1.48528e-06	10.9678
cg22949004	chr19	50412996	+		OpenSea	NUP62;NUP62;IL4I1;NUP62;NUP62	NM_012346;NM_016553;NM_172374;NM_153719;NM_153718	Body;Body;5'UTR;Body;Body				IL4I1	ENST00000341114.2;ENST00000451973.1	5'UTR;3'UTR			chr19:50409195-50415596	0.461696	0.77593	6.45727	2.62945e-09	1.48528e-06	10.9671
cg07307804	chr8	61797591	-		OpenSea										chr8:61797585-61797935			0.537557	2.40107	6.45716	2.63084e-09	1.48528e-06	10.9666
cg12423658	chr13	111318555	-		OpenSea	CARS2	NM_024537	Body				CARS2	ENST00000535615.1;ENST00000541362.1;ENST00000537802.1;ENST00000545506.1;ENST00000481787.2;ENST00000535398.1;ENST00000543487.1;ENST00000539405.1	TSS1500;TSS1500;TSS1500;TSS1500;3'UTR;3'UTR;3'UTR;3'UTR	chr13:111318345-111318590			0.403525	-0.468087	6.45683	2.63506e-09	1.48655e-06	10.9651
cg00096419	chr3	9994967	+	chr3:9993730-9994136	S_Shore	PRRT3	NM_207351	TSS1500				PRRT3;PRRT3;PRRT3-AS1	ENST00000295984.3;ENST00000411976.2;ENST00000412055.1;ENST00000431558.1	TSS1500;TSS1500;TSS1500;5'UTR				0.478628	2.2029	6.45666	2.63722e-09	1.48665e-06	10.9643
cg27626334	chr11	2203686	+		OpenSea											chr11:2202864-2204277		-0.25772	0.732817	-6.45645	2.63992e-09	1.48706e-06	10.9633
cg23449274	chr11	46564463	-		OpenSea	AMBRA1	NM_017749	Body							chr11:46564360-46564815			0.492039	1.68092	6.45609	2.64443e-09	1.48804e-06	10.9617
cg23451483	chr17	32549863	-		OpenSea				chr17:32549838-32549838									-0.502928	-1.27237	-6.456	2.64562e-09	1.48804e-06	10.9613
cg17890233	chr7	6465684	-		OpenSea	DAGLB;DAGLB	NM_001142936;NM_139179	Body;Body								chr7:6465230-6465831		0.438426	1.46152	6.45539	2.6535e-09	1.49135e-06	10.9585
cg03128029	chr2	203143288	+		OpenSea	NOP58	NM_015934	Body				NOP58	ENST00000488403.1;ENST00000472050.1;ENST00000467734.1;ENST00000492688.1;ENST00000478941.1;ENST00000426814.1	5'UTR;5'UTR;5'UTR;5'UTR;5'UTR;3'UTR	chr2:203143160-203143430			-0.662041	-0.809605	-6.45519	2.65601e-09	1.49164e-06	10.9576
cg14004079	chr12	109885484	-		OpenSea	MYO1H	NM_001101421	3'UTR				MYO1H;RP11-256L11.3;MYO1H	ENST00000431443.2;ENST00000539987.1;ENST00000543960.1	3'UTR;TSS200;5'UTR				-0.479865	-0.357343	-6.45369	2.67547e-09	1.50145e-06	10.9507
cg09021539	chr1	9318733	+		OpenSea	H6PD;H6PD	NM_001282587;NM_004285	Body;Body								chr1:9318280-9319019		-0.244207	0.0583683	-6.45331	2.68043e-09	1.50311e-06	10.9489
cg05980458	chr13	41936259	+		OpenSea	NAA16	NM_024561	Body				NAA16	ENST00000497143.1;ENST00000463114.1;ENST00000497727.1	TSS1500;TSS200;5'UTR				0.760397	2.02598	6.45295	2.6851e-09	1.5046e-06	10.9473
cg18763727	chr19	41920834	-		OpenSea	BCKDHA;BCKDHA	NM_001164783;NM_000709	Body;Body				BCKDHA	ENST00000535632.1;ENST00000538423.1	TSS1500;5'UTR		chr19:41920208-41921622		-0.388764	-0.770126	-6.45261	2.68953e-09	1.50596e-06	10.9457
cg23964444	chr3	71102972	+		OpenSea	FOXP1;FOXP1;FOXP1;FOXP1;FOXP1;FOXP1;FOXP1;FOXP1	NM_001244813;NM_001244815;NM_032682;NM_001244816;NM_001244814;NM_001244812;NM_001244810;NM_001244808	5'UTR;Body;Body;Body;Body;Body;Body;Body				FOXP1;FOXP1;FOXP1	ENST00000358280.5;ENST00000472382.1;ENST00000485326.2;ENST00000497553.1;ENST00000318796.5	TSS200;TSS200;5'UTR;5'UTR;5'UTR				0.660795	0.776631	6.45116	2.70852e-09	1.51547e-06	10.9391
cg25009947	chr5	76067344	-		OpenSea												chr5:76067297-76067943	-0.239137	0.114231	-6.45074	2.71402e-09	1.51658e-06	10.9372
cg00633273	chr17	43309276	+		OpenSea	FMNL1	NM_005892	Body	chr17:43309202-43309202	17:43309073-43309430	Promoter_Associated_Cell_type_specific				chr17:43309100-43309355			0.27646	0.0669548	6.45054	2.71657e-09	1.51658e-06	10.9363
cg11118962	chr3	171685460	-		OpenSea										chr3:171684620-171685575			-0.4669	-1.37972	-6.4505	2.71717e-09	1.51658e-06	10.9361
cg20228731	chr7	130646051	+		OpenSea	FLJ43663;FLJ43663	NR_015431;NR_024153	Body;Body		7:130645892-130646436	Promoter_Associated	AC058791.2;AC058791.2;AC058791.2;AC058791.2;AC058791.2	ENST00000443623.1;ENST00000423414.1;ENST00000433079.1;ENST00000451786.1;ENST00000435523.1;ENST00000431189.1	3'UTR;3'UTR;3'UTR;3'UTR;3'UTR;3'UTR	chr7:130645805-130646395			-1.16414	-2.32618	-6.45039	2.71859e-09	1.51658e-06	10.9356
cg04393540	chr17	73966572	-		OpenSea	ACOX1;ACOX1;ACOX1	NM_001185039;NM_004035;NM_007292	Body;Body;Body					ENST00000572047.1	3'UTR	chr17:73966180-73966755			0.707194	1.17508	6.45019	2.72124e-09	1.51693e-06	10.9347
cg16015797	chr17	73021048	+		OpenSea												chr17:73020738-73021521	-0.344144	0.41837	-6.44915	2.73497e-09	1.52345e-06	10.9299
cg27142757	chr1	150573467	-		OpenSea							ENSA;SNORA40	ENST00000369016.4;ENST00000517238.1	3'UTR;TSS1500	chr1:150573240-150573475			-0.51355	-0.817639	-6.44764	2.755e-09	1.53348e-06	10.923
cg07038690	chr19	48167405	-		OpenSea	GLTSCR1	NM_015711	5'UTR				GLTSCR1	ENST00000396720.2	5'UTR	chr19:48165980-48167455			-0.599977	-0.913888	-6.44745	2.75758e-09	1.53378e-06	10.9221
cg01062116	chr1	3352435	+	chr1:3351365-3351632	S_Shore	PRDM16;PRDM16	NM_199454;NM_022114	3'UTR;3'UTR				PRDM16;PRDM16	ENST00000441472.2;ENST00000270722.5	3'UTR;3'UTR		chr1:3352153-3353078		-0.348139	1.25339	-6.44652	2.77006e-09	1.53958e-06	10.9179
cg18615773	chr6	138053738	+		OpenSea	LOC100507406;LOC100507406	NR_121619;NR_121618	Body;Body				RP11-356I2.1	ENST00000419220.1	3'UTR	chr6:138053665-138054030			-0.459646	-0.291745	-6.44591	2.77822e-09	1.54297e-06	10.9151
cg22778132	chr4	186317907	-	chr4:186317143-186318255	Island	ANKRD37;ANKRD37	NM_181726;NM_181726	1stExon;5'UTR		4:186317465-186318111	Promoter_Associated	LRP2BP;ANKRD37;ANKRD37;ANKRD37	ENST00000507753.1;ENST00000505916.1;ENST00000335174.4;ENST00000335174.4;ENST00000511393.1;ENST00000511311.1;ENST00000507479.1	5'UTR;TSS1500;5'UTR;1stExon;TSS200;TSS200;5'UTR	chr4:186317545-186318575			0.676296	-3.44013	6.44527	2.78692e-09	1.54666e-06	10.9121
cg19537184	chr19	54209319	+		OpenSea	MIR520C;MIR526A1	NR_030198;NR_030197	TSS1500;TSS200				MIR520C;MIR526A1	ENST00000385005.1;ENST00000384897.1	TSS1500;TSS200				-0.276802	-1.28169	-6.44499	2.7907e-09	1.54761e-06	10.9109
cg07783291	chr19	33178679	-	chr19:33182609-33183562	N_Shelf													-0.303356	-0.704576	-6.44438	2.79896e-09	1.55105e-06	10.9081
cg00841533	chr3	23807950	-		OpenSea							AC020626.1	ENST00000458993.1	TSS1500				-0.335308	-0.0342195	-6.44333	2.81318e-09	1.55778e-06	10.9033
cg04346064	chr20	57241978	+		OpenSea	STX16;STX16;STX16;STX16;STX16;STX16;STX16;STX16;STX16-NPEPL1	NM_001204868;NR_037943;NR_037942;NR_037941;NM_003763;NM_001134773;NM_001001433;NM_001134772;NR_037945	5'UTR;Body;Body;Body;Body;Body;Body;Body;Body				STX16;STX16;STX16	ENST00000438253.1;ENST00000435446.2;ENST00000458280.1;ENST00000312283.8;ENST00000412911.1;ENST00000460655.1;ENST00000476384.1;ENST00000483434.1;ENST00000496117.1;ENST00000490700.1;ENST00000496003.1;ENST00000468590.1	TSS1500;TSS1500;5'UTR;5'UTR;5'UTR;5'UTR;5'UTR;5'UTR;5'UTR;5'UTR;5'UTR;5'UTR	chr20:57241860-57242055			0.400905	1.14049	6.44298	2.81792e-09	1.55925e-06	10.9017
cg10605434	chr11	10458246	+		OpenSea								ENST00000532250.1	5'UTR	chr11:10458200-10458590			-0.440071	-1.25484	-6.4424	2.82591e-09	1.56252e-06	10.899
cg17798901	chr3	100236708	+		OpenSea	TMEM45A	NM_018004	5'UTR				TMEM45A;TMEM45A;TMEM45A	ENST00000403410.1;ENST00000449609.1;ENST00000462884.1;ENST00000323523.4	5'UTR;5'UTR;TSS1500;5'UTR				0.737312	0.566828	6.44195	2.83213e-09	1.56474e-06	10.8969
cg18848478	chr1	113933423	-	chr1:113932580-113934070	Island	MAGI3;MAGI3	NM_001142782;NM_152900	TSS200;TSS200				MAGI3;MAGI3;MAGI3;MAGI3;MAGI3;MAGI3	ENST00000486456.1;ENST00000477955.1;ENST00000369617.4;ENST00000369617.4;ENST00000307546.9;ENST00000369615.1;ENST00000369611.4	TSS1500;TSS1500;5'UTR;1stExon;TSS200;TSS200;TSS200	chr1:113933225-113933475			-0.396919	-3.18252	-6.4418	2.83409e-09	1.56474e-06	10.8963
cg16264724	chr16	30466524	+		OpenSea							Y_RNA	ENST00000365606.1	TSS1500				0.353787	1.55707	6.43993	2.8599e-09	1.57783e-06	10.8877
cg27445698	chr1	35315676	+		OpenSea							RP5-997D16.2	ENST00000429293.1	TSS1500				0.611512	0.714391	6.43935	2.86795e-09	1.58111e-06	10.8851
cg06107487	chr2	134068922	+		OpenSea	NCKAP5;NCKAP5	NM_207363;NM_207481	Body;Body				NCKAP5	ENST00000542834.1	5'UTR				-0.279166	-0.477255	-6.43911	2.87131e-09	1.5818e-06	10.884
cg21211645	chr3	45590039	+		OpenSea	LARS2	NM_015340	3'UTR				LARS2;LARS2	ENST00000265537.3;ENST00000415258.1	3'UTR;3'UTR	chr3:45589400-45590510			0.411956	1.08065	6.43618	2.91228e-09	1.60319e-06	10.8706
cg09309286	chr17	32960898	+	chr17:32964375-32965433	N_Shelf	TMEM132E	NM_207313	Body										-0.382483	0.21764	-6.43353	2.9499e-09	1.62271e-06	10.8585
cg13051367	chr21	38751589	+		OpenSea	DYRK1A	NM_101395	5'UTR				DYRK1A;DYRK1A	ENST00000338785.3;ENST00000455097.1;ENST00000462274.1;ENST00000553129.1	5'UTR;5'UTR;5'UTR;3'UTR			chr21:38750722-38751780	0.300735	1.24012	6.43313	2.95567e-09	1.6247e-06	10.8566
cg02869363	chr11	8553845	-		OpenSea	STK33;STK33;STK33;STK33	NM_001289059;NM_001289058;NM_030906;NM_001289061	5'UTR;5'UTR;5'UTR;5'UTR				STK33;STK33;STK33	ENST00000526517.1;ENST00000358872.3;ENST00000532336.1;ENST00000418597.1;ENST00000534493.1;ENST00000422559.2;ENST00000526360.1;ENST00000315204.1;ENST00000431279.2;ENST00000454443.2	3'UTR;5'UTR;3'UTR;5'UTR;5'UTR;5'UTR;5'UTR;5'UTR;5'UTR;5'UTR		chr11:8553464-8554371	chr11:8552838-8554502	-0.372368	0.985579	-6.43145	2.97983e-09	1.63678e-06	10.8489
cg09681909	chr22	27040847	-		OpenSea					22:27040837-27042301	Unclassified					chr22:27040705-27041970	chr22:27037724-27041981	-0.459632	0.533779	-6.43117	2.98384e-09	1.63779e-06	10.8477
cg24151005	chr3	171757171	-	chr3:171757493-171758724	N_Shore	FNDC3B;FNDC3B	NM_022763;NM_001135095	TSS1500;TSS1500		3:171756881-171758808	Promoter_Associated	FNDC3B;FNDC3B;FNDC3B	ENST00000392699.1;ENST00000469491.1;ENST00000336824.4;ENST00000423424.1	TSS1500;TSS1500;TSS1500;TSS1500		chr3:171757023-171759118	chr3:171756519-171764868	-0.378259	-3.51039	-6.43071	2.9905e-09	1.63972e-06	10.8455
cg15272186	chr6	29709610	+		OpenSea	LOC285830;LOC285830	NR_026972;NR_026973	Body;Body				HLA-F-AS1	ENST00000399247.2;ENST00000458236.1	3'UTR;3'UTR				-0.542986	0.253481	-6.43062	2.99174e-09	1.63972e-06	10.8452
cg00343666	chr1	45821490	+		OpenSea	TESK2	NM_007170	Body				TESK2	ENST00000486676.1	3'UTR	chr1:45821380-45821650			-0.373177	-1.2831	-6.42995	3.00155e-09	1.6439e-06	10.8421
cg10332367	chr16	2075476	-	chr16:2077042-2077470	N_Shore	SLC9A3R2;SLC9A3R2	NM_001130012;NM_004785	TSS1500;TSS1500		16:2075065-2075519	Unclassified_Cell_type_specific	SLC9A3R2;SLC9A3R2	ENST00000567504.1;ENST00000567504.1;ENST00000424542.2;ENST00000432365.2	5'UTR;1stExon;TSS1500;TSS1500	chr16:2075065-2075515			-0.285559	1.79418	-6.42963	3.00619e-09	1.64524e-06	10.8406
cg04723544	chr19	39167796	-		OpenSea	ACTN4	NM_004924	Body	chr19:39167742-39167742				ENST00000495553.1	5'UTR				0.289979	-0.283124	6.42936	3.01011e-09	1.64619e-06	10.8394
cg06814977	chr14	62331563	-	chr14:62331009-62331641	Island							CTD-2277K2.1;CTD-2277K2.1	ENST00000554436.1;ENST00000554138.1	TSS200;5'UTR		chr14:62328101-62332335		-0.376204	-0.042215	-6.42895	3.01612e-09	1.64827e-06	10.8375
cg21338340	chr4	114130825	+		OpenSea	ANK2;ANK2;ANK2	NM_001127493;NM_001148;NM_020977	Body;Body;Body				ANK2	ENST00000515034.1;ENST00000431447.3	5'UTR;5'UTR			chr4:114130817-114131183	-0.328905	0.170677	-6.42782	3.03258e-09	1.6557e-06	10.8323
cg16769521	chr17	57183914	+	chr17:57183628-57184441	Island	TRIM37;TRIM37;TRIM37;TRIM37	NM_001005207;NM_015294;NM_001005207;NM_015294	1stExon;1stExon;5'UTR;5'UTR				AC099850.1;TRIM37;TRIM37;TRIM37;TRIM37;TRIM37	ENST00000451775.1;ENST00000393065.2;ENST00000393066.2;ENST00000393065.2;ENST00000393066.2;ENST00000376149.3	TSS200;1stExon;1stExon;5'UTR;5'UTR;5'UTR	chr17:57183300-57183935			0.658632	-3.37311	6.42772	3.03412e-09	1.6557e-06	10.8319
cg13043260	chr1	202560371	-		OpenSea	SYT2;SYT2	NM_177402;NM_001136504	3'UTR;3'UTR				SYT2	ENST00000367267.1	3'UTR	chr1:202560065-202560535			0.24401	-0.95424	6.42712	3.04295e-09	1.65931e-06	10.8291
cg14317075	chr3	46653653	-		OpenSea	LOC100132146	NM_001195442	TSS1500				TDGF1	ENST00000444264.1;ENST00000505797.1	TSS1500;5'UTR				-0.419714	0.50116	-6.42687	3.04653e-09	1.66006e-06	10.828
cg11305538	chr11	100612401	-		OpenSea	ARHGAP42	NM_152432	Body				ARHGAP42	ENST00000534060.1	5'UTR	chr11:100612060-100612410			0.589469	1.36507	6.4245	3.0817e-09	1.678e-06	10.8172
cg06384413	chr17	46671215	+	chr17:46670522-46671458	Island	LOC404266;LOC404266;LOC404266;LOC404266;HOXB5	NR_033203;NR_033204;NR_033201;NR_033202;NM_002147	Body;Body;Body;Body;TSS200		17:46670594-46672443	Unclassified	HOXB-AS3;HOXB-AS3;HOXB-AS3;HOXB5;HOXB5;HOXB-AS3;HOXB3	ENST00000476204.1;ENST00000474040.1;ENST00000480872.1;ENST00000429755.4;ENST00000239151.5;ENST00000239151.5;ENST00000467155.2;ENST00000487849.3;ENST00000465846.2;ENST00000552000.2	5'UTR;5'UTR;5'UTR;5'UTR;1stExon;5'UTR;5'UTR;5'UTR;5'UTR;3'UTR		chr17:46670357-46675942	chr17:46669440-46684860	0.50013	-3.24197	6.42414	3.08706e-09	1.6797e-06	10.8155
cg16243167	chr4	190839672	-		OpenSea							AF146191.4	ENST00000511785.1;ENST00000506276.1;ENST00000508156.1;ENST00000501825.2	TSS1500;3'UTR;3'UTR;3'UTR				-0.301725	-0.138659	-6.42384	3.09153e-09	1.68092e-06	10.8142
cg09936080	chr2	43653785	-		OpenSea	THADA;THADA;THADA	NR_073394;NM_022065;NM_001083953	Body;Body;Body	chr2:43653578-43653578	2:43653581-43654108	Unclassified	THADA	ENST00000398653.1;ENST00000408045.2;ENST00000402796.1;ENST00000485353.1	3'UTR;3'UTR;3'UTR;3'UTR	chr2:43653580-43653955			-0.851106	-2.99268	-6.42368	3.09402e-09	1.68105e-06	10.8134
cg15984636	chr6	107143281	-		OpenSea							RP1-60O19.2	ENST00000424162.1	TSS200				0.476537	1.53952	6.42279	3.10734e-09	1.68707e-06	10.8093
cg19948701	chr17	75471193	-		OpenSea	SEPT9;SEPT9;SEPT9;SEPT9;SEPT9;SEPT9;SEPT9	NM_001113492;NM_001113495;NM_001113496;NM_001113493;NM_001113491;NM_006640;NM_001113494	Body;TSS200;5'UTR;Body;Body;Body;Body		17:75471179-75471334	Promoter_Associated_Cell_type_specific	SEPT9;SEPT9;SEPT9	ENST00000427180.1;ENST00000431235.1;ENST00000397613.4	TSS200;5'UTR;5'UTR	chr17:75471165-75471510			-0.507583	-3.92671	-6.42241	3.11299e-09	1.68892e-06	10.8076
cg24435571	chr10	104436140	+		OpenSea	ARL3	NM_004311	3'UTR							chr10:104436025-104436275			-0.550841	-2.61294	-6.42188	3.121e-09	1.69204e-06	10.8052
cg03938562	chr8	145082728	+		OpenSea				chr8:145082585-145082585				ENST00000530478.1	5'UTR	chr8:145082520-145082815			-0.38361	-0.695808	-6.42102	3.13409e-09	1.69791e-06	10.8013
cg13552692	chr18	66389447	+		OpenSea	CCDC102B	NM_001093729	5'UTR		18:66388995-66389733	Unclassified_Cell_type_specific				chr18:66389405-66389735			-0.660204	-1.63801	-6.42084	3.13677e-09	1.69814e-06	10.8004
cg03223392	chr1	28019913	-		OpenSea							U6	ENST00000384367.1	TSS1500				-0.345275	-0.226817	-6.42032	3.14475e-09	1.70123e-06	10.798
cg07453055	chr1	11786594	+		OpenSea													0.382668	0.943776	6.41977	3.15303e-09	1.70448e-06	10.7956
cg17220314	chr10	72992083	+		OpenSea	UNC5B;UNC5B	NM_170744;NM_001244889	Body;Body							chr10:72992040-72992435			0.421569	0.732316	6.41896	3.1655e-09	1.70879e-06	10.7918
cg26032412	chr10	130300419	-	chr10:130298859-130299159	S_Shore													-0.193389	-0.71991	-6.41895	3.16554e-09	1.70879e-06	10.7918
cg26136747	chr16	75734171	+		OpenSea							AC025287.1;AC025287.1	ENST00000398113.2;ENST00000538623.1	TSS200;TSS200				-0.225897	-0.212271	-6.41814	3.17797e-09	1.71426e-06	10.7881
cg12642018	chr20	29545255	+		OpenSea							Y_RNA	ENST00000363455.1	TSS1500				-0.243317	0.211991	-6.41723	3.19209e-09	1.72065e-06	10.7839
cg03287633	chr11	103267173	-		OpenSea	DYNC2H1;DYNC2H1	NM_001377;NM_001080463	Body;Body					ENST00000528670.1	3'UTR	chr11:103267040-103267270			-0.316026	0.869989	-6.41695	3.19641e-09	1.72174e-06	10.7827
cg12910175	chr12	105477934	+	chr12:105478089-105478517	N_Shore	ALDH1L2;ALDH1L2	NR_027752;NM_001034173	Body;Body					ENST00000552427.1	3'UTR	chr12:105477400-105477990			-0.354675	-3.15479	-6.4166	3.20176e-09	1.72338e-06	10.7811
cg11171235	chr9	86595232	-	chr9:86594326-86596142	Island	HNRNPK;HNRNPK;RMI1;HNRNPK	NM_002140;NM_031262;NM_024945;NM_031263	5'UTR;5'UTR;TSS1500;TSS200		9:86594750-86595808	Promoter_Associated	HNRNPK;HNRNPK;HNRNPK;RMI1;HNRNPK;HNRNPK;HNRNPK	ENST00000483135.1;ENST00000376268.1;ENST00000376281.4;ENST00000376264.2;ENST00000445877.1;ENST00000325875.3;ENST00000457156.1;ENST00000376258.4;ENST00000435158.2;ENST00000376263.3;ENST00000472778.1	3'UTR;5'UTR;5'UTR;5'UTR;TSS1500;TSS1500;TSS200;TSS200;TSS200;TSS200;3'UTR	chr9:86595065-86595695			0.649664	-4.15035	6.4161	3.2095e-09	1.72631e-06	10.7788
cg05769946	chr8	27947099	+	chr8:27950470-27950868	N_Shelf	ELP3	NM_001284222	TSS1500				ELP3	ENST00000521015.1;ENST00000521570.1;ENST00000520270.1	TSS1500;TSS1500;TSS200				-0.248022	0.440078	-6.4157	3.21576e-09	1.72844e-06	10.777
cg17714703	chr19	4912221	-	chr19:4909262-4910256	S_Shore	UHRF1;UHRF1	NM_013282;NM_001048201	Body;Body	chr19:4912030-4912030	19:4911827-4912383	Promoter_Associated	UHRF1	ENST00000396708.3	5'UTR	chr19:4911865-4912335			0.552869	-0.655093	6.41519	3.22367e-09	1.73145e-06	10.7746
cg19236395	chr7	44122272	+	chr7:44121856-44122662	Island	POLM	NM_013284	TSS200		7:44121805-44122723	Promoter_Associated	POLM;POLM;POLM	ENST00000430942.1;ENST00000452049.1;ENST00000242248.5;ENST00000335195.6;ENST00000497300.1;ENST00000492605.1;ENST00000483644.1;ENST00000434229.1;ENST00000492312.1;ENST00000395831.3;ENST00000435068.1;ENST00000445616.1;ENST00000458246.1	TSS200;TSS200;TSS200;TSS1500;TSS200;TSS200;TSS200;TSS200;TSS200;TSS200;TSS200;TSS200;TSS200	chr7:44121960-44122555			0.674761	-3.27882	6.41447	3.23489e-09	1.73623e-06	10.7714
cg08942073	chr16	402320	+		OpenSea	AXIN1;AXIN1	NM_181050;NM_003502	5'UTR;5'UTR		16:401962-403486	Promoter_Associated	AXIN1;AXIN1;AXIN1	ENST00000354866.3;ENST00000262320.3;ENST00000481769.1	5'UTR;5'UTR;3'UTR	chr16:401700-402535			0.421466	-3.39451	6.41288	3.25996e-09	1.74844e-06	10.7641
cg21531080	chr1	158581851	+		OpenSea	SPTA1	NM_003126	Body					ENST00000485680.1	TSS200				-0.259576	-1.0559	-6.41209	3.27232e-09	1.75363e-06	10.7605
cg26248007	chr13	48730782	+		OpenSea					13:48729983-48731014	Unclassified_Cell_type_specific				chr13:48730680-48730995			0.685528	-2.00866	6.41197	3.2743e-09	1.75363e-06	10.7599
cg21599943	chr17	50467356	-		OpenSea							RP11-429O1.1	ENST00000572848.1	TSS1500				-0.544686	-2.99118	-6.4115	3.28176e-09	1.75637e-06	10.7578
cg10813610	chr7	150783881	-	chr7:150783480-150785040	Island	AGAP3;AGAP3	NM_031946;NM_001042535	1stExon;1stExon				AGAP3;AGAP3;AGAP3;AGAP3	ENST00000469901.1;ENST00000397232.1;ENST00000473312.1;ENST00000490097.1;ENST00000463381.1;ENST00000397232.1	TSS1500;1stExon;1stExon;5'UTR;5'UTR;5'UTR		chr7:150782011-150787104	chr7:150781907-150791495	0.25543	-3.95548	6.41097	3.29017e-09	1.75962e-06	10.7554
cg06708122	chr5	64969231	-		OpenSea	SGTB	NM_019072	Body										-0.243905	-0.499107	-6.41074	3.29375e-09	1.76023e-06	10.7543
cg11049661	chr5	141009657	-		OpenSea	HDAC3	NM_003883	Body					ENST00000519474.1;ENST00000495485.1;ENST00000471968.1;ENST00000476739.1;ENST00000492407.1;ENST00000490808.1;ENST00000467533.1;ENST00000469550.2	3'UTR;3'UTR;3'UTR;TSS1500;TSS1500;TSS1500;TSS200;3'UTR				0.264207	1.21272	6.4106	3.29601e-09	1.76023e-06	10.7537
cg18324281	chr5	56021790	-		OpenSea				chr5:56021671-56021671						chr5:56021560-56022055			0.626308	1.68865	6.40973	3.30995e-09	1.76612e-06	10.7497
cg01678903	chr2	74567041	-		OpenSea	SLC4A5	NM_133478	5'UTR				SLC4A5;SLC4A5;SLC4A5	ENST00000483195.1;ENST00000394019.2;ENST00000377634.4;ENST00000436454.1	TSS1500;5'UTR;5'UTR;5'UTR				-0.402443	-0.156808	-6.40962	3.31174e-09	1.76612e-06	10.7492
cg21512370	chr13	48990327	-		OpenSea	LPAR6;LPAR6;RB1	NM_005767;NM_001162497;NM_000321	5'UTR;5'UTR;Body				LPAR6;LPAR6	ENST00000462781.1;ENST00000470937.1;ENST00000345941.2;ENST00000378434.3	TSS1500;TSS1500;5'UTR;5'UTR				-0.237889	-1.00357	-6.40931	3.31668e-09	1.76724e-06	10.7478
cg23812938	chr4	84474115	+		OpenSea	AGPAT9;AGPAT9;AGPAT9	NM_001256422;NM_001256421;NM_032717	Body;Body;Body								chr4:84473925-84474427	chr4:84473990-84474605	-0.408599	-1.3257	-6.40919	3.31855e-09	1.76724e-06	10.7472
cg14464660	chr14	56313130	-		OpenSea												chr14:56312698-56313204	-0.299063	-0.340856	-6.40882	3.32455e-09	1.76918e-06	10.7455
cg12878400	chr17	39383026	+		OpenSea	KRTAP9-2	NM_031961	1stExon				KRTAP9-2;KRTAP9-2	ENST00000377721.3;ENST00000455970.2	1stExon;1stExon				-0.301264	-1.41192	-6.40764	3.34355e-09	1.77804e-06	10.7402
cg18189915	chr11	3050521	-		OpenSea	CARS;CARS;CARS;CARS;CARS;CARS;CARS;CARS;CARS;CARS	NM_001751;NM_001194997;NM_001014437;NM_139273;NR_036542;NR_036542;NM_001751;NM_001014437;NM_001194997;NM_139273	ExonBnd;ExonBnd;ExonBnd;ExonBnd;ExonBnd;Body;Body;Body;Body;Body				CARS-AS1;CARS	ENST00000439280.2;ENST00000499962.1;ENST00000465240.1;ENST00000531387.1;ENST00000531387.1;ENST00000529772.1;ENST00000526890.1	3'UTR;TSS200;TSS1500;ExonBnd;3'UTR;3'UTR;3'UTR				0.332084	0.949563	6.40639	3.36381e-09	1.78754e-06	10.7344
cg17904614	chr7	115966074	+		OpenSea							AC073130.3;AC002066.1;CAV2	ENST00000444244.1;ENST00000490906.1;ENST00000465451.1;ENST00000446355.1;ENST00000477018.1;ENST00000484156.1;ENST00000467035.1;ENST00000495046.1;ENST00000497046.1;ENST00000491643.1;ENST00000498493.1;ENST00000478226.1;ENST00000462876.1;ENST00000476156.1	3'UTR;5'UTR;5'UTR;3'UTR;5'UTR;5'UTR;5'UTR;5'UTR;5'UTR;5'UTR;5'UTR;5'UTR;5'UTR;5'UTR			chr7:115964543-115968555	-0.396218	-0.0812063	-6.40584	3.37276e-09	1.79103e-06	10.7319
cg00015991	chr3	131221867	+	chr3:131221604-131221888	Island	MRPL3	NM_007208	TSS200		3:131220733-131222597	NonGene_Associated	MRPL3;MRPL3	ENST00000510154.1;ENST00000507669.1;ENST00000512877.1;ENST00000510923.1;ENST00000264995.2;ENST00000511168.1	TSS200;TSS200;TSS200;TSS200;TSS200;TSS200	chr3:131221645-131221975			0.57277	-3.35224	6.40467	3.39187e-09	1.79991e-06	10.7266
cg12482933	chr7	67069985	-		OpenSea				chr7:67069957-67069957								chr7:67069822-67070540	-0.193523	-0.123171	-6.40416	3.40026e-09	1.80308e-06	10.7243
cg25320496	chr2	130876007	-	chr2:130878522-130878800	N_Shelf	POTEF	NM_001099771	Body										-0.402485	-0.899581	-6.40296	3.41997e-09	1.81226e-06	10.7188
cg22044082	chr15	81282214	+	chr15:81281878-81282417	Island	MESDC2;MESDC2;MESDC2;MESDC2	NM_015154;NM_015154;NR_126328;NR_126327	1stExon;5'UTR;Body;Body		15:81281106-81282653	Promoter_Associated	MESDC2;MESDC2	ENST00000261758.4;ENST00000261758.4;ENST00000559537.1;ENST00000422879.3;ENST00000561312.1	1stExon;5'UTR;TSS200;TSS200;TSS200	chr15:81282105-81282735			0.284821	-1.56253	6.40257	3.42641e-09	1.81439e-06	10.717
cg18330222	chr15	100831929	-	chr15:100832225-100832619	N_Shore	ADAMTS17	NM_139057	Body					ENST00000558960.1;ENST00000378898.4	3'UTR;3'UTR		chr15:100831337-100832011		-0.32623	0.136654	-6.40165	3.44169e-09	1.8212e-06	10.7128
cg16775971	chr4	105412117	+	chr4:105412655-105412942	N_Shore	CXXC4	NM_025212	1stExon		4:105412046-105413071	Unclassified	CXXC4;AC004053.1;CXXC4	ENST00000426831.1;ENST00000500179.1;ENST00000466963.1	1stExon;TSS200;3'UTR	chr4:105411645-105412935			-0.347902	-3.99034	-6.40069	3.45774e-09	1.8284e-06	10.7084
cg06575288	chr12	132093736	-		OpenSea					12:132093466-132094356	Unclassified				chr12:132093620-132093870			-0.420716	-4.53469	-6.40022	3.46553e-09	1.83123e-06	10.7063
cg22407531	chr17	79203106	+		OpenSea	ENTHD2	NM_144679	Body				AC027601.1;AC027601.1;AC027601.1	ENST00000573295.1;ENST00000576090.1;ENST00000575922.1;ENST00000575922.1;ENST00000569559.1;ENST00000571115.1	3'UTR;3'UTR;1stExon;5'UTR;TSS200;3'UTR		chr17:79201437-79208614		0.345712	1.70738	6.39964	3.47528e-09	1.83509e-06	10.7037
cg14377791	chr19	40169912	+		OpenSea	LOC400696	NM_207646	TSS200				AC093063.1;AC093063.1	ENST00000455832.3;ENST00000458539.1	TSS200;TSS200	chr19:40169825-40170030			-0.491803	-2.01061	-6.39775	3.50718e-09	1.85063e-06	10.695
cg22867594	chr12	125478100	-	chr12:125478162-125478849	N_Shore	BRI3BP	NM_080626	TSS200		12:125477225-125479150	Promoter_Associated	BRI3BP	ENST00000341446.7	TSS200	chr12:125477385-125479615			0.382148	-0.790951	6.39593	3.5382e-09	1.86569e-06	10.6867
cg09238199	chr13	111097777	+		OpenSea	COL4A2	NM_001846	Body							chr13:111097660-111097910			-0.461353	-4.29049	-6.39453	3.56219e-09	1.87702e-06	10.6803
cg18257193	chr12	106699438	+	chr12:106696232-106697199	S_Shelf	TCP11L2;TCP11L2	NM_152772;NM_001286262	5'UTR;5'UTR				TCP11L2;TCP11L2;CKAP4	ENST00000553143.1;ENST00000547153.1;ENST00000546625.1;ENST00000553098.1;ENST00000549906.1;ENST00000551802.1;ENST00000548428.1;ENST00000551228.1;ENST00000552828.1;ENST00000553039.1	5'UTR;5'UTR;5'UTR;5'UTR;5'UTR;5'UTR;5'UTR;5'UTR;TSS1500;TSS1500	chr12:106699200-106699570			0.538959	0.213963	6.39426	3.5668e-09	1.87813e-06	10.6791
cg07198365	chr10	3572665	+		OpenSea										chr10:3572620-3572835			-0.644074	2.49186	-6.39323	3.58451e-09	1.8854e-06	10.6744
cg24789321	chr1	155428192	-		OpenSea	ASH1L	NM_018489	Body									chr1:155427687-155428361	0.317216	1.34526	6.39315	3.58601e-09	1.8854e-06	10.674
cg03455736	chr22	49882497	+	chr22:49883068-49883385	N_Shore													0.52684	2.30875	6.39302	3.58813e-09	1.8854e-06	10.6735
cg05398773	chr8	71581521	-	chr8:71581050-71581650	Island	XKR9;LACTB2	NM_001011720;NM_016027	TSS200;TSS200		8:71580362-71581916	Promoter_Associated	LACTB2;XKR9;LACTB2;XKR9;XKR9	ENST00000276590.4;ENST00000520092.1;ENST00000522447.1;ENST00000520030.1;ENST00000520273.1;ENST00000519350.1	TSS200;TSS200;TSS200;TSS200;TSS200;TSS1500	chr8:71581085-71581750			0.386565	-2.56474	6.39284	3.59128e-09	1.88573e-06	10.6727
cg01379158	chr17	17206552	-	chr17:17206527-17207306	Island	NT5M	NM_020201	TSS200		17:17206200-17207161	Promoter_Associated	NT5M;NT5M	ENST00000483704.1;ENST00000446264.2;ENST00000389022.3;ENST00000470418.1	TSS1500;TSS200;TSS200;TSS200	chr17:17206260-17206735			0.294608	-3.53671	6.39204	3.60531e-09	1.89178e-06	10.669
cg02368469	chr11	69357567	+		OpenSea										chr11:69357485-69357735			-0.528826	1.06756	-6.39159	3.61309e-09	1.89454e-06	10.6669
cg04119432	chr5	137072935	+		OpenSea	KLHL3	NM_017415	TSS1500				KLHL3;KLHL3	ENST00000512977.1;ENST00000505853.1;ENST00000394937.3;ENST00000309755.4	TSS1500;TSS1500;TSS1500;TSS1500		chr5:137072849-137073995		-0.452252	-0.430899	-6.39053	3.63157e-09	1.90279e-06	10.6621
cg17214388	chr19	3431061	-	chr19:3434929-3435417	N_Shelf	NFIC;NFIC;NFIC;NFIC;NFIC	NM_001245005;NM_205843;NM_001245004;NM_005597;NM_001245002	Body;Body;Body;Body;Body										-0.383336	0.161446	-6.39031	3.63549e-09	1.90279e-06	10.6611
cg17367596	chr11	65546988	-	chr11:65547499-65549261	N_Shore	DKFZp761E198	NM_138368	1stExon		11:65546869-65548018	Promoter_Associated				chr11:65546905-65547315			0.425627	0.216718	6.39012	3.63877e-09	1.90279e-06	10.6602
cg14112555	chr6	135799233	+		OpenSea	AHI1;AHI1;AHI1;AHI1	NM_001134832;NM_001134831;NM_017651;NM_001134830	Body;Body;Body;Body										-0.320516	0.128586	-6.39011	3.63898e-09	1.90279e-06	10.6602
cg14792081	chr1	65468460	+	chr1:65468272-65468828	Island					1:65467953-65469462	Promoter_Associated_Cell_type_specific		ENST00000436350.1;ENST00000415842.1	TSS1500;TSS1500	chr1:65467965-65469275			0.586064	-4.19651	6.38994	3.64204e-09	1.90307e-06	10.6594
cg14887620	chr18	53501191	+		OpenSea											chr18:53500697-53502227	chr18:53500711-53501322	-0.342729	-0.0504993	-6.38965	3.64704e-09	1.90436e-06	10.6581
cg17596511	chr16	84627958	-		OpenSea	COTL1	NM_021149	Body		16:84627426-84628635	Promoter_Associated	RP11-61F12.1;COTL1	ENST00000564809.1;ENST00000564662.1;ENST00000564057.1	TSS200;3'UTR;5'UTR	chr16:84627460-84628750			0.608266	-1.59643	6.3884	3.66922e-09	1.91461e-06	10.6524
cg10309609	chr8	144408081	+		OpenSea	TOP1MT	NM_052963	Body					ENST00000522121.1;ENST00000523417.1	3'UTR;3'UTR	chr8:144407705-144408115			0.351168	1.05622	6.38757	3.68384e-09	1.9209e-06	10.6486
cg09604414	chr6	31862491	-	chr6:31864897-31865419	N_Shelf	EHMT2;EHMT2	NM_006709;NM_025256	Body;Body				EHMT2;EHMT2	ENST00000442298.2;ENST00000480912.1	TSS1500;3'UTR				-0.38437	-0.613792	-6.38691	3.69557e-09	1.92568e-06	10.6456
cg24244235	chr20	37702438	-		OpenSea										chr20:37702385-37702695			-0.220409	0.233548	-6.38651	3.70278e-09	1.9281e-06	10.6438
cg25312546	chr19	4307208	+	chr19:4304542-4305122	S_Shelf	FSD1	NM_024333	Body										-0.311653	-0.138412	-6.38558	3.71949e-09	1.93546e-06	10.6395
cg17502495	chr20	44114942	+		OpenSea							RP3-461P17.9	ENST00000417630.1	TSS1500				-0.379394	-0.172955	-6.38517	3.72671e-09	1.93787e-06	10.6377
cg06797665	chr10	45948906	-		OpenSea	LOC102724323	NR_120674	TSS1500				RP11-67C2.2	ENST00000435635.1	TSS1500		chr10:45948436-45948957	chr10:45948280-45949996	0.529947	0.663828	6.38344	3.75809e-09	1.95284e-06	10.6298
cg16550438	chr11	64112387	-	chr11:64112327-64112607	Island	CCDC88B	NM_032251	Body				CCDC88B;CCDC88B;CCDC88B	ENST00000492980.1;ENST00000301897.4;ENST00000301897.4;ENST00000463837.1;ENST00000494080.1;ENST00000494566.1	5'UTR;1stExon;5'UTR;5'UTR;5'UTR;5'UTR		chr11:64106993-64112481		-0.764794	0.0355758	-6.38322	3.76205e-09	1.95354e-06	10.6288
cg07342012	chr6	81024395	-		OpenSea	BCKDHB;BCKDHB	NM_000056;NM_183050	Body;Body				BCKDHB	ENST00000545529.1	3'UTR			chr6:81024030-81024691	-0.256081	0.232642	-6.38089	3.80452e-09	1.97423e-06	10.6182
cg26342465	chr1	114398231	-		OpenSea	AP4B1-AS1;PTPN22;PTPN22;PTPN22;PTPN22;AP4B1-AS1	NR_037864;NM_001193431;NM_001308297;NM_015967;NM_012411;NR_125965	TSS1500;Body;Body;Body;Body;Body				RP5-1073O3.5;PTPN22	ENST00000419536.1;ENST00000484147.1;ENST00000538253.1	TSS1500;3'UTR;5'UTR				0.447524	2.01124	6.38047	3.81221e-09	1.97686e-06	10.6163
cg09018739	chr16	57180107	-		OpenSea	CPNE2	NM_152727	Body				CPNE2	ENST00000566042.1;ENST00000565951.1;ENST00000566910.1;ENST00000567011.1;ENST00000567011.1	5'UTR;5'UTR;5'UTR;1stExon;5'UTR	chr16:57180060-57180250			0.444577	0.388517	6.3801	3.81903e-09	1.97892e-06	10.6146
cg22637307	chr2	68590998	-		OpenSea	PLEK	NM_002664	TSS1500	chr2:68590983-68590983			AC015969.3;PLEK	ENST00000366218.2;ENST00000234313.7	3'UTR;TSS1500		chr2:68590722-68592810		-0.461255	-0.133317	-6.37997	3.82147e-09	1.97892e-06	10.614
cg03218019	chr1	20987858	+	chr1:20987516-20988238	Island	DDOST	NM_005216	1stExon		1:20987327-20989142	NonGene_Associated	DDOST;DDOST;DDOST;DDOST	ENST00000464364.1;ENST00000477229.1;ENST00000477229.1;ENST00000464364.1;ENST00000415136.2;ENST00000375048.3	3'UTR;3'UTR;1stExon;1stExon;1stExon;1stExon	chr1:20987845-20988215			-0.842942	-3.34384	-6.37974	3.8257e-09	1.97904e-06	10.6129
cg12565215	chr6	21602408	-		OpenSea										chr6:21601345-21602610			-0.272234	1.23202	-6.37967	3.82697e-09	1.97904e-06	10.6126
cg07185592	chr1	197733005	-		OpenSea	DENND1B;DENND1B;DENND1B;DENND1B;DENND1B	NM_001300858;NM_001195216;NR_125340;NM_001195215;NM_144977	5'UTR;Body;Body;Body;Body				DENND1B;DENND1B	ENST00000468589.1;ENST00000495550.1;ENST00000235453.4;ENST00000477581.1	3'UTR;3'UTR;5'UTR;3'UTR	chr1:197732540-197733030			0.411861	1.67163	6.37879	3.84324e-09	1.98603e-06	10.6086
cg02731880	chr15	64405204	+		OpenSea	SNX1;SNX1;SNX1	NM_003099;NM_148955;NM_001242933	Body;Body;Body				Y_RNA;SNX1	ENST00000364201.1;ENST00000560829.1;ENST00000559061.1	TSS1500;5'UTR;5'UTR	chr15:64405080-64405455			-0.501778	-1.38433	-6.37866	3.84577e-09	1.98603e-06	10.608
cg20190456	chr17	1897953	-	chr17:1901126-1902197	N_Shelf	RTN4RL1	NM_178568	Body				CTD-2545H1.2	ENST00000574520.1	TSS1500				-0.222225	0.0747615	-6.37763	3.86489e-09	1.99453e-06	10.6033
cg25310867	chr11	78004709	-		OpenSea	GAB2;GAB2	NM_012296;NM_080491	5'UTR;Body				GAB2;GAB2	ENST00000340149.2;ENST00000526030.1;ENST00000534823.1;ENST00000530915.1;ENST00000528886.1	5'UTR;3'UTR;3'UTR;5'UTR;5'UTR	chr11:78004680-78004890			-0.572492	-0.155991	-6.37681	3.8802e-09	2.00106e-06	10.5996
cg17284607	chr16	85884387	+		OpenSea										chr16:85883905-85884415			-0.512049	-2.38289	-6.37466	3.92071e-09	2.02056e-06	10.5898
cg03773731	chr19	15310387	+	chr19:15310519-15312027	N_Shore	NOTCH3	NM_000435	Body							chr19:15309745-15311675			0.140431	0.89468	6.37372	3.93841e-09	2.02829e-06	10.5855
cg21574271	chr4	96051461	+		OpenSea	BMPR1B	NM_001203	Body								chr4:96051120-96051569	chr4:96050637-96051829	-0.484815	-2.13729	-6.37355	3.94166e-09	2.02857e-06	10.5847
cg02423716	chr12	3980162	+	chr12:3982246-3982708	N_Shelf	PARP11;PARP11;PARP11;PARP11	NM_001286522;NM_001286521;NR_104461;NM_020367	5'UTR;5'UTR;Body;Body				RP11-664D1.1;PARP11;PARP11;PARP11	ENST00000537149.1;ENST00000427057.2;ENST00000447133.3;ENST00000450737.2;ENST00000453942.1;ENST00000397096.2	TSS1500;5'UTR;5'UTR;5'UTR;5'UTR;5'UTR		chr12:3980000-3980415		-0.488388	0.00594468	-6.37303	3.9515e-09	2.03225e-06	10.5824
cg13169081	chr2	66669788	+	chr2:66672431-66673636	N_Shelf	MEIS1	NM_002398	Body				MEIS1-AS2	ENST00000409622.1;ENST00000466811.1;ENST00000458376.1;ENST00000498705.1;ENST00000491706.1;ENST00000488550.1	5'UTR;5'UTR;TSS1500;TSS200;5'UTR;5'UTR	chr2:66669620-66669890			-0.467866	-0.688994	-6.37188	3.97358e-09	2.0422e-06	10.5771
cg04084600	chr2	235016302	-		OpenSea							AC006037.2	ENST00000437967.1	TSS1500				-0.363086	-0.544119	-6.37164	3.97811e-09	2.04313e-06	10.576
cg16395997	chr1	3562798	-	chr1:3559952-3561009	S_Shore	WDR8	NM_017818	Body					ENST00000465916.1	3'UTR		chr1:3562240-3562882		0.633694	0.790839	6.37147	3.98135e-09	2.0434e-06	10.5753
cg20827314	chr16	3187597	-	chr16:3190765-3191389	N_Shelf	ZNF213;ZNF213;ZNF213	NR_104432;NM_004220;NM_001134655	Body;Body;Body				ZNF213;ZNF213	ENST00000574928.1;ENST00000572647.1;ENST00000574575.1;ENST00000416391.2;ENST00000416391.2	5'UTR;1stExon;TSS200;1stExon;5'UTR				-0.401667	1.05108	-6.37126	3.98542e-09	2.04409e-06	10.5743
cg24639189	chr16	23550039	+		OpenSea	EARS2;EARS2;EARS2	NR_003501;NM_001083614;NM_001308211	Body;Body;Body				EARS2	ENST00000566017.1;ENST00000564987.1;ENST00000564668.1	3'UTR;3'UTR;3'UTR	chr16:23550000-23550295			-0.460103	-0.531434	-6.37037	4.00253e-09	2.05146e-06	10.5703
cg15633603	chr2	190399258	+		OpenSea													0.61486	1.14983	6.37005	4.00883e-09	2.05329e-06	10.5688
cg14694085	chr3	42645487	+	chr3:42641844-42642605	S_Shelf	NKTR	NM_005385	Body				NKTR;RP4-613B23.1	ENST00000468735.2;ENST00000460910.1;ENST00000487466.1;ENST00000478488.1;ENST00000438017.1	5'UTR;5'UTR;5'UTR;5'UTR;3'UTR				-0.31506	-0.213442	-6.36984	4.01274e-09	2.0539e-06	10.5679
cg07486119	chr7	2596723	+	chr7:2598550-2599203	N_Shore	BRAT1	NM_152743	TSS1500				BRAT1	ENST00000469750.1;ENST00000340611.4	TSS1500;TSS1500				0.589761	0.575814	6.36943	4.02074e-09	2.05659e-06	10.566
cg13626585	chr7	1847613	-		OpenSea											chr7:1847440-1847993		-0.270105	0.103345	-6.36883	4.03247e-09	2.06118e-06	10.5632
cg20058599	chr10	101836831	-		OpenSea	CPN1	NM_001308	Body		10:101836622-101836836	Unclassified_Cell_type_specific	CPN1	ENST00000477709.1;ENST00000472355.1	3'UTR;3'UTR	chr10:101836620-101836835			0.427388	0.282757	6.36858	4.03734e-09	2.06227e-06	10.5621
cg11907564	chr11	114271474	-	chr11:114270799-114271690	Island	C11orf71;RBM7	NM_019021;NM_016090	TSS1500;1stExon		11:114270438-114272078	Promoter_Associated	RBM7;RBM7;RBM7;C11orf71;RBM7;RBM7;RBM7;RP11-212D19.4	ENST00000540163.1;ENST00000375490.5;ENST00000541475.1;ENST00000544313.1;ENST00000325636.4;ENST00000542140.1;ENST00000545678.1;ENST00000545678.1;ENST00000544347.1;ENST00000538134.1;ENST00000538134.1;ENST00000542229.1	1stExon;1stExon;1stExon;1stExon;TSS1500;1stExon;1stExon;5'UTR;1stExon;1stExon;5'UTR;TSS1500	chr11:114271460-114271855			0.42703	-3.9233	6.36811	4.04633e-09	2.06421e-06	10.56
cg23668476	chr7	65715904	+		OpenSea	TPST1	NM_003596	Body	chr7:65715824-65715824			TPST1	ENST00000480281.1	5'UTR	chr7:65715765-65715995			-0.68319	-1.04154	-6.3681	4.04663e-09	2.06421e-06	10.5599
cg21840599	chr3	196467454	-	chr3:196466585-196467353	S_Shore	PAK2	NM_002577	5'UTR				PAK2	ENST00000327134.3	5'UTR	chr3:196466500-196468530			-0.37067	-4.19112	-6.36753	4.05768e-09	2.06844e-06	10.5573
cg26571814	chr12	20589672	+		OpenSea	PDE3A	NM_000921	Body					ENST00000542675.1	5'UTR	chr12:20589385-20589690			-0.415617	-1.04847	-6.36712	4.06581e-09	2.07117e-06	10.5555
cg07154770	chr11	103325598	+		OpenSea	DYNC2H1;DYNC2H1	NM_001080463;NM_001377	Body;Body					ENST00000530547.1;ENST00000528670.1	TSS200;3'UTR				-0.348823	0.70952	-6.36667	4.07466e-09	2.07427e-06	10.5534
cg10738873	chr7	75579540	-		OpenSea	POR	NM_000941	5'UTR				POR;POR;POR	ENST00000453773.1;ENST00000439963.1;ENST00000461988.1;ENST00000419840.1;ENST00000448410.1;ENST00000421059.1;ENST00000471238.1;ENST00000394893.1;ENST00000412521.1;ENST00000414186.1;ENST00000432753.1;ENST00000449920.1;ENST00000418341.1	5'UTR;5'UTR;5'UTR;5'UTR;5'UTR;5'UTR;5'UTR;5'UTR;5'UTR;5'UTR;5'UTR;5'UTR;5'UTR	chr7:75579460-75580030			-0.553569	-0.128678	-6.36588	4.0902e-09	2.08039e-06	10.5498
cg07673023	chr2	27434729	+	chr2:27434432-27435720	Island	C2orf28;SLC5A6;C2orf28;SLC5A6;C2orf28	NM_001170795;NM_021095;NM_016085;NR_028323;NM_080592	TSS1500;5'UTR;TSS1500;Body;TSS200		2:27434499-27435370	Promoter_Associated	SLC5A6;C2orf28;SLC5A6;C2orf28	ENST00000426119.1;ENST00000445802.1;ENST00000412471.1;ENST00000414408.1;ENST00000310574.3;ENST00000428518.1;ENST00000430186.1;ENST00000432106.1;ENST00000442731.1;ENST00000484646.1;ENST00000405489.3;ENST00000419744.1;ENST00000491220.1;ENST00000408041.1;ENST00000426119.1;ENST00000401463.1;ENST00000380171.3;ENST00000488743.1	5'UTR;5'UTR;5'UTR;5'UTR;5'UTR;5'UTR;5'UTR;5'UTR;5'UTR;TSS1500;TSS1500;TSS1500;TSS1500;TSS200;1stExon;TSS200;TSS200;3'UTR	chr2:27434005-27435275			0.420608	-2.7911	6.36578	4.09221e-09	2.08039e-06	10.5493
cg14209186	chr4	38980960	+		OpenSea	TMEM156	NM_024943	Body										0.592382	1.45752	6.36515	4.10466e-09	2.08531e-06	10.5465
cg02717630	chr16	46865118	+	chr16:46864453-46865561	Island	C16orf87	NM_001001436	TSS200		16:46864635-46865624	Promoter_Associated	C16orf87;C16orf87;C16orf87;C16orf87	ENST00000564250.1;ENST00000565112.1;ENST00000285697.4;ENST00000285697.4;ENST00000394806.2	TSS1500;TSS200;1stExon;5'UTR;TSS200	chr16:46865000-46865275			0.39437	-2.34727	6.36489	4.10973e-09	2.08647e-06	10.5453
cg17580904	chr5	148657576	-		OpenSea	AFAP1L1;AFAP1L1	NM_001146337;NM_152406	Body;Body				RP11-331K21.1;RP11-331K21.1;AC012613.2;AFAP1L1	ENST00000512647.2;ENST00000522685.1;ENST00000523176.1;ENST00000455574.2;ENST00000522492.1	TSS1500;TSS1500;TSS1500;5'UTR;5'UTR	chr5:148657500-148657710			-0.374815	-2.0548	-6.36455	4.11649e-09	2.08825e-06	10.5438
cg13645296	chr15	64275810	-		OpenSea	DAPK2	NM_014326	Body		15:64275328-64276077	Unclassified	DAPK2	ENST00000559007.1;ENST00000559897.1;ENST00000561162.1;ENST00000558482.1	ExonBnd;3'UTR;3'UTR;3'UTR		chr15:64275041-64276028	chr15:64275169-64276131	0.379879	1.32151	6.36436	4.12015e-09	2.08825e-06	10.5429
cg12104982	chr19	5592815	+	chr19:5593709-5594194	N_Shore	SAFB2	NM_014649	Body				SAFB2	ENST00000415313.2	3'UTR	chr19:5592165-5592895			0.494678	2.05405	6.36429	4.12157e-09	2.08825e-06	10.5426
cg04690793	chr6	34723390	+	chr6:34725063-34725306	N_Shore	SNRPC;SNRPC	NR_029472;NM_003093	TSS1500;TSS1500										0.730667	1.61413	6.36366	4.13417e-09	2.09322e-06	10.5397
cg22138461	chr2	172291219	-	chr2:172290364-172291201	S_Shore	DCAF17;METTL8;METTL8;DCAF17;DCAF17	NM_001164821;NM_024770;NM_024770;NR_028482;NM_025000	Body;1stExon;5'UTR;Body;Body		2:172289803-172291512	Promoter_Associated	METTL8;DCAF17;DCAF17	ENST00000442541.1;ENST00000392599.2;ENST00000375258.3;ENST00000392604.2;ENST00000447486.1;ENST00000442778.1;ENST00000460188.1;ENST00000462821.1;ENST00000490217.1;ENST00000442778.1;ENST00000468592.1;ENST00000429466.2;ENST00000495925.1;ENST00000490217.1;ENST00000460188.1;ENST00000462821.1	TSS1500;TSS1500;TSS1500;TSS1500;TSS1500;1stExon;1stExon;1stExon;1stExon;5'UTR;5'UTR;5'UTR;5'UTR;5'UTR;3'UTR;3'UTR	chr2:172290925-172291570			-0.380184	-3.95913	-6.36298	4.14772e-09	2.09866e-06	10.5366
cg02667103	chr12	83125178	+		OpenSea	TMTC2	NM_152588	Body					ENST00000551915.1	5'UTR	chr12:83124880-83125215			-0.623672	0.258614	-6.36263	4.15475e-09	2.1008e-06	10.535
cg06391839	chr8	134510900	-		OpenSea	ST3GAL1;ST3GAL1	NM_173344;NM_003033	5'UTR;5'UTR	chr8:134510785-134510785	8:134510563-134511223	Promoter_Associated_Cell_type_specific	ST3GAL1;ST3GAL1;ST3GAL1;ST3GAL1	ENST00000523855.1;ENST00000522652.1;ENST00000521180.1;ENST00000319914.5;ENST00000519435.1;ENST00000518298.1;ENST00000520020.1;ENST00000522873.1;ENST00000523854.1;ENST00000517668.1	5'UTR;5'UTR;5'UTR;5'UTR;3'UTR;3'UTR;3'UTR;3'UTR;5'UTR;5'UTR	chr8:134510705-134511015			-0.551033	-3.75041	-6.3594	4.2199e-09	2.13231e-06	10.5203
cg01861664	chr19	13006190	+	chr19:13002417-13002656	S_Shelf	GCDH;GCDH	NM_000159;NM_013976	Body;Body										-0.316591	-0.148642	-6.35891	4.22989e-09	2.1354e-06	10.5181
cg15119070	chr15	99028659	+		OpenSea	FAM169B	NM_182562	Body										-0.283828	-0.925298	-6.35869	4.23423e-09	2.1354e-06	10.5171
cg00583731	chr17	66707367	-		OpenSea										chr17:66707185-66707410			-0.489185	0.749007	-6.35868	4.23454e-09	2.1354e-06	10.5171
cg22987868	chr6	36018533	+		OpenSea	MAPK14;MAPK14;MAPK14;MAPK14	NM_139013;NM_139014;NM_139012;NM_001315	Body;Body;Body;Body				MAPK14	ENST00000468133.1;ENST00000472333.1;ENST00000496250.1	5'UTR;5'UTR;5'UTR		chr6:36017997-36018635		0.306618	1.34682	6.35811	4.24625e-09	2.13987e-06	10.5145
cg06586734	chr4	62009326	-		OpenSea							RP11-16N2.1;RP11-16N2.1	ENST00000506379.1;ENST00000398777.3	TSS200;TSS200	chr4:62009300-62009490			-0.630781	-1.72861	-6.35775	4.2536e-09	2.14213e-06	10.5128
cg09439010	chr4	55852467	-		OpenSea										chr4:55852405-55852595			-0.226802	-0.41624	-6.35759	4.25682e-09	2.14232e-06	10.5121
cg18101225	chr4	15964913	+		OpenSea	FGFBP2	NM_031950	TSS200		4:15964778-15965427	Unclassified	FGFBP2;FGFBP2	ENST00000509331.1;ENST00000503884.1;ENST00000259989.6	3'UTR;3'UTR;TSS200	chr4:15964645-15965115			-0.618286	-3.67306	-6.35716	4.26573e-09	2.14536e-06	10.5101
cg24758173	chr10	104263948	+	chr10:104263676-104264155	Island	SUFU;ACTR1A	NM_016169;NM_005736	1stExon;TSS1500		10:104263259-104264879	Promoter_Associated	ACTR1A;ACTR1A;ACTR1A;SUFU;SUFU;SUFU	ENST00000446605.2;ENST00000369905.4;ENST00000545684.1;ENST00000369902.3;ENST00000369899.2;ENST00000423559.2	TSS1500;TSS1500;TSS1500;1stExon;1stExon;1stExon	chr10:104263865-104264875			0.20877	-1.76572	6.35696	4.26973e-09	2.14593e-06	10.5092
cg09047474	chr6	166871899	-	chr6:166868758-166869230	S_Shelf	RPS6KA2;RPS6KA2	NM_021135;NM_001006932	Body;Body					ENST00000491836.2	3'UTR				-0.271473	0.305244	-6.35563	4.29729e-09	2.15834e-06	10.5032
cg26207631	chr1	247900912	-		OpenSea							OR14K1;RP11-634B7.4	ENST00000283225.2;ENST00000449298.1	TSS1500;5'UTR				-0.309955	0.877997	-6.35525	4.30503e-09	2.16079e-06	10.5015
cg04728863	chr14	58863362	+	chr14:58862541-58863209	S_Shore	TOMM20L	NM_207377	Body		14:58861857-58863542	Promoter_Associated	RP11-517O13.3	ENST00000556390.1	TSS1500		chr14:58861941-58863465	chr14:58861698-58864044	0.32879	0.142118	6.35434	4.32406e-09	2.1681e-06	10.4973
cg02003183	chr14	103415882	+		OpenSea	CDC42BPB	NM_006035	Body		14:103415151-103416162	Unclassified				chr14:103415105-103415970			0.456089	-1.30632	6.35427	4.32538e-09	2.1681e-06	10.497
cg05496286	chr16	85027930	-		OpenSea	ZDHHC7;ZDHHC7	NM_001145548;NM_017740	5'UTR;5'UTR				ZDHHC7;ZDHHC7	ENST00000569017.1;ENST00000564466.1;ENST00000344861.5;ENST00000313732.4	5'UTR;5'UTR;5'UTR;5'UTR			chr16:85027433-85029060	0.380976	2.07091	6.3538	4.3353e-09	2.17162e-06	10.4949
cg13414270	chr2	45465395	-		OpenSea					2:45465374-45466223	Unclassified_Cell_type_specific	AC009236.1;AC009236.1	ENST00000378479.1;ENST00000430650.1	3'UTR;3'UTR	chr2:45465265-45465615			-0.485629	-3.98482	-6.35212	4.37035e-09	2.18772e-06	10.4873
cg13370572	chr18	60595780	+		OpenSea	PHLPP1	NM_194449	Body							chr18:60595600-60595870			-0.396387	-1.23478	-6.35166	4.38013e-09	2.19116e-06	10.4851
cg05853039	chr17	55334265	+	chr17:55333068-55334245	S_Shore	MSI2;MSI2	NM_138962;NM_170721	Body;TSS200				MSI2;MSI2	ENST00000416426.2;ENST00000322684.2	5'UTR;TSS200	chr17:55334125-55334635			0.250904	-1.853	6.35107	4.39253e-09	2.1959e-06	10.4825
cg21647532	chr2	85641985	-	chr2:85640969-85641259	S_Shore				chr2:85641965-85641965	2:85641985-85642130	Unclassified_Cell_type_specific	CAPG;CAPG;CAPG	ENST00000479651.1;ENST00000491267.1;ENST00000542681.1;ENST00000447219.2;ENST00000409670.1;ENST00000409724.1;ENST00000409275.1	TSS1500;TSS1500;TSS1500;TSS1500;TSS1500;TSS1500;5'UTR	chr2:85641885-85642355			0.316845	1.52535	6.3506	4.40265e-09	2.19949e-06	10.4803
cg00063346	chr1	228489289	-		OpenSea	OBSCN;OBSCN	NM_052843;NM_001098623	Body;Body				OBSCN	ENST00000359599.6	3'UTR			chr1:228489104-228490739	-0.218165	0.129064	-6.34961	4.42359e-09	2.20848e-06	10.4758
cg03460534	chr11	63839528	+		OpenSea	MACROD1	NM_014067	Body				RP11-21A7A.2	ENST00000543422.1;ENST00000545464.1;ENST00000542359.1;ENST00000537170.1;ENST00000538550.1	3'UTR;3'UTR;3'UTR;5'UTR;5'UTR	chr11:63839400-63839615			-0.392971	1.80743	-6.34855	4.44614e-09	2.21755e-06	10.471
cg16520288	chr12	58014857	-	chr12:58014708-58015697	Island	SLC26A10	NM_133489	Body				SLC26A10	ENST00000497297.1;ENST00000463802.1;ENST00000474359.2;ENST00000463802.1	5'UTR;1stExon;ExonBnd;5'UTR	chr12:58014085-58016035			0.479791	-3.99464	6.34848	4.44767e-09	2.21755e-06	10.4707
cg05692764	chr17	56709337	-		OpenSea	TEX14;TEX14;TEX14	NM_001201457;NM_198393;NM_031272	Body;Body;Body		17:56708783-56709767	Promoter_Associated	U3	ENST00000390893.1	TSS200	chr17:56709260-56709575			-0.34274	-4.38582	-6.34702	4.47909e-09	2.23174e-06	10.464
cg01011918	chr1	153013573	-		OpenSea	SPRR2D;SPRR2D	NM_006945;NM_006945	1stExon;5'UTR				SPRR2D;SPRR2D;SPRR2D;SPRR2D	ENST00000360379.3;ENST00000368756.1;ENST00000368758.3;ENST00000360379.3	5'UTR;5'UTR;5'UTR;1stExon			chr1:153012812-153014063	-0.283421	-0.617275	-6.34639	4.49277e-09	2.23707e-06	10.4612
cg01324489	chr21	40114053	-		OpenSea	LINC00114;LINC00114;LINC00114	NR_027067;NR_027066;NR_027065	Body;Body;Body				LINC00114;LINC00114;LINC00114;LINC00114;LINC00114;LINC00114	ENST00000426607.1;ENST00000411989.1;ENST00000429621.1;ENST00000411989.1;ENST00000448579.1;ENST00000442549.1;ENST00000553129.1	3'UTR;3'UTR;3'UTR;1stExon;TSS200;3'UTR;3'UTR				0.390017	0.855108	6.34606	4.49985e-09	2.23911e-06	10.4597
cg06213041	chr1	171737305	-		OpenSea							SCARNA20	ENST00000517251.1	5'UTR				-0.402972	1.09893	-6.34555	4.51085e-09	2.2431e-06	10.4574
cg03744043	chr18	45662275	-	chr18:45662314-45663520	N_Shore							ZBTB7C;ZBTB7C;ZBTB7C	ENST00000535628.1;ENST00000542101.1;ENST00000540333.1	5'UTR;5'UTR;5'UTR	chr18:45662205-45663635			-0.39395	-2.89561	-6.34488	4.52548e-09	2.24884e-06	10.4543
cg16336712	chr5	133681753	-		OpenSea	CDKL3;CDKL3;CDKL3	NM_001113575;NM_016508;NM_001300853	Body;Body;5'UTR	chr5:133681629-133681629			CDKL3;CDKL3;CDKL3;CDKL3;CDKL3	ENST00000520515.1;ENST00000518409.1;ENST00000435240.2;ENST00000536186.1;ENST00000522501.1;ENST00000521755.1;ENST00000523054.1;ENST00000520693.1;ENST00000519312.1	3'UTR;3'UTR;5'UTR;5'UTR;3'UTR;5'UTR;5'UTR;5'UTR;5'UTR	chr5:133681745-133682075			-0.327778	0.073034	-6.3447	4.52934e-09	2.24884e-06	10.4535
cg06851898	chr1	27933067	-	chr1:27929705-27930866	S_Shelf					1:27932623-27933354	Unclassified				chr1:27932725-27933215			-0.348745	-5.49045	-6.34461	4.53138e-09	2.24884e-06	10.4531
cg08267530	chr4	88141826	-	chr4:88140842-88141945	Island	KLHL8	NM_020803	TSS200		4:88140405-88142293	Promoter_Associated	KLHL8;KLHL8;KLHL8;KLHL8;KLHL8;KLHL8;RP11-476C8.3	ENST00000512111.1;ENST00000505388.1;ENST00000425278.2;ENST00000498875.2;ENST00000504029.1;ENST00000273963.5;ENST00000506985.1;ENST00000506274.1	TSS1500;TSS200;TSS200;TSS200;TSS200;TSS200;TSS1500;3'UTR	chr4:88141600-88141955			0.586861	-4.17316	6.34426	4.53899e-09	2.25113e-06	10.4515
cg08173709	chr3	71103443	-		OpenSea	FOXP1	NM_032682	Body				FOXP1;FOXP1;FOXP1	ENST00000358280.5;ENST00000472382.1;ENST00000485326.2;ENST00000497553.1;ENST00000318796.5	TSS1500;TSS1500;5'UTR;5'UTR;5'UTR				0.572245	0.446017	6.34401	4.54441e-09	2.25233e-06	10.4504
cg10500667	chr16	64187788	+		OpenSea							RP11-744D14.2	ENST00000565257.1	TSS1500	chr16:64187600-64188090			-0.280945	0.9952	-6.34329	4.56016e-09	2.25865e-06	10.4471
cg27226861	chr4	71705278	-	chr4:71704664-71705736	Island	GRSF1;GRSF1	NM_002092;NM_001098477	1stExon;TSS200				GRSF1;GRSF1;GRSF1;GRSF1;GRSF1	ENST00000502323.1;ENST00000508091.1;ENST00000505068.1;ENST00000254799.6;ENST00000439371.1;ENST00000545193.1;ENST00000514161.1;ENST00000505068.1	TSS1500;TSS200;1stExon;1stExon;TSS200;TSS1500;TSS1500;3'UTR	chr4:71704485-71705455			0.400561	-2.56927	6.34312	4.56392e-09	2.25902e-06	10.4463
cg10685380	chr5	158745090	-		OpenSea	IL12B	NM_002187	Body				RNU4ATAC2P	ENST00000408674.1;ENST00000521472.1	5'UTR;5'UTR				-0.337221	-1.14127	-6.34201	4.58845e-09	2.26966e-06	10.4413
cg08041523	chr17	74947796	+	chr17:74944745-74944971	S_Shelf							RP11-87G24.3	ENST00000564292.1	3'UTR	chr17:74947485-74947875			-0.272358	0.353992	-6.34176	4.594e-09	2.27091e-06	10.4401
cg04022023	chr8	36870350	-		OpenSea													-0.28115	-0.122047	-6.34137	4.60249e-09	2.27361e-06	10.4384
cg25248018	chr4	175204433	-	chr4:175204565-175205395	N_Shore	CEP44;CEP44;FBXO8	NM_001040157;NM_001145314;NM_012180	TSS1500;TSS1500;5'UTR		4:175204088-175205502	Promoter_Associated	CEP44;CEP44;FBXO8;FBXO8;FBXO8	ENST00000503780.1;ENST00000505124.1;ENST00000457424.2;ENST00000396791.3;ENST00000514712.1;ENST00000515299.1;ENST00000503053.1;ENST00000296517.4;ENST00000515664.1;ENST00000513696.1;ENST00000503293.1;ENST00000393674.2	TSS1500;TSS1500;TSS1500;TSS1500;TSS1500;TSS1500;TSS1500;5'UTR;5'UTR;5'UTR;5'UTR;5'UTR	chr4:175204240-175204495			-0.304419	-4.55159	-6.34023	4.62783e-09	2.28463e-06	10.4332
cg26599174	chr12	76478668	+	chr12:76477717-76479131	Island	NAP1L1;NAP1L1;NAP1L1;NAP1L1;NAP1L1;NAP1L1	NM_001307924;NM_139207;NM_004537;NM_001307924;NM_139207;NM_004537	5'UTR;5'UTR;5'UTR;1stExon;1stExon;1stExon		12:76478144-76479303	Promoter_Associated	NAP1L1;NAP1L1;NAP1L1;NAP1L1;NAP1L1;NAP1L1;NAP1L1;NAP1L1;NAP1L1	ENST00000261182.8;ENST00000551992.1;ENST00000261182.8;ENST00000547773.1;ENST00000544816.1;ENST00000542344.1;ENST00000535020.2;ENST00000552342.1;ENST00000393263.3;ENST00000551500.1;ENST00000547704.1;ENST00000540878.2	5'UTR;TSS1500;1stExon;TSS200;TSS200;TSS200;TSS1500;TSS1500;TSS1500;TSS1500;TSS1500;TSS1500		chr12:76477514-76479764	chr12:76472244-76479781	0.502093	-2.44395	6.33936	4.64733e-09	2.29274e-06	10.4292
cg12871401	chr7	43915763	+		OpenSea	URGCP;URGCP;URGCP;URGCP;URGCP;URGCP-MRPS24	NM_001077663;NM_001077664;NM_017920;NM_001290076;NM_001290075;NM_001204871	3'UTR;3'UTR;3'UTR;3'UTR;3'UTR;Body				URGCP;URGCP;URGCP;URGCP	ENST00000223341.7;ENST00000336086.6;ENST00000453200.1;ENST00000497914.1	3'UTR;3'UTR;3'UTR;3'UTR			chr7:43911506-43917108	0.406424	0.50126	6.33791	4.67988e-09	2.30729e-06	10.4226
cg19853333	chr12	1676077	+		OpenSea	FBXL14	NM_152441	Body					ENST00000539198.1;ENST00000545811.1	5'UTR;5'UTR	chr12:1676000-1676190			-0.485997	0.152295	-6.33761	4.68657e-09	2.30907e-06	10.4213
cg17394761	chr1	26234877	-	chr1:26231950-26233624	S_Shore							STMN1	ENST00000357865.2	TSS1500				0.473695	0.621012	6.33739	4.69153e-09	2.31e-06	10.4203
cg02912174	chr11	348397	-		OpenSea										chr11:348380-348590			-0.446348	-0.987939	-6.33657	4.71007e-09	2.31761e-06	10.4166
cg03402112	chr22	20121432	+	chr22:20118509-20119625	S_Shore	ZDHHC8;ZDHHC8	NM_013373;NM_001185024	Body;Body				ZDHHC8	ENST00000468112.1	5'UTR	chr22:20121360-20121915			0.566731	0.716453	6.33556	4.73298e-09	2.32687e-06	10.412
cg22945457	chr1	225612608	-	chr1:225614721-225616512	N_Shelf	LBR;LBR	NM_194442;NM_002296	5'UTR;5'UTR				LBR;LBR	ENST00000421383.1;ENST00000272163.4;ENST00000338179.2;ENST00000425080.1	5'UTR;5'UTR;5'UTR;5'UTR	chr1:225612340-225612795			0.427595	0.633933	6.33547	4.73509e-09	2.32687e-06	10.4116
cg05241143	chr7	157916636	+	chr7:157918704-157919409	N_Shelf	PTPRN2;PTPRN2;PTPRN2	NM_002847;NM_130842;NM_130843	Body;Body;Body							chr7:157916305-157916655			-0.260061	0.339473	-6.33469	4.75292e-09	2.33092e-06	10.408
cg01066416	chr13	39903770	-		OpenSea												chr13:39902883-39903974	-0.422426	0.284609	-6.33467	4.7532e-09	2.33092e-06	10.408
cg06788850	chr11	128931343	-		OpenSea	ARHGAP32	NM_001142685	Body					ENST00000533509.1	3'UTR		chr11:128931044-128931702	chr11:128931132-128932323	-0.468784	0.65459	-6.3346	4.75491e-09	2.33092e-06	10.4076
cg04840600	chr5	45794684	-		OpenSea												chr5:45793333-45794992	-0.304311	0.378865	-6.33456	4.75575e-09	2.33092e-06	10.4075
cg15673896	chr1	112046026	-		OpenSea	ADORA3;ADORA3;ADORA3;ADORA3;ADORA3	NM_001081976;NM_000677;NM_020683;NM_020683;NM_000677	Body;5'UTR;5'UTR;1stExon;1stExon				ADORA3;ADORA3;ADORA3;ADORA3;ADORA3	ENST00000495493.1;ENST00000369716.4;ENST00000241356.4;ENST00000486342.1;ENST00000369716.4;ENST00000241356.4	3'UTR;1stExon;1stExon;TSS1500;5'UTR;5'UTR				0.519921	0.776987	6.3343	4.76187e-09	2.3324e-06	10.4062
cg12058372	chr20	48252667	-		OpenSea	B4GALT5	NM_004776	3'UTR				B4GALT5	ENST00000371711.4	3'UTR	chr20:48252480-48252755			0.365484	0.810606	6.33348	4.78053e-09	2.34001e-06	10.4025
cg09964921	chr21	35885767	+		OpenSea							KCNE1;KCNE1	ENST00000489175.1;ENST00000399286.2;ENST00000487434.1	TSS1500;TSS1500;3'UTR	chr21:35885445-35885915			-0.63891	0.511258	-6.33242	4.80495e-09	2.35043e-06	10.3977
cg00119755	chr5	135103020	+		OpenSea													0.481467	1.81185	6.3322	4.81016e-09	2.35145e-06	10.3967
cg25106875	chr7	158329405	+		OpenSea	PTPRN2;PTPRN2;PTPRN2;PTPRN2;PTPRN2	NM_001308268;NM_002847;NM_130843;NM_130842;NM_001308267	Body;Body;Body;Body;Body				AC078942.1	ENST00000448698.1	TSS1500				-0.234073	-0.966735	-6.33189	4.81736e-09	2.35343e-06	10.3953
cg04436877	chr1	172466457	-		OpenSea										chr1:172466385-172466775			0.396798	0.996752	6.33134	4.8301e-09	2.35812e-06	10.3928
cg26325685	chr12	113854036	-		OpenSea										chr12:113853925-113854295			0.427228	1.76987	6.33117	4.83401e-09	2.3585e-06	10.392
cg26647135	chr7	99954400	+		OpenSea	PILRB;PILRB;PILRB	NM_175047;NM_178238;NM_013440	5'UTR;TSS1500;5'UTR				PILRB;PILRB;PILRB;PILRB;PILRB;PILRB	ENST00000472646.1;ENST00000420688.1;ENST00000452089.1;ENST00000493091.1;ENST00000457519.1;ENST00000443526.1;ENST00000431140.1;ENST00000444073.1;ENST00000438231.1;ENST00000413850.1;ENST00000310771.4;ENST00000444874.1	5'UTR;5'UTR;5'UTR;5'UTR;5'UTR;5'UTR;5'UTR;5'UTR;TSS1500;1stExon;5'UTR;5'UTR	chr7:99953965-99954455			0.69693	0.397355	6.32937	4.87604e-09	2.37746e-06	10.3839
cg14712794	chr8	25909299	-	chr8:25909292-25909686	Island										chr8:25909005-25909315			-0.835152	-3.74135	-6.32919	4.88012e-09	2.37791e-06	10.3831
cg21420835	chr17	883094	+	chr17:881733-883381	Island	NXN	NM_022463	TSS200		17:882913-883148	Unclassified	NXN	ENST00000575171.1;ENST00000571080.1;ENST00000336868.3	TSS1500;TSS1500;TSS200	chr17:882480-883990			0.39259	-2.38319	6.32877	4.89006e-09	2.38121e-06	10.3812
cg05404625	chr7	150497460	-	chr7:150496809-150498206	Island	TMEM176B;TMEM176B;TMEM176B;TMEM176B;TMEM176A;TMEM176B;TMEM176B;TMEM176B	NM_001101314;NM_001101312;NM_001101311;NM_014020;NM_018487;NM_001101311;NM_001101314;NM_001101312	5'UTR;5'UTR;5'UTR;5'UTR;TSS1500;1stExon;1stExon;1stExon		7:150497044-150498923	Unclassified_Cell_type_specific	TMEM176B;TMEM176B;TMEM176B;TMEM176A;TMEM176A;TMEM176B;TMEM176A;TMEM176B;TMEM176B;TMEM176B	ENST00000434545.1;ENST00000447204.2;ENST00000528038.2;ENST00000494349.1;ENST00000475710.1;ENST00000461345.1;ENST00000475536.1;ENST00000484928.1;ENST00000468689.1;ENST00000434545.1;ENST00000004103.3;ENST00000492607.1;ENST00000326442.5;ENST00000450753.2	5'UTR;5'UTR;5'UTR;TSS1500;TSS1500;TSS1500;TSS1500;TSS200;TSS1500;1stExon;TSS200;TSS200;TSS200;TSS200	chr7:150496925-150499095			0.178107	-1.358	6.32803	4.90758e-09	2.38819e-06	10.3778
cg20412356	chr17	80519873	+		OpenSea	FOXK2	NM_004514	Body					ENST00000531030.1;ENST00000527313.2;ENST00000570585.1	5'UTR;5'UTR;5'UTR	chr17:80519465-80519935			0.322854	1.05014	6.32712	4.92893e-09	2.3946e-06	10.3737
cg15650719	chr16	50321812	-		OpenSea	ADCY7;ADCY7;ADCY7	NM_001114;NM_001286057;NM_001286057	TSS200;ExonBnd;5'UTR				ADCY7;ADCY7;ADCY7;ADCY7;ADCY7;ADCY7	ENST00000537579.1;ENST00000254235.3;ENST00000567277.1;ENST00000564965.1;ENST00000564965.1;ENST00000394697.2;ENST00000562623.1;ENST00000538642.1;ENST00000568933.1;ENST00000566761.2;ENST00000566433.1;ENST00000569265.1;ENST00000564044.1;ENST00000563677.1	TSS200;TSS200;TSS200;ExonBnd;5'UTR;5'UTR;5'UTR;5'UTR;5'UTR;5'UTR;5'UTR;5'UTR;5'UTR;5'UTR		chr16:50321786-50322189		0.350487	-0.206873	6.32709	4.92975e-09	2.3946e-06	10.3735
cg07168939	chr8	143763412	-		OpenSea	PSCA	NM_005672	Body					ENST00000512113.1;ENST00000510969.1	TSS200;5'UTR	chr8:143763240-143763515			-0.371699	-1.08332	-6.32706	4.93032e-09	2.3946e-06	10.3734
cg18568497	chr12	40406687	+		OpenSea	SLC2A13	NM_052885	Body							chr12:40406520-40406810			-0.509009	-1.01094	-6.32606	4.95415e-09	2.40332e-06	10.3689
cg13072717	chr3	186743989	+		OpenSea	ST6GAL1;ST6GAL1;ST6GAL1	NM_173216;NM_003032;NM_173217	5'UTR;5'UTR;5'UTR		3:186743912-186744187	Promoter_Associated	ST6GAL1;ST6GAL1;ST6GAL1	ENST00000169298.3;ENST00000457772.2;ENST00000455441.1;ENST00000427315.1;ENST00000458216.1;ENST00000430309.1;ENST00000417392.1;ENST00000438590.1;ENST00000448408.1;ENST00000440338.1;ENST00000448044.1;ENST00000416235.1;ENST00000423451.1;ENST00000446170.1	5'UTR;5'UTR;5'UTR;5'UTR;5'UTR;5'UTR;5'UTR;5'UTR;5'UTR;5'UTR;5'UTR;5'UTR;5'UTR;5'UTR	chr3:186743480-186744270			-0.484253	-3.57976	-6.32591	4.95779e-09	2.40332e-06	10.3682
cg11983285	chr11	44811221	+		OpenSea	TSPAN18	NM_130783	5'UTR	chr11:44811220-44811220			TSPAN18;TSPAN18	ENST00000533786.1;ENST00000533202.1;ENST00000533080.1;ENST00000520358.2;ENST00000520999.2;ENST00000340160.3	5'UTR;5'UTR;5'UTR;5'UTR;5'UTR;5'UTR	chr11:44811085-44811435			-0.48662	-0.719837	-6.3259	4.95788e-09	2.40332e-06	10.3682
cg20648385	chr11	72525603	-	chr11:72525005-72526098	Island	ATG16L2	NM_033388	1stExon		11:72524929-72526105	Promoter_Associated	ATG16L2;ATG16L2;ATG16L2	ENST00000321297.5;ENST00000451353.2;ENST00000534905.1;ENST00000435507.2;ENST00000439504.2;ENST00000537143.1;ENST00000544490.1;ENST00000540567.1;ENST00000439504.2;ENST00000537143.1;ENST00000542908.1	1stExon;TSS1500;1stExon;1stExon;1stExon;1stExon;1stExon;1stExon;5'UTR;5'UTR;5'UTR	chr11:72525600-72526495			0.59695	-3.87527	6.32143	5.06565e-09	2.45398e-06	10.3479
cg01381374	chr7	93474158	-		OpenSea							GNGT1	ENST00000455502.1	5'UTR				-0.399865	-0.160394	-6.32083	5.08039e-09	2.45953e-06	10.3451
cg14416451	chr5	137475065	+		OpenSea	NME5;NME5	NM_003551;NM_003551	5'UTR;1stExon				NME5;NME5	ENST00000512954.1;ENST00000265191.2;ENST00000511353.1;ENST00000265191.2;ENST00000512954.1	3'UTR;5'UTR;TSS1500;1stExon;1stExon	chr5:137474980-137475235			-0.547885	-3.84786	-6.32057	5.0866e-09	2.46095e-06	10.344
cg17430324	chr15	75615603	-		OpenSea							ANP32BP1	ENST00000564205.1	TSS1500				-0.429733	0.174472	-6.32026	5.09425e-09	2.46306e-06	10.3425
cg02246876	chr14	23586582	+		OpenSea	CEBPE	NM_001805	3'UTR				CEBPE	ENST00000206513.5	3'UTR	chr14:23586220-23586635			0.451286	0.572109	6.31944	5.11425e-09	2.47114e-06	10.3388
cg25983317	chr22	32340208	-	chr22:32339933-32341192	Island	C22orf24;YWHAH	NM_015372;NM_003405	5'UTR;TSS1500				C22orf24;C22orf24;YWHAH;YWHAH;YWHAH	ENST00000486651.1;ENST00000248984.3;ENST00000248975.5;ENST00000443669.1;ENST00000479649.1;ENST00000471374.1;ENST00000485296.1	3'UTR;5'UTR;TSS1500;TSS1500;TSS1500;TSS1500;TSS1500	chr22:32339845-32341915			0.252015	-3.50097	6.31836	5.14089e-09	2.48242e-06	10.3339
cg10784542	chr6	169625369	-	chr6:169622297-169622520	S_Shelf	THBS2	NM_003247	Body				XXyac-YX65C7_A.2	ENST00000444188.1	5'UTR	chr6:169625305-169625975			-0.237488	0.392284	-6.31782	5.1542e-09	2.48724e-06	10.3315
cg13045500	chr17	30455761	-		OpenSea										chr17:30455460-30455835			-0.442679	-0.103766	-6.3164	5.18948e-09	2.50266e-06	10.3251
cg23952145	chr5	60561874	+		OpenSea							CTC-436P18.3	ENST00000503882.1	TSS1500				0.448508	2.21705	6.3158	5.20443e-09	2.50826e-06	10.3223
cg17559894	chr7	47165380	-		OpenSea													-0.22739	-0.792259	-6.31478	5.23009e-09	2.51901e-06	10.3177
cg15988552	chr19	44284217	-		OpenSea	KCNN4	NM_002250	Body	chr19:44284114-44284114	19:44283930-44284388	Promoter_Associated	KCNN4	ENST00000407385.2	5'UTR	chr19:44283985-44284530			-0.551931	-2.85173	-6.31413	5.24653e-09	2.52531e-06	10.3147
cg00026974	chr17	42298151	-	chr17:42295861-42299719	Island	UBTF;UBTF;UBTF	NM_001076683;NM_001076684;NM_001076683	1stExon;TSS1500;5'UTR				UBTF;UBTF;UBTF;UBTF;UBTF;RP5-882C2.2;UBTF;UBTF	ENST00000527034.1;ENST00000343638.5;ENST00000302904.4;ENST00000436088.1;ENST00000393606.3;ENST00000563394.1;ENST00000527034.1;ENST00000343638.5	5'UTR;5'UTR;5'UTR;TSS1500;TSS1500;TSS1500;1stExon;1stExon	chr17:42296745-42298510			0.280223	-1.95492	6.31362	5.25936e-09	2.52837e-06	10.3124
cg07107427	chr1	16318931	+		OpenSea											chr1:16317681-16321537		-0.252453	0.602377	-6.31361	5.25961e-09	2.52837e-06	10.3124
cg18549547	chr19	49054908	+		OpenSea	SULT2B1	NM_177973	TSS1500				SULT2B1	ENST00000201586.1	TSS1500	chr19:49054325-49054995			-0.271081	-0.957737	-6.31269	5.28273e-09	2.53785e-06	10.3082
cg22615071	chr3	156432778	+		OpenSea				chr3:156432757-156432757									-0.581067	-0.797582	-6.31166	5.30892e-09	2.54881e-06	10.3036
cg06033579	chr1	12662841	+		OpenSea	DHRS3	NM_004753	Body				DHRS3	ENST00000464917.1;ENST00000482265.1	3'UTR;3'UTR			chr1:12650762-12665311	-0.363384	1.6722	-6.31033	5.34311e-09	2.56358e-06	10.2975
cg00259742	chr11	1871101	+		OpenSea											chr11:1870823-1871720		0.304853	0.444381	6.30919	5.37239e-09	2.57554e-06	10.2923
cg18284523	chr14	24711562	+	chr14:24711371-24712034	Island	TINF2;TINF2;TINF2;TINF2	NM_001099274;NM_012461;NM_012461;NM_001099274	1stExon;5'UTR;1stExon;5'UTR		14:24709911-24713152	Promoter_Associated	TINF2;TINF2;TINF2;TINF2;TINF2;TINF2;TINF2;TINF2;TINF2;TINF2;TINF2;TINF2;TINF2;TINF2	ENST00000538777.1;ENST00000558476.1;ENST00000559549.1;ENST00000558510.1;ENST00000557921.1;ENST00000540705.1;ENST00000538777.1;ENST00000558566.1;ENST00000559019.1;ENST00000558510.1;ENST00000399423.4;ENST00000267415.7;ENST00000557830.1;ENST00000559969.1;ENST00000557921.1;ENST00000540705.1;ENST00000558566.1;ENST00000559019.1;ENST00000399423.4;ENST00000267415.7;ENST00000559147.1	5'UTR;5'UTR;TSS1500;3'UTR;1stExon;1stExon;1stExon;1stExon;1stExon;1stExon;1stExon;1stExon;TSS1500;TSS200;5'UTR;5'UTR;5'UTR;5'UTR;5'UTR;5'UTR;TSS200	chr14:24711465-24712035			0.30208	-3.94678	6.30909	5.37489e-09	2.57554e-06	10.2919
cg27627006	chr11	96072706	-		OpenSea	MAML2	NM_032427	Body		11:96072113-96072718	Promoter_Associated				chr11:96071965-96072970			-0.473554	-3.51566	-6.30814	5.39962e-09	2.58573e-06	10.2876
cg08370787	chr5	148208041	-	chr5:148206075-148206482	S_Shore	ADRB2;ADRB2	NM_000024;NM_000024	1stExon;3'UTR				ADRB2;ADRB2	ENST00000305988.4;ENST00000305988.4	1stExon;3'UTR			chr5:148205178-148210632	0.887905	0.257411	6.30738	5.41928e-09	2.5935e-06	10.2841
cg07203025	chr1	144533212	+	chr1:144533703-144534030	N_Shore	NBPF20	NM_001278267	Body				U1	ENST00000364829.1	TSS1500	chr1:144533140-144533610			-0.196159	-0.760466	-6.30551	5.46813e-09	2.61521e-06	10.2757
cg12275438	chr1	115641144	+		OpenSea							RP4-666F24.3	ENST00000448680.1	TSS1500				0.274987	0.892682	6.30455	5.49347e-09	2.62565e-06	10.2713
cg23818260	chr13	28615918	+		OpenSea	FLT3;FLT3	NR_130706;NM_004119	Body;Body	chr13:28615672-28615672						chr13:28615745-28615970			0.574594	1.44981	6.30417	5.50348e-09	2.62877e-06	10.2696
cg15312192	chr3	125412355	-		OpenSea													-0.212369	-0.49005	-6.30391	5.51037e-09	2.63038e-06	10.2684
cg04835148	chr8	40207108	-		OpenSea										chr8:40206880-40207250			-0.426918	0.0777196	-6.30239	5.55068e-09	2.64794e-06	10.2615
cg26552754	chr6	149803547	-		OpenSea	ZC3H12D	NM_207360	5'UTR	chr6:149803455-149803455	6:149803245-149803691	Promoter_Associated	ZC3H12D;ZC3H12D;ZC3H12D;ZC3H12D	ENST00000462655.1;ENST00000409948.1;ENST00000416573.2;ENST00000542614.1;ENST00000409806.3	3'UTR;5'UTR;5'UTR;5'UTR;5'UTR	chr6:149802900-149803970			-0.519953	-4.43499	-6.30219	5.55596e-09	2.64878e-06	10.2606
cg25389269	chr14	21493291	+	chr14:21492735-21494270	Island	NDRG2;NDRG2;NDRG2;NDRG2;NDRG2;NDRG2;NDRG2;NDRG2;NDRG2;NDRG2;NDRG2;NDRG2;NDRG2;NDRG2	NM_001282212;NM_001282215;NM_201537;NM_201536;NM_201535;NM_016250;NM_001282214;NM_001282213;NM_201541;NM_201540;NM_201539;NM_201538;NM_001282216;NM_001282211	5'UTR;5'UTR;5'UTR;5'UTR;5'UTR;5'UTR;TSS200;TSS200;TSS200;TSS200;TSS200;TSS200;TSS200;Body				NDRG2;NDRG2;NDRG2;NDRG2;NDRG2;NDRG2;NDRG2;NDRG2;NDRG2;NDRG2;NDRG2;NDRG2;AL161668.5;AL161668.5	ENST00000557669.1;ENST00000555142.1;ENST00000557676.1;ENST00000556924.1;ENST00000553442.1;ENST00000555869.1;ENST00000555767.1;ENST00000556457.1;ENST00000397844.2;ENST00000554415.1;ENST00000556974.1;ENST00000554419.1;ENST00000298687.5;ENST00000360463.3;ENST00000350792.3;ENST00000397847.2;ENST00000553784.1;ENST00000554094.1;ENST00000557113.1;ENST00000555695.1;ENST00000553741.1;ENST00000554398.1;ENS…	3'UTR;5'UTR;5'UTR;5'UTR;5'UTR;5'UTR;5'UTR;5'UTR;5'UTR;5'UTR;5'UTR;5'UTR;5'UTR;5'UTR;5'UTR;5'UTR;TSS1500;TSS1500;TSS1500;TSS1500;TSS1500;TSS1500;TSS1500;TSS1500;TSS1500;TSS1500;TSS200;TSS200;TSS200;TSS200;TSS200;1stExon;TSS200;TSS200;TSS200;TSS200;TSS200;TSS200;1stExon;TSS200;TSS200;TSS200;TSS200;TSS200;TSS200;5'UTR;5'UTR;5'UTR;5'UTR	chr14:21492725-21495575			0.453217	-2.66039	6.30091	5.59008e-09	2.66336e-06	10.2548
cg18298759	chr16	84529158	-		OpenSea	TLDC1	NM_020947	Body				RP11-517C16.4	ENST00000568771.1;ENST00000570036.1	TSS200;3'UTR				-0.31452	0.481169	-6.30031	5.60631e-09	2.66939e-06	10.2521
cg24390156	chr19	11427895	-		OpenSea	TSPAN16	NM_012466	Body									chr19:11427589-11428814	0.46823	1.99851	6.30014	5.61091e-09	2.66989e-06	10.2513
cg23407781	chr4	57875894	+		OpenSea	POLR2B;POLR2B;POLR2B	NM_000938;NM_001303269;NM_001303268	Body;Body;Body				POLR2B	ENST00000510355.1;ENST00000478188.1;ENST00000478188.1	TSS1500;1stExon;5'UTR				0.355488	0.539805	6.29941	5.63062e-09	2.67757e-06	10.248
cg05377754	chr8	23259538	-	chr8:23260442-23261867	N_Shore	LOXL2	NM_002318	5'UTR				LOXL2	ENST00000524168.1;ENST00000519243.1;ENST00000389131.3;ENST00000523833.1	5'UTR;5'UTR;5'UTR;3'UTR	chr8:23259245-23259590			-0.289329	-0.894807	-6.29867	5.65062e-09	2.68408e-06	10.2447
cg13260645	chr1	43314970	+	chr1:43312258-43312513	S_Shelf	ZNF691;ZNF691;ZNF691	NM_001242739;NM_015911;NM_001242739	5'UTR;5'UTR;ExonBnd				ZNF691;ZNF691;ZNF691;ZNF691;ZNF691;ZNF691;ZNF691;ZNF691	ENST00000372508.3;ENST00000372507.1;ENST00000372506.1;ENST00000397044.3;ENST00000372504.1;ENST00000372503.1;ENST00000372502.1;ENST00000372507.1;ENST00000397034.3;ENST00000397034.3	5'UTR;5'UTR;5'UTR;5'UTR;5'UTR;TSS1500;TSS1500;ExonBnd;1stExon;5'UTR	chr1:43314900-43315095			0.389894	1.69867	6.29864	5.65145e-09	2.68408e-06	10.2445
cg10369197	chr17	70815226	+		OpenSea	SLC39A11;SLC39A11	NM_139177;NM_001159770	Body;Body				SCARNA24	ENST00000516465.1	TSS200				-0.650321	-0.876773	-6.29639	5.71265e-09	2.71143e-06	10.2344
cg16133486	chr2	89247813	+		OpenSea							IGKV1-5	ENST00000496168.1	TSS1500				-0.577487	1.11225	-6.29599	5.72351e-09	2.71487e-06	10.2326
cg16824319	chr1	248903933	-		OpenSea	LOC646627	NM_001085474	TSS1500										0.349898	0.662576	6.29556	5.7354e-09	2.71879e-06	10.2306
cg13418632	chr15	83332594	+		OpenSea	AP3B2	NM_004644	Body				RP11-752G15.3	ENST00000537735.1;ENST00000545315.1;ENST00000538592.1;ENST00000560650.1;ENST00000543938.1	TSS1500;TSS1500;TSS1500;5'UTR;3'UTR		chr15:83331379-83332712	chr15:83330553-83333345	-0.253189	1.07078	-6.29477	5.75731e-09	2.72656e-06	10.227
[truncated: 131,750 more rows]

## Sheet: Supplemental table 3B
Supplemental table 3B. Summary of all significant differentially methylated CpGs between COVID-19 patients and controls
[truncated: 25 more rows]

## Sheet: Supplemental table 3C
Supplemental table 3C. Significant CpGs from genes that were described as in previous COVID-19 studies among the differentially methylated CpGs in supplemental Table 3A
[truncated: 222 more rows]

[truncated: 1 more sheets: Supplemental table 3D]
