# Supplementary material for: DNA methylation predicts the outcome of COVID-19 patients with acute respiratory distress syndrome
Source: J Transl Med. 2022 Nov 12;20:526. doi: 10.1186/s12967-022-03737-5 (PMC9652914; doi:10.1186/s12967-022-03737-5)
Supplement: Supplementary file 5 — Additional file 5: Table S5. Summary of differentially methylated CpGs in recovered and died COVID-19 patients. A. Immune cell comparison between baseline and recovered pairs, B. Significant CpGs between baseline and recovered pairs, C. CpG pathways between baseline and recovered pairs, D. Immune cell comparison between baseline and died pairs, E. Significant CpGs between baseline and died pairs, F. CpG pathways between baseline and died pairs. [file 12967_2022_3737_MOESM5_ESM.xlsx]

## Sheet: Supplemental table 5A
Supplemental Table 5. Summary of differentially methylated CpGs in recovered and died COVID-19 patients .A. Immune cell comparison between baseline and recovered pairs
	p-value	adjusted p-value
CD8 T cells	0.11061	0.165915
CD4 T cells	2.06766e-05	0.00012406
NK cells	0.0712419	0.142484
B cells	0.798498	0.802249
Monocytes	0.802249	0.802249
Neutrophils	0.0060929	0.0182787

## Sheet: Supplemental table 5B
B. Significant CpGs between baseline and recovered pairs
CpG ID	chr	pos	strand	Islands_Name	Relation_to_Island	UCSC_RefGene_Name	UCSC_RefGene_Accession	UCSC_RefGene_Group	Phantom5_Enhancers	Regulatory_Feature_Name	Regulatory_Feature_Group	GencodeBasicV12_NAME	GencodeCompV12_Accession	GencodeCompV12_Group	DNase_Hypersensitivity_NAME	OpenChromatin_NAME	TFBS_NAME	logFC	AveExpr	t	P.Value	adj.P.Val	B
cg10884484	chr2	192059180	-		OpenSea											chr2:192058530-192059286	chr2:192058011-192059472	-0.698621	-0.778984	-7.62267	1.9687e-12	1.47825e-06	17.2763
cg09068128	chr5	178781563	+		OpenSea										chr5:178781285-178781955			-1.10568	0.848127	-7.20002	2.12808e-11	6.66387e-06	15.1032
cg07709210	chr6	41715593	-		OpenSea	PGC;PGC	NM_001166424;NM_002630	TSS1500;TSS1500				PGC;PGC	ENST00000356667.4;ENST00000373025.3;ENST00000424183.2	TSS1500;TSS1500;TSS1500	chr6:41715340-41715675			-0.405621	0.789181	-7.15965	2.66245e-11	6.66387e-06	14.8987
cg16737727	chr14	69235233	-		OpenSea				chr14:69235165-69235165							chr14:69233118-69235612		0.294531	-0.502249	6.9167	1.0118e-10	1.89934e-05	13.6798
cg16277071	chr17	75537317	-		OpenSea										chr17:75537045-75537395			0.333352	-0.339785	6.72904	2.79238e-10	4.19345e-05	12.753
cg09656864	chr1	54104010	+		OpenSea	GLIS1	NM_147193	5'UTR				GLIS1	ENST00000312233.2	5'UTR	chr1:54103645-54104215			0.33999	-2.4166	6.58916	5.89467e-10	5.96543e-05	12.0711
cg19011752	chr21	45772638	+		OpenSea	TRPM2	NM_003307	TSS1500		21:45772504-45772658	Promoter_Associated_Cell_type_specific	TRPM2;TRPM2;TRPM2	ENST00000300482.5;ENST00000431901.1;ENST00000397928.1;ENST00000397932.2	5'UTR;5'UTR;TSS1500;TSS1500	chr21:45772420-45772670			0.326055	-2.62587	6.54584	7.41654e-10	5.96543e-05	11.8615
cg18765405	chr5	134644263	-		OpenSea							CTC-203F4.1	ENST00000432382.3	5'UTR	chr5:134644025-134644290			-0.321796	0.19306	-6.53393	7.89888e-10	5.96543e-05	11.804
cg17305949	chr8	142114968	-		OpenSea					8:142114907-142115131	Unclassified				chr8:142114845-142115155			0.304507	-4.18737	6.53026	8.05375e-10	5.96543e-05	11.7862
cg08796240	chr16	70733832	+		OpenSea	VAC14	NM_018052	Body				VAC14;VAC14	ENST00000536184.2;ENST00000536184.2;ENST00000568886.1;ENST00000564685.1;ENST00000568548.1	5'UTR;1stExon;3'UTR;3'UTR;3'UTR	chr16:70733640-70733935			0.810752	1.83248	6.52045	8.48243e-10	5.96543e-05	11.7389
cg10168639	chr4	185315995	-		OpenSea	IRF2	NM_002199	Body							chr4:185315985-185316290			0.537485	-0.257856	6.5148	8.73912e-10	5.96543e-05	11.7117
cg19796584	chr17	80246233	+	chr17:80250226-80251057	N_Shelf				chr17:80245965-80245965						chr17:80245905-80246255			0.260075	-0.929458	6.46365	1.14415e-09	6.20277e-05	11.4658
cg24098807	chr17	66599246	+	chr17:66596072-66597578	S_Shore				chr17:66599244-66599244						chr17:66599240-66599430			0.555738	-0.867533	6.4562	1.18987e-09	6.20277e-05	11.4301
cg07866705	chr11	124989802	-		OpenSea							RP11-687M24.3	ENST00000534728.1	5'UTR				0.470971	0.506205	6.44193	1.28241e-09	6.20277e-05	11.3618
cg03546163	chr6	35654363	-	chr6:35655607-35656856	N_Shore	FKBP5;FKBP5;FKBP5;FKBP5	NM_004117;NM_001145775;NM_001145777;NM_001145776	5'UTR;5'UTR;5'UTR;5'UTR				FKBP5;FKBP5;FKBP5;FKBP5;FKBP5	ENST00000540787.1;ENST00000539068.1;ENST00000357266.3;ENST00000337746.3;ENST00000536438.1	5'UTR;5'UTR;5'UTR;5'UTR;5'UTR	chr6:35654300-35654635			-0.609569	-1.29973	-6.42715	1.38571e-09	6.20277e-05	11.2911
cg15040720	chr17	27889908	+	chr17:27893086-27896078	N_Shelf	ABHD15	NM_198147	Body							chr17:27889700-27889970			0.263824	-0.676324	6.42533	1.39899e-09	6.20277e-05	11.2824
cg26682407	chr13	113660246	+	chr13:113663201-113663539	N_Shelf	MCF2L;MCF2L	NM_001112732;NM_024979	Body;Body					ENST00000409954.2;ENST00000486210.1	5'UTR;5'UTR	chr13:113659960-113660515			0.355278	-1.91803	6.42461	1.40432e-09	6.20277e-05	11.2789
cg04814646	chr20	61417030	-		OpenSea										chr20:61416860-61417130			0.291686	0.135845	6.29792	2.71722e-09	0.000113349	10.6768
cg19036132	chr3	12185509	+		OpenSea	SYN2;SYN2	NM_003178;NM_133625	Body;Body					ENST00000424884.1	5'UTR	chr3:12185420-12185975			-0.250463	0.457967	-6.25893	3.32428e-09	0.000127052	10.4928
cg18741439	chr8	19310134	-		OpenSea	CSGALNACT1;CSGALNACT1;CSGALNACT1	NM_018371;NM_001130518;NR_024040	Body;Body;Body				CSGALNACT1	ENST00000518542.1;ENST00000519222.1;ENST00000397998.3	3'UTR;3'UTR;3'UTR	chr8:19310000-19310430			0.254536	0.30828	6.25404	3.40928e-09	0.000127052	10.4698
cg18855351	chr13	30920638	-		OpenSea	LINC00426	NR_024464	Body		13:30920422-30920972	Unclassified	LINC00426;LINC00426;LINC00426	ENST00000447147.1;ENST00000420210.1;ENST00000417079.1	3'UTR;3'UTR;3'UTR	chr13:30920585-30920870			-0.503959	-2.6372	-6.24602	3.55331e-09	0.000127052	10.4321
cg20133131	chr17	48126946	+		OpenSea											chr17:48126529-48127438		0.201852	-2.08457	6.20306	4.4327e-09	0.000151291	10.2304
cg23801885	chr6	34458902	-		OpenSea	PACSIN1	NM_020804	5'UTR				PACSIN1;PACSIN1	ENST00000244458.2;ENST00000374043.1;ENST00000493633.1	5'UTR;5'UTR;5'UTR	chr6:34458645-34459135			0.269345	-0.978265	6.17338	5.16145e-09	0.000168504	10.0916
cg02929431	chr12	51713220	+		OpenSea	BIN2	NM_016293	Body		12:51712458-51713362	Unclassified_Cell_type_specific				chr12:51712665-51713270			-0.402287	-2.62299	-6.15142	5.77539e-09	0.000180691	9.98917
cg18385689	chr1	226136936	+		OpenSea										chr1:226136525-226137010			0.394211	-0.649786	6.13032	6.43257e-09	0.000193202	9.89092
cg21805866	chr5	132602073	+		OpenSea	FSTL4	NM_015082	Body				CTB-49A3.4;CTB-49A3.4	ENST00000507403.1;ENST00000508950.1	TSS1500;5'UTR	chr5:132601880-132602235			0.271518	-0.233324	6.10689	7.2486e-09	0.000197961	9.78204
cg06033320	chr8	66750110	-	chr8:66753589-66754950	N_Shelf	PDE7A	NM_001242318	Body	chr8:66749896-66749896				ENST00000519231.1;ENST00000519626.1;ENST00000523253.1	3'UTR;3'UTR;5'UTR	chr8:66749740-66750130			-0.65199	-1.22638	-6.10627	7.27139e-09	0.000197961	9.77918
cg07905034	chr9	92041302	-		OpenSea	SEMA4D;SEMA4D	NM_006378;NM_001142287	5'UTR;5'UTR		9:92041246-92041923	Promoter_Associated	SEMA4D;SEMA4D;SEMA4D;SEMA4D;SEMA4D	ENST00000418828.1;ENST00000420681.2;ENST00000420987.1;ENST00000429836.1;ENST00000420670.1;ENST00000339861.4;ENST00000422704.2;ENST00000455551.2;ENST00000482128.1	5'UTR;5'UTR;5'UTR;5'UTR;5'UTR;5'UTR;5'UTR;5'UTR;3'UTR	chr9:92040865-92041895			0.330018	-2.12809	6.10331	7.38194e-09	0.000197961	9.76542
cg07856428	chr17	78854143	+	chr17:78849401-78850933	S_Shelf	RPTOR;RPTOR	NM_020761;NM_001163034	Body;Body				RPTOR	ENST00000575542.1;ENST00000577161.1	5'UTR;5'UTR	chr17:78853905-78854335			0.593896	-0.208109	6.07098	8.69982e-09	0.000225257	9.61569
cg06019998	chr17	15845440	-	chr17:15847757-15849513	N_Shelf											chr17:15845075-15845563	chr17:15845107-15846072	0.521867	0.776319	6.05961	9.2159e-09	0.000230666	9.56316
cg07061368	chr6	35631736	+		OpenSea	FKBP5;FKBP5;FKBP5;FKBP5	NM_004117;NM_001145775;NM_001145777;NM_001145776	5'UTR;5'UTR;5'UTR;5'UTR				FKBP5;FKBP5;FKBP5;FKBP5;FKBP5	ENST00000540787.1;ENST00000539068.1;ENST00000357266.3;ENST00000337746.3;ENST00000536438.1	5'UTR;5'UTR;5'UTR;5'UTR;5'UTR	chr6:35631705-35631995			-0.450914	1.20416	-6.01295	1.16685e-08	0.000256484	9.34811
cg14864167	chr8	66751182	-	chr8:66753589-66754950	N_Shelf	PDE7A	NM_002604	Body					ENST00000523253.1;ENST00000519231.1;ENST00000519626.1	TSS200;3'UTR;3'UTR	chr8:66750960-66751310			-0.61779	-1.27984	-6.01091	1.17891e-08	0.000256484	9.33874
cg24488469	chr1	25426427	+		OpenSea					1:25426319-25426532	Unclassified_Cell_type_specific	RP4-799D16.1	ENST00000424084.1	3'UTR	chr1:25426200-25426535			0.302815	-2.53828	6.00514	1.21368e-08	0.000256484	9.31226
cg11375648	chr4	152995163	-		OpenSea										chr4:152994980-152995255			0.455783	-0.153066	6.00496	1.21484e-08	0.000256484	9.31139
cg21159288	chr12	48424063	+		OpenSea										chr12:48423625-48424235			0.132999	-1.23819	5.99035	1.30757e-08	0.000256484	9.24435
cg14182166	chr1	40508568	+	chr1:40505411-40506703	S_Shore	CAP1;CAP1	NM_006367;NM_001105530	5'UTR;5'UTR				CAP1;CAP1;CAP1;CAP1;CAP1;CAP1;CAP1	ENST00000372797.3;ENST00000372802.1;ENST00000449311.1;ENST00000421589.1;ENST00000414893.1;ENST00000414281.1;ENST00000420216.1;ENST00000372792.2;ENST00000538246.1;ENST00000340450.3;ENST00000372805.3;ENST00000435719.1;ENST00000372794.2;ENST00000427843.1;ENST00000417287.1;ENST00000446031.1	5'UTR;5'UTR;5'UTR;5'UTR;5'UTR;5'UTR;5'UTR;5'UTR;5'UTR;5'UTR;5'UTR;5'UTR;5'UTR;5'UTR;5'UTR;5'UTR	chr1:40508060-40508610			-0.185364	-0.317718	-5.98571	1.33851e-08	0.000256484	9.22305
cg15507276	chr14	23007850	+		OpenSea							TRAJ5;TRAJ6	ENST00000390532.1;ENST00000390531.1	TSS1500;TSS200			chr14:22998950-23009212	-0.222899	0.180461	-5.97996	1.37778e-08	0.000256484	9.1967
cg10564166	chr14	81951125	-		OpenSea	SEL1L	NM_005065	Body				SEL1L	ENST00000261258.7;ENST00000554293.1	TSS1500;TSS1500				0.320543	1.85354	5.97671	1.40044e-08	0.000256484	9.18183
cg05501742	chr16	126892	-	chr16:127448-128631	N_Shore	MPG;MPG;MPG	NM_001015054;NM_002434;NM_001015052	TSS200;TSS1500;TSS1500		16:126721-126953	Unclassified	RHBDF1;MPG;MPG;MPG;MPG	ENST00000472390.1;ENST00000338527.3;ENST00000450643.1;ENST00000356432.3;ENST00000475280.1;ENST00000219431.4;ENST00000436333.1;ENST00000397817.1	TSS1500;TSS1500;TSS1500;TSS1500;TSS1500;TSS1500;TSS200;TSS200	chr16:126705-127010			0.234174	-2.73079	5.97528	1.41057e-08	0.000256484	9.17527
cg04055490	chr17	8059012	-	chr17:8059556-8060237	N_Shore					17:8058935-8059088	Promoter_Associated	VAMP2	ENST00000498285.1	3'UTR	chr17:8058465-8059150			-0.287934	-1.54604	-5.97308	1.42623e-08	0.000256484	9.16521
cg25972607	chr20	24665590	-		OpenSea										chr20:24665300-24665895			0.411491	-2.34161	5.96736	1.46779e-08	0.000256484	9.13903
cg08208133	chr11	113848161	-		OpenSea	HTR3A;HTR3A;HTR3A	NM_001161772;NM_000869;NM_213621	TSS200;Body;Body				HTR3A;HTR3A	ENST00000299961.5;ENST00000535865.1	TSS200;5'UTR	chr11:113847585-113848235			0.373572	-1.80197	5.95976	1.52493e-08	0.000256484	9.10424
cg17060764	chr17	75865914	+		OpenSea				chr17:75865692-75865692	17:75865569-75866046	Unclassified				chr17:75865825-75866150			0.339805	-3.70519	5.95617	1.55259e-08	0.000256484	9.08786
cg26081786	chr14	34650335	-		OpenSea								ENST00000551935.1;ENST00000548285.1;ENST00000487915.2;ENST00000546681.1	3'UTR;3'UTR;5'UTR;3'UTR			chr14:34648944-34650384	0.284195	-1.56064	5.95402	1.56943e-08	0.000256484	9.07803
cg02869235	chr12	124726864	-		OpenSea							RP11-522N14.1	ENST00000540762.1	5'UTR				0.395455	-0.108664	5.94984	1.60269e-08	0.000256484	9.05892
cg02378194	chr18	48695128	-		OpenSea												chr18:48694280-48695154	0.58603	0.174213	5.94562	1.63699e-08	0.000256484	9.03964
cg24100560	chr1	54695487	+		OpenSea	SSBP3;SSBP3;SSBP3	NM_018070;NM_001009955;NM_145716	Body;Body;Body	chr1:54695028-54695028			SSBP3	ENST00000528930.1;ENST00000326956.6;ENST00000533946.1;ENST00000426150.1	TSS1500;3'UTR;3'UTR;3'UTR	chr1:54694745-54695635			-0.220164	0.155692	-5.94159	1.67034e-08	0.000256484	9.02126
cg23279756	chr6	109159348	-		OpenSea										chr6:109159325-109159795			0.331155	-2.14111	5.94038	1.68052e-08	0.000256484	9.01572
cg09473208	chr12	4265598	-		OpenSea										chr12:4265505-4265830			0.393883	-1.1542	5.93374	1.73734e-08	0.000256484	8.98543
cg14390322	chr14	34600339	-		OpenSea							EGLN3	ENST00000557521.1;ENST00000551935.1;ENST00000548285.1;ENST00000487915.2;ENST00000546681.1;ENST00000464521.2	TSS1500;3'UTR;3'UTR;5'UTR;3'UTR;3'UTR	chr14:34600125-34600575			0.286465	0.855265	5.93329	1.74122e-08	0.000256484	8.9834
cg18214402	chr11	72980999	+		OpenSea	P2RY6;P2RY6;P2RY6;P2RY6;P2RY6;P2RY6;P2RY6	NM_176798;NM_001277205;NM_176796;NM_176797;NM_001277207;NM_001277206;NM_176798	1stExon;5'UTR;5'UTR;5'UTR;5'UTR;5'UTR;5'UTR				P2RY6;P2RY6;P2RY6;P2RY6;P2RY6;P2RY6	ENST00000393591.1;ENST00000540342.1;ENST00000542092.1;ENST00000349767.2;ENST00000393592.2;ENST00000544437.1;ENST00000393591.1	1stExon;5'UTR;5'UTR;5'UTR;5'UTR;5'UTR;5'UTR	chr11:72980760-72981350			0.184376	-0.518491	5.93319	1.74215e-08	0.000256484	8.98291
cg14447240	chr10	134823349	-	chr10:134821733-134821937	S_Shore										chr10:134823105-134823415			-0.276805	0.86037	-5.92932	1.77622e-08	0.000256484	8.96527
cg06074534	chr16	85020055	-		OpenSea	ZDHHC7;ZDHHC7	NM_001145548;NM_017740	Body;Body							chr16:85019905-85020130			-0.341491	0.877313	-5.88546	2.21104e-08	0.000313247	8.7658
cg04062032	chr8	10368116	-		OpenSea							RP11-981G7.4;RP11-981G7.4	ENST00000523024.1;ENST00000521149.1	3'UTR;3'UTR	chr8:10368045-10368395			-0.471146	0.880772	-5.8762	2.31531e-08	0.000321945	8.72383
cg25940485	chr1	117636616	-		OpenSea	MIR942;TTF2	NR_030640;NM_003594	TSS1500;Body				MIR942	ENST00000401111.1;ENST00000492682.1;ENST00000463696.1	TSS1500;5'UTR;TSS1500	chr1:117636480-117636875			-0.367009	1.1144	-5.8629	2.47365e-08	0.00033515	8.66359
cg25197194	chr3	128758787	+		OpenSea	CCDC48	NM_024768	3'UTR				CCDC48;CCDC48	ENST00000481536.1;ENST00000480450.1;ENST00000436022.2	5'UTR;3'UTR;3'UTR	chr3:128758445-128759015			0.354923	-0.670554	5.8608	2.49954e-08	0.00033515	8.6541
cg16257560	chr11	10108858	-		OpenSea	SBF2	NM_030962	Body					ENST00000533770.1	3'UTR	chr11:10108820-10109470			-0.366791	1.92439	-5.85349	2.59202e-08	0.000341453	8.62102
cg05165263	chr4	185317227	+		OpenSea	IRF2	NM_002199	Body		4:185317030-185317232	Unclassified_Cell_type_specific				chr4:185317060-185317575			0.611422	-0.355517	5.84852	2.65669e-08	0.000343938	8.59857
cg18978606	chr2	104996948	-		OpenSea													0.282781	0.445385	5.83816	2.7969e-08	0.000355952	8.55174
cg12008896	chr21	26377748	+		OpenSea	LOC339622	NR_046198	Body				AP000235.2	ENST00000441009.1	5'UTR			chr21:26377650-26378146	-0.442852	0.220692	-5.82918	2.92413e-08	0.000365942	8.51123
cg23299102	chr7	36495922	+		OpenSea												chr7:36494615-36497076	0.537964	-0.698617	5.8242	2.99714e-08	0.00036893	8.48877
cg21321579	chr16	2094109	+	chr16:2097465-2098365	N_Shelf	NTHL1	NM_002528	Body				NTHL1	ENST00000565406.1;ENST00000568513.1;ENST00000562120.1;ENST00000567727.1;ENST00000562951.1	3'UTR;3'UTR;3'UTR;TSS1500;TSS200	chr16:2093920-2094270			0.300919	-2.11239	5.81763	3.09619e-08	0.000374976	8.45917
cg14107762	chr9	117690626	-		OpenSea	TNFSF8;TNFSF8	NM_001252290;NM_001244	Body;Body	chr9:117690349-117690349									-0.493666	0.0788273	-5.79954	3.38568e-08	0.000403527	8.37778
cg21540962	chr2	230911162	-		OpenSea	SLC16A14	NM_152527	Body										-0.223417	1.84969	-5.76232	4.06726e-08	0.000477187	8.21081
cg17368800	chr19	13188366	-		OpenSea	NFIX;NFIX;NFIX	NM_001271044;NM_001271043;NM_002501	Body;Body;Body	chr19:13188264-13188264			NFIX	ENST00000438869.2	3'UTR	chr19:13188200-13188430			0.219466	-1.86986	5.73847	4.57278e-08	0.000517148	8.10417
cg01529669	chr1	224829310	-		OpenSea	CNIH3	NM_152495	Body					ENST00000498382.1;ENST00000478120.1;ENST00000481095.1;ENST00000496277.1	5'UTR;5'UTR;5'UTR;5'UTR			chr1:224828285-224829562	0.208198	-1.89188	5.73729	4.59938e-08	0.000517148	8.09889
cg04674060	chr17	7792063	+	chr17:7788261-7789091	S_Shelf	CHD3;CHD3;CHD3	NM_001005271;NM_005852;NM_001005273	Body;TSS200;TSS200		17:7791365-7793314	Promoter_Associated	CHD3;CHD3	ENST00000570758.1;ENST00000358181.4;ENST00000330494.7	TSS1500;TSS200;TSS200	chr17:7790500-7792135			-0.482409	-0.810068	-5.73597	4.62933e-08	0.000517148	8.09298
cg24018077	chr2	163115351	-		OpenSea				chr2:163115343-163115343	2:163115254-163115427	Unclassified_Cell_type_specific				chr2:163115300-163115535			-0.196441	1.00979	-5.7316	4.7295e-08	0.000517148	8.0735
cg11454258	chr6	11632651	-		OpenSea										chr6:11632545-11632775			0.265902	-2.72062	5.73062	4.75222e-08	0.000517148	8.06914
cg09853805	chr1	186623983	+		OpenSea				chr1:186623829-186623829									-0.248096	1.19461	-5.72305	4.93194e-08	0.000521323	8.03535
cg06033579	chr1	12662841	+		OpenSea	DHRS3	NM_004753	Body				DHRS3	ENST00000464917.1;ENST00000482265.1	3'UTR;3'UTR			chr1:12650762-12665311	0.225748	1.66744	5.72082	4.98593e-08	0.000521323	8.02545
cg23474135	chr2	46072444	+		OpenSea	PRKCE	NM_005400	Body				PRKCE	ENST00000467135.1;ENST00000497602.1;ENST00000480453.1;ENST00000476675.1	5'UTR;5'UTR;5'UTR;5'UTR	chr2:46072120-46072630			0.482005	-2.88558	5.72029	4.99888e-08	0.000521323	8.02308
cg17526357	chr17	4112498	-		OpenSea	ANKFY1;ANKFY1;ANKFY1	NR_047571;NM_001257999;NM_016376	Body;Body;Body					ENST00000572412.1;ENST00000570934.1;ENST00000573250.1	3'UTR;3'UTR;TSS1500	chr17:4112360-4112550			0.398985	0.699189	5.70844	5.2975e-08	0.00053102	7.97028
cg00355286	chr16	55525729	+		OpenSea	MMP2;MMP2	NM_001127891;NM_004530	Body;Body				MMP2	ENST00000570308.1	ExonBnd				-0.262808	-0.0796616	-5.70703	5.33409e-08	0.00053102	7.96402
cg12017632	chr8	124034408	+		OpenSea	DERL1;DERL1	NM_001134671;NM_024295	Body;Body				RP11-557C18.3	ENST00000521258.1;ENST00000524119.1	5'UTR;3'UTR		chr8:124034313-124035467	chr8:124034237-124035250	0.338587	1.77998	5.70686	5.33848e-08	0.00053102	7.96327
cg22930808	chr3	122281881	-	chr3:122283002-122283594	N_Shore	PARP9;PARP9;DTX3L;PARP9;PARP9;PARP9;PARP9	NM_001146106;NM_001146104;NM_138287;NM_031458;NM_001146103;NM_001146105;NM_001146102	5'UTR;5'UTR;TSS1500;5'UTR;5'UTR;5'UTR;5'UTR				PARP9;PARP9;PARP9;PARP9;PARP9;DTX3L;DTX3L	ENST00000452457.2;ENST00000471785.1;ENST00000492382.1;ENST00000462315.1;ENST00000360356.2;ENST00000296161.4;ENST00000383661.3	5'UTR;5'UTR;5'UTR;5'UTR;5'UTR;TSS1500;TSS1500	chr3:122281865-122282250			0.60942	-0.847939	5.70548	5.37474e-08	0.00053102	7.95711
cg25390658	chr7	134576216	-		OpenSea	CALD1;CALD1;CALD1;CALD1;CALD1;CALD1;CALD1	NM_033157;NM_033140;NM_033140;NM_033139;NM_033139;NM_033138;NM_004342	Body;1stExon;5'UTR;1stExon;5'UTR;Body;Body				CALD1;CALD1;CALD1;CALD1	ENST00000393118.2;ENST00000393118.2;ENST00000495522.1;ENST00000443197.1;ENST00000443197.1;ENST00000489019.1;ENST00000432646.1;ENST00000482470.1	5'UTR;1stExon;TSS200;5'UTR;1stExon;5'UTR;5'UTR;5'UTR	chr7:134575960-134576395			0.373755	-3.25449	5.69981	5.52572e-08	0.000534353	7.9319
cg15444811	chr17	75721911	-		OpenSea	LOC100132174	NR_104134	Body							chr17:75721845-75722275			0.297115	-0.828343	5.69888	5.55081e-08	0.000534353	7.92777
cg00749996	chr12	109720694	+		OpenSea	FOXN4	NM_213596	Body				FOXN4;FOXN4	ENST00000266856.8;ENST00000468516.1	3'UTR;3'UTR	chr12:109720545-109720915			0.17367	1.42049	5.68657	5.89472e-08	0.000560277	7.87307
cg10054763	chr2	69828510	+		OpenSea	AAK1	NM_014911	Body					ENST00000495836.1	3'UTR	chr2:69828320-69828610			-0.336292	1.6054	-5.68243	6.01475e-08	0.00056454	7.85473
cg04854098	chr4	99487497	-		OpenSea	TSPAN5	NM_005723	Body				TSPAN5	ENST00000507167.1;ENST00000515287.1;ENST00000511800.1;ENST00000511651.1;ENST00000505184.1	3'UTR;5'UTR;5'UTR;5'UTR;5'UTR	chr4:99487220-99487575			0.24662	1.84508	5.67845	6.13266e-08	0.000567895	7.83707
cg14018098	chr3	129117430	-		OpenSea	SNORA7B;RPL32P3	NR_002992;NR_003111	TSS1500;Body				RPL32P3;SNORA7B	ENST00000514355.1;ENST00000515866.1;ENST00000499631.2;ENST00000506593.1;ENST00000507287.1;ENST00000384360.1;ENST00000510078.1	3'UTR;3'UTR;3'UTR;3'UTR;TSS1500;TSS1500;3'UTR	chr3:129117320-129117475			-0.251494	0.53886	-5.67166	6.33912e-08	0.000567895	7.80694
cg03888592	chr12	48210934	-	chr12:48213109-48214188	N_Shelf	HDAC7;HDAC7	NM_015401;NM_001098416	Body;Body		12:48210713-48211726	Unclassified	HDAC7	ENST00000450805.1;ENST00000417107.1;ENST00000433685.1;ENST00000447463.1;ENST00000427332.2;ENST00000434070.1	5'UTR;5'UTR;5'UTR;5'UTR;5'UTR;5'UTR	chr12:48210205-48211395			0.243766	-2.72453	5.67109	6.35671e-08	0.000567895	7.80442
cg15651941	chr11	2722084	+	chr11:2720410-2722087	Island	KCNQ1OT1;KCNQ1;KCNQ1	NR_002728;NM_000218;NM_181798	TSS1500;Body;Body				KCNQ1OT1	ENST00000557213.1	TSS1500	chr11:2721905-2723235			-0.291976	-1.61699	-5.66938	6.40967e-08	0.000567895	7.79687
cg01970716	chr14	24867164	+	chr14:24868163-24868590	N_Shore	NYNRIN	NM_025081	TSS1500				NYNRIN	ENST00000382554.3	TSS1500		chr14:24867144-24869091		0.191215	-0.490929	5.66878	6.42866e-08	0.000567895	7.79418
cg15180785	chr7	69201181	-		OpenSea	AUTS2;AUTS2;AUTS2	NM_001127232;NM_015570;NM_001127231	Body;Body;Body							chr7:69201180-69201410			0.320586	0.648758	5.66394	6.58165e-08	0.00057465	7.77278
cg14334350	chr9	139400168	-	chr9:139399040-139400388	Island	NOTCH1	NM_017617	Body					ENST00000494783.1	TSS1500	chr9:139400020-139400415			0.395867	0.833875	5.65577	6.84856e-08	0.000576089	7.73661
cg08926253	chr11	614761	-	chr11:614760-616068	Island	IRF7;IRF7;IRF7	NM_004031;NM_001572;NM_004029	Body;Body;Body				IRF7	ENST00000534109.1;ENST00000397562.3;ENST00000531912.1;ENST00000527160.1;ENST00000528413.1;ENST00000532096.1;ENST00000525750.1	3'UTR;5'UTR;TSS1500;3'UTR;TSS1500;3'UTR;TSS1500	chr11:614045-615095			0.373256	-0.679418	5.65185	6.98021e-08	0.000576089	7.71929
cg20556803	chr7	2114593	-	chr7:2116367-2116781	N_Shore	MAD1L1;MAD1L1;MAD1L1	NM_003550;NM_001013837;NM_001013836	Body;Body;Body	chr7:2114354-2114354				ENST00000483165.1;ENST00000491858.1;ENST00000464742.1;ENST00000421113.1;ENST00000444373.2	3'UTR;3'UTR;3'UTR;5'UTR;5'UTR	chr7:2114145-2114655			0.229376	-0.716192	5.64507	7.21406e-08	0.000576089	7.68931
cg23035488	chr11	117804788	-		OpenSea										chr11:117804700-117804990			0.278334	-1.798	5.64498	7.21741e-08	0.000576089	7.68889
cg21853067	chr1	210410076	+	chr1:210405952-210407250	S_Shelf	SERTAD4	NM_019605	5'UTR				SERTAD4;SERTAD4	ENST00000367012.3;ENST00000490620.1;ENST00000482421.1;ENST00000483884.1	5'UTR;TSS1500;TSS1500;TSS1500	chr1:210409960-210410235			0.242632	-3.0383	5.64156	7.33823e-08	0.000576089	7.67378
cg16061125	chr10	93756268	+		OpenSea	BTAF1	NM_003972	Body				BTAF1;BTAF1;BTAF1	ENST00000538688.1;ENST00000544642.1;ENST00000544642.1	TSS1500;1stExon;5'UTR				-0.361997	1.34722	-5.6412	7.35099e-08	0.000576089	7.6722
cg04404773	chr3	39217727	-		OpenSea										chr3:39217525-39218095			-0.210396	0.884164	-5.64036	7.38103e-08	0.000576089	7.66849
cg12734267	chr7	73507241	-		OpenSea	LIMK1;LIMK1	NM_001204426;NM_002314	TSS1500;Body				LIMK1;LIMK1	ENST00000538333.1;ENST00000486361.1;ENST00000491052.1;ENST00000423685.1	TSS1500;TSS1500;TSS1500;TSS200	chr7:73507165-73507915			0.363786	-1.83902	5.63899	7.43044e-08	0.000576089	7.66242
cg06093152	chr1	212662017	-		OpenSea				chr1:212661846-212661846						chr1:212661920-212662275			0.458401	-0.69994	5.63575	7.54785e-08	0.000576089	7.64816
cg00289211	chr2	109966791	+		OpenSea	SH3RF3	NM_001099289	Body							chr2:109965800-109966950			0.280543	-1.97734	5.63448	7.59474e-08	0.000576089	7.64253
cg05085169	chr20	61443751	+	chr20:61443567-61443820	Island	OGFR	NM_007346	Body								chr20:61442955-61443862	chr20:61442934-61454863	0.455451	1.94845	5.63409	7.60905e-08	0.000576089	7.64081
cg21507987	chr11	10527506	+		OpenSea	AMPD3;AMPD3;AMPD3	NM_000480;NM_001025390;NM_001025389	3'UTR;3'UTR;3'UTR				AMPD3;AMPD3;AMPD3;AMPD3;AMPD3	ENST00000528723.1;ENST00000529507.1;ENST00000396554.3;ENST00000396553.2;ENST00000444303.2	3'UTR;3'UTR;3'UTR;3'UTR;3'UTR				0.463345	0.615672	5.631	7.72387e-08	0.000576089	7.62719
cg14151158	chr6	38141763	+		OpenSea	BTBD9;BTBD9;BTBD9	NM_052893;NM_152733;NM_001099272	3'UTR;3'UTR;3'UTR				BTBD9;RP3-322I12.2	ENST00000314100.6;ENST00000413235.1	3'UTR;3'UTR	chr6:38141705-38142255			-0.195588	0.667351	-5.63042	7.74552e-08	0.000576089	7.62464
cg10658203	chr15	94943926	-		OpenSea	MCTP2;MCTP2;MCTP2	NM_018349;NM_001159644;NM_001159643	Body;Body;Body					ENST00000557505.1;ENST00000456504.1	5'UTR;3'UTR	chr15:94943860-94944110			-0.57446	1.24658	-5.63036	7.74807e-08	0.000576089	7.62434
cg23894862	chr19	38826104	+	chr19:38826303-38826573	N_Shore	CATSPERG	NM_021185	TSS1500		19:38825640-38827967	Promoter_Associated	CATSPERG;CATSPERG;CATSPERG	ENST00000409235.3;ENST00000312265.5;ENST00000471517.1;ENST00000409410.1;ENST00000215069.4	TSS1500;TSS1500;TSS1500;TSS1500;TSS1500		chr19:38825941-38828300	chr19:38825844-38828478	-0.192705	0.310349	-5.63033	7.74897e-08	0.000576089	7.62424
cg16216349	chr4	185316749	+		OpenSea	IRF2	NM_002199	Body							chr4:185316600-185316895			0.700078	-0.988109	5.62759	7.8527e-08	0.000578077	7.61214
cg02573468	chr15	41224537	+	chr15:41217789-41223180	S_Shore	DLL4	NM_019074	Body		15:41224199-41224573	Unclassified_Cell_type_specific		ENST00000559440.1	5'UTR	chr15:41224340-41224655			0.270097	-1.31211	5.61207	8.46567e-08	0.000611977	7.54378
cg10664406	chr6	166878682	+		OpenSea	RPS6KA2-IT1;RPS6KA2;RPS6KA2	NR_046793;NM_021135;NM_001006932	Body;Body;Body				RPS6KA2-IT1	ENST00000416770.1	3'UTR	chr6:166878560-166878750			0.536118	-2.60853	5.61013	8.54559e-08	0.000611977	7.53523
cg08482359	chr7	622834	-		OpenSea	PRKAR1B;PRKAR1B;PRKAR1B;PRKAR1B;PRKAR1B;PRKAR1B	NM_001164759;NM_001164762;NM_001164758;NM_001164760;NM_001164761;NM_002735	Body;Body;Body;Body;Body;Body								chr7:621718-624176		-0.362978	1.71506	-5.60851	8.61271e-08	0.000611977	7.52811
cg25266621	chr15	86284469	-	chr15:86284329-86284535	Island	AKAP13;AKAP13;AKAP13	NM_144767;NM_007200;NM_006738	Body;Body;Body				AKAP13;AKAP13;AKAP13	ENST00000426424.2;ENST00000560579.1;ENST00000452008.1	3'UTR;5'UTR;3'UTR	chr15:86284185-86284755			-0.159678	1.76731	-5.60788	8.6392e-08	0.000611977	7.52532
cg12987761	chr22	18631457	+	chr22:18632736-18632998	N_Shore	USP18	NM_017414	TSS1500				USP18	ENST00000215794.7	TSS1500	chr22:18631120-18631695			0.437743	0.743621	5.605	8.76026e-08	0.000614753	7.51266
cg06135068	chr16	31034016	+		OpenSea										chr16:31033880-31034250			0.334947	0.59447	5.60183	8.89551e-08	0.000616159	7.49873
cg25636820	chr19	40424192	-	chr19:40421059-40421771	S_Shelf	FCGBP	NM_003890	Body							chr19:40423885-40424435			0.174503	1.39963	5.59892	9.02146e-08	0.000616159	7.48594
cg09109724	chr10	135093195	-	chr10:135089969-135090491	S_Shelf	TUBGCP2	NM_006659	3'UTR				TUBGCP2;TUBGCP2;TUBGCP2;TUBGCP2	ENST00000252936.3;ENST00000417178.2;ENST00000368563.2;ENST00000477923.1;ENST00000368562.1;ENST00000482278.1	3'UTR;3'UTR;3'UTR;3'UTR;3'UTR;3'UTR		chr10:135079346-135097885		0.343055	-2.72084	5.59881	9.02648e-08	0.000616159	7.48543
cg10943829	chr2	192016336	-		OpenSea	STAT4;STAT4	NM_003151;NM_001243835	TSS1500;TSS200				STAT4;STAT4;STAT4	ENST00000409995.1;ENST00000495849.1;ENST00000495326.1;ENST00000392320.2;ENST00000413064.1;ENST00000358470.4;ENST00000432798.1;ENST00000450994.1	TSS1500;TSS1500;TSS1500;TSS1500;TSS200;TSS200;TSS200;TSS200		chr2:192014682-192016591	chr2:192014841-192017000	-0.207887	0.784663	-5.59179	9.33766e-08	0.000631658	7.45461
cg01264131	chr8	66749125	-		OpenSea	PDE7A	NM_001242318	Body					ENST00000519231.1;ENST00000519626.1;ENST00000523253.1	3'UTR;3'UTR;5'UTR	chr8:66748900-66749250			-0.351725	-1.8028	-5.58551	9.62515e-08	0.000638609	7.42703
cg21217589	chr15	75275756	-		OpenSea							Y_RNA	ENST00000362710.1;ENST00000568423.1	TSS200;5'UTR				-0.156389	0.413561	-5.58479	9.65868e-08	0.000638609	7.42387
cg23355492	chr17	45933593	-		OpenSea	SP6	NM_199262	TSS1500				SP6	ENST00000342234.1	TSS1500				0.239476	0.0283399	5.584	9.69556e-08	0.000638609	7.4204
cg07589342	chr1	212392508	-		OpenSea										chr1:212392085-212392610			0.411443	-3.23505	5.57816	9.97245e-08	0.000646827	7.3948
cg08741300	chr11	2581013	-		OpenSea	KCNQ1;KCNQ1	NM_000218;NM_181798	Body;Body								chr11:2579948-2582147		0.3019	-1.40892	5.57774	9.99262e-08	0.000646827	7.39296
cg26504467	chr16	11318653	+		OpenSea					16:11317955-11319889	Unclassified				chr16:11318060-11319695			-0.375475	-0.294128	-5.57352	1.01979e-07	0.000649731	7.37447
cg04866912	chr6	34459027	-		OpenSea	PACSIN1	NM_020804	5'UTR				PACSIN1;PACSIN1	ENST00000244458.2;ENST00000374043.1;ENST00000493633.1	5'UTR;5'UTR;5'UTR	chr6:34458645-34459135			0.343191	-1.917	5.57326	1.02105e-07	0.000649731	7.37334
cg06590576	chr4	16045702	+		OpenSea	PROM1;PROM1;PROM1;PROM1;PROM1;PROM1;PROM1	NM_001145852;NM_001145850;NM_001145849;NM_001145851;NM_006017;NM_001145847;NM_001145848	Body;Body;Body;Body;Body;Body;Body					ENST00000511153.1	3'UTR	chr4:16045445-16045815			0.349828	-0.283599	5.57145	1.03002e-07	0.000649927	7.36539
cg01701634	chr19	51876119	+		OpenSea	NKG7	NM_005601	TSS200		19:51875495-51876465	Unclassified_Cell_type_specific	NKG7	ENST00000221978.4	TSS200	chr19:51875960-51876355			0.359588	-3.48191	5.564	1.0676e-07	0.000663797	7.3328
cg17192599	chr7	151504864	+		OpenSea	PRKAG2;PRKAG2	NM_001040633;NM_016203	5'UTR;Body				RP13-452N2.1;PRKAG2	ENST00000462083.1;ENST00000392801.2;ENST00000481434.1	5'UTR;5'UTR;3'UTR				0.437942	1.41694	5.5636	1.06968e-07	0.000663797	7.33104
cg12757378	chr7	6334715	+		OpenSea										chr7:6334485-6335035			0.312412	-2.56619	5.55703	1.10404e-07	0.000675965	7.30228
cg08985826	chr19	44010142	-	chr19:44008014-44008893	S_Shore	PHLDB3	NM_198850	TSS1500				PHLDB3	ENST00000292140.5	TSS1500	chr19:44010100-44010455			-0.328825	1.20004	-5.55642	1.10729e-07	0.000675965	7.29961
cg24030173	chr19	48922140	+	chr19:48918115-48918340	S_Shelf	GRIN2D	NM_000836	Body		19:48921888-48922955	Unclassified				chr19:48921920-48922250			0.295852	-2.08534	5.54968	1.14372e-07	0.000691999	7.27018
cg01286469	chr1	180246140	+		OpenSea							LHX4;RP5-1180C10.2	ENST00000263726.2;ENST00000440959.2;ENST00000496993.1	3'UTR;TSS1500;3'UTR				-0.250287	1.45814	-5.54818	1.15199e-07	0.000691999	7.26363
cg27081704	chr11	118574745	-		OpenSea							AP002954.4	ENST00000526274.1	TSS1500				-0.240645	0.922053	-5.54062	1.19459e-07	0.000700877	7.23061
cg26362015	chr11	128490600	-		OpenSea							RP11-264E20.1;RP11-264E20.1	ENST00000531784.1;ENST00000532563.2	3'UTR;3'UTR	chr11:128489645-128490970			0.427608	-0.38718	5.53761	1.21198e-07	0.000700877	7.21748
cg05599531	chr17	30821847	-	chr17:30822917-30823210	N_Shore	MYO1D	NM_015194	Body		17:30821746-30822017	Unclassified_Cell_type_specific				chr17:30821545-30822110			-0.317176	1.72522	-5.5376	1.21203e-07	0.000700877	7.21743
cg01251150	chr5	67535553	+		OpenSea	PIK3R1	NM_181523	Body		5:67535408-67535817	Unclassified_Cell_type_specific		ENST00000520675.1;ENST00000517412.1	TSS200;5'UTR	chr5:67535420-67535730			0.416739	-3.78903	5.53689	1.21619e-07	0.000700877	7.21432
cg17781958	chr17	79428404	+	chr17:79427930-79429135	Island	BAHCC1	NM_001080519	Body				RP11-1055B8.8	ENST00000572590.1;ENST00000571612.1	3'UTR;TSS1500	chr17:79428340-79428555			0.331983	0.201607	5.53655	1.21819e-07	0.000700877	7.21283
cg11639815	chr8	37379119	-		OpenSea								ENST00000517363.1;ENST00000519738.1	5'UTR;5'UTR	chr8:37378760-37379275			0.387999	-0.0708069	5.53577	1.22277e-07	0.000700877	7.20941
cg05512303	chr8	56821780	-		OpenSea	LYN;LYN	NM_002350;NM_001111097	5'UTR;5'UTR				LYN;LYN	ENST00000519728.1;ENST00000520220.1	5'UTR;5'UTR				-0.287597	1.3765	-5.53373	1.23479e-07	0.0007024	7.20053
cg15112081	chr3	183973581	-	chr3:183977548-183980633	N_Shelf	ECE2;ECE2	NM_032331;NM_014693	Body;Body							chr3:183973465-183973730			-0.247266	0.733223	-5.52447	1.29082e-07	0.000728752	7.16018
cg11350799	chr19	7183207	+		OpenSea	INSR;INSR	NM_000208;NM_001079817	Body;Body		19:7183159-7183284	Gene_Associated_Cell_type_specific				chr19:7183025-7183635			0.42944	-3.33921	5.5207	1.31434e-07	0.000733534	7.14377
cg00287915	chr5	1503595	+		OpenSea	LPCAT1	NM_024830	Body	chr5:1503544-1503544	5:1503163-1504088	Unclassified		ENST00000514484.2	3'UTR	chr5:1503305-1504555			0.490006	-2.56808	5.5181	1.3308e-07	0.000733534	7.13245
cg22558653	chr12	95585041	+		OpenSea	FGD6	NM_018351	Body				FGD6	ENST00000550368.1	3'UTR	chr12:95585040-95585335			0.311097	1.27152	5.51574	1.34594e-07	0.000733534	7.12217
cg02196256	chr7	148321082	+		OpenSea										chr7:148320800-148321175			0.471976	-0.556137	5.51536	1.3484e-07	0.000733534	7.12051
cg12693404	chr9	99637501	+	chr9:99637845-99638281	N_Shore					9:99637322-99638747	Promoter_Associated	ZNF782	ENST00000535338.1	5'UTR	chr9:99637360-99637715			-0.534504	-2.474	-5.51519	1.34947e-07	0.000733534	7.11978
cg19783291	chr7	101835912	-	chr7:101838731-101839597	N_Shelf	CUX1;CUX1;CUX1	NM_181500;NM_181552;NM_001913	Body;Body;Body										0.307192	0.207632	5.51258	1.36644e-07	0.000733534	7.10843
cg19856613	chr1	205213060	+	chr1:205210695-205210918	S_Shelf	TMCC2;TMCC2	NM_014858;NM_001242925	Body;Body				TMCC2	ENST00000495538.1	5'UTR		chr1:205212870-205213831		0.178576	-1.28997	5.51209	1.36964e-07	0.000733534	7.1063
cg04372085	chr2	217173445	-		OpenSea	2021-03-04	NM_020814	Body	chr2:217173399-217173399			AC069155.1	ENST00000452736.1	5'UTR	chr2:217173320-217173575			0.308853	-0.730503	5.51091	1.37744e-07	0.000733534	7.10114
cg18198855	chr20	20422180	-		OpenSea	RALGAPA2	NM_020343	Body							chr20:20422020-20422315			0.234722	-0.708768	5.50818	1.39556e-07	0.000737948	7.08926
cg12353788	chr17	7792061	+	chr17:7788261-7789091	S_Shelf	CHD3;CHD3;CHD3	NM_001005271;NM_005852;NM_001005273	Body;TSS200;TSS200		17:7791365-7793314	Promoter_Associated	CHD3;CHD3	ENST00000570758.1;ENST00000358181.4;ENST00000330494.7	TSS1500;TSS200;TSS200	chr17:7790500-7792135			-0.5376	-0.567934	-5.50457	1.41985e-07	0.000740763	7.07357
cg04895225	chr11	85862822	-		OpenSea							U6	ENST00000364007.1	TSS1500	chr11:85861980-85863575			0.317539	-3.80454	5.50445	1.42061e-07	0.000740763	7.07309
cg24460976	chr19	13292854	-		OpenSea					19:13292690-13293129	Unclassified_Cell_type_specific				chr19:13292585-13293135			0.413155	-2.20133	5.50204	1.43713e-07	0.000744209	7.06258
cg10099758	chr2	68348796	-		OpenSea					2:68348377-68348881	Unclassified_Cell_type_specific				chr2:68348165-68348870			0.403078	-1.82922	5.49462	1.48898e-07	0.000761139	7.03036
cg13155430	chr21	42795929	-	chr21:42798146-42798884	N_Shelf	MX1	NM_001144925	5'UTR				MX1;MX1	ENST00000490220.1;ENST00000398600.2;ENST00000413778.1;ENST00000553129.1	5'UTR;5'UTR;5'UTR;3'UTR	chr21:42795540-42795995			0.574763	0.515971	5.49446	1.4901e-07	0.000761139	7.02968
cg03802231	chr8	42911648	+	chr8:42911215-42912042	Island	FNTA;FNTA;FNTA;FNTA	NM_001018676;NM_001018676;NM_002027;NM_001018677	5'UTR;1stExon;1stExon;1stExon				FNTA;FNTA;FNTA	ENST00000302279.3;ENST00000526755.1;ENST00000527153.1;ENST00000533383.1;ENST00000533998.1;ENST00000342116.4;ENST00000524546.1;ENST00000524546.1;ENST00000531266.1;ENST00000525699.1;ENST00000533368.1;ENST00000529687.1;ENST00000533559.1;ENST00000527153.1;ENST00000533368.1	1stExon;1stExon;1stExon;1stExon;1stExon;1stExon;1stExon;5'UTR;1stExon;TSS200;1stExon;TSS200;5'UTR;5'UTR;5'UTR	chr8:42911585-42912495			-0.238019	-3.23675	-5.4832	1.57236e-07	0.000797021	6.98084
cg06411838	chr3	111297410	-		OpenSea	CD96;CD96	NM_005816;NM_198196	Body;Body								chr3:111296575-111297443		0.255308	1.21081	5.48148	1.58534e-07	0.000797021	6.97337
cg16143578	chr11	124767801	+		OpenSea	ROBO4;ROBO4	NM_019055;NM_019055	5'UTR;1stExon				ROBO4;ROBO4;ROBO4;ROBO4;ROBO4	ENST00000526899.1;ENST00000527279.1;ENST00000532300.1;ENST00000306534.3;ENST00000528277.1;ENST00000306534.3;ENST00000374963.2;ENST00000529941.1;ENST00000533054.1	3'UTR;3'UTR;TSS1500;1stExon;TSS200;5'UTR;TSS200;TSS200;TSS200	chr11:124767700-124767955			0.265054	-2.60419	5.48055	1.59235e-07	0.000797021	6.96935
cg14729344	chr10	121129753	+		OpenSea	GRK5	NM_005308	Body		10:121129729-121129938	Unclassified_Cell_type_specific	GRK5	ENST00000457057.2	5'UTR	chr10:121129645-121130230			0.248626	-1.04573	5.47918	1.6028e-07	0.000797021	6.96341
cg02250536	chr5	153698431	-		OpenSea	GALNT10	NM_198321	Body					ENST00000521781.1;ENST00000519571.1	5'UTR;5'UTR	chr5:153698345-153698675			0.444529	2.09191	5.47008	1.67385e-07	0.000826875	6.92399
cg18430285	chr21	42802524	+	chr21:42798146-42798884	S_Shelf	MX1;MX1;MX1;MX1;MX1;MX1	NM_002462;NM_001178046;NM_001282920;NM_002462;NM_001144925;NM_001144925	5'UTR;5'UTR;TSS1500;ExonBnd;ExonBnd;5'UTR				MX1;MX1;MX1;MX1;MX1	ENST00000419044.1;ENST00000398598.3;ENST00000455164.2;ENST00000424365.1;ENST00000417963.1;ENST00000441677.1;ENST00000427464.1;ENST00000288383.6;ENST00000398600.2;ENST00000398600.2;ENST00000413778.1;ENST00000553129.1	5'UTR;5'UTR;5'UTR;5'UTR;5'UTR;5'UTR;5'UTR;TSS1500;ExonBnd;5'UTR;5'UTR;3'UTR			chr21:42796617-42814274	0.311622	2.05844	5.46376	1.72494e-07	0.000846543	6.89667
cg06943996	chr9	104137897	-		OpenSea	BAAT;BAAT	NM_001127610;NM_001701	5'UTR;5'UTR				BAAT	ENST00000259407.2	5'UTR	chr9:104137840-104138115			0.308079	0.963219	5.4607	1.7502e-07	0.000852632	6.88346
cg02373878	chr15	69771594	-		OpenSea					15:69770411-69771738	Unclassified	RP11-279F6.1;RP11-279F6.1;RP11-279F6.1	ENST00000558633.1;ENST00000559025.1;ENST00000560882.1	5'UTR;5'UTR;5'UTR	chr15:69771225-69771610			0.263015	-1.62629	5.45946	1.76058e-07	0.000852632	6.87809
cg18017575	chr7	75213863	-		OpenSea	HIP1;HIP1	NM_001243198;NM_005338	Body;Body							chr7:75213780-75214075			0.30034	-0.138593	5.45817	1.77141e-07	0.000852632	6.87251
cg16456991	chr8	38663125	-		OpenSea	TACC1;TACC1;TACC1	NM_001146216;NM_001122824;NM_006283	5'UTR;Body;Body		8:38662771-38663353	Promoter_Associated	TACC1;TACC1;TACC1;TACC1;TACC1	ENST00000524193.1;ENST00000522955.1;ENST00000519416.1;ENST00000520615.1;ENST00000443388.2;ENST00000520340.1;ENST00000522752.1;ENST00000522544.1;ENST00000523239.1;ENST00000521528.1;ENST00000521935.1;ENST00000523834.1;ENST00000521154.1;ENST00000524193.1;ENST00000522955.1	1stExon;1stExon;5'UTR;5'UTR;5'UTR;5'UTR;5'UTR;5'UTR;5'UTR;5'UTR;5'UTR;5'UTR;5'UTR;5'UTR;5'UTR	chr8:38662540-38663135			0.461033	-2.67852	5.45308	1.81481e-07	0.000866428	6.85052
cg11568374	chr2	64015338	-		OpenSea								ENST00000490935.1;ENST00000467687.1	3'UTR;3'UTR	chr2:64015245-64015475			-0.243576	0.804208	-5.45212	1.82315e-07	0.000866428	6.84635
cg11713304	chr19	40267136	+		OpenSea	LEUTX	NM_001143832	TSS200				LEUTX	ENST00000396841.3;ENST00000556180.1	TSS200;TSS200				0.145519	0.662501	5.45072	1.83529e-07	0.000866713	6.84032
cg02003167	chr1	59362447	-		OpenSea	LINC01135;LINC01135;LINC01135	NR_034015;NR_034014;NR_108106	Body;Body;Body				RP4-794H19.1;RP4-794H19.1;RP4-794H19.2	ENST00000423408.1;ENST00000427292.1;ENST00000544621.1;ENST00000419531.1	TSS200;TSS200;5'UTR;5'UTR	chr1:59362305-59362635			0.408626	-2.98908	5.44708	1.86728e-07	0.000869972	6.82462
cg07003617	chr17	46725089	-	chr17:46723731-46724383	S_Shore					17:46723670-46725394	Unclassified	RP11-357H14.20	ENST00000433510.1	TSS1500	chr17:46724545-46725375			0.295223	-3.88399	5.44602	1.87669e-07	0.000869972	6.82005
cg21767322	chr15	93252353	-		OpenSea							FAM174B	ENST00000554000.1;ENST00000557398.1	3'UTR;5'UTR	chr15:93252085-93252875			0.273993	-2.71126	5.44599	1.87695e-07	0.000869972	6.81993
cg10705306	chr8	37337009	+		OpenSea							RP11-150O12.2;RP11-150O12.1	ENST00000517897.1;ENST00000520422.1;ENST00000522718.1;ENST00000517363.1;ENST00000519738.1	TSS1500;5'UTR;5'UTR;5'UTR;5'UTR	chr8:37336685-37337255			0.450478	-2.39392	5.44281	1.90556e-07	0.000877812	6.80618
cg10249472	chr3	32935268	-		OpenSea												chr3:32929816-32938322	0.262468	0.735135	5.44002	1.93097e-07	0.000884093	6.79415
cg10444562	chr3	122733202	-		OpenSea	SEMA5B;SEMA5B;SEMA5B	NR_046079;NM_001256348;NM_001031702	Body;5'UTR;5'UTR				SEMA5B;SEMA5B;SEMA5B;SEMA5B	ENST00000465147.1;ENST00000477001.1;ENST00000418793.2;ENST00000421053.1;ENST00000195173.4;ENST00000357599.3;ENST00000475244.1	3'UTR;3'UTR;5'UTR;5'UTR;5'UTR;5'UTR;5'UTR	chr3:122732485-122733235			0.281479	1.15296	5.43857	1.94423e-07	0.000884769	6.78793
cg14188508	chr19	11685647	+	chr19:11689417-11689768	N_Shelf	ACP5;ACP5;ACP5;ACP5	NM_001611;NM_001111034;NM_001111036;NM_001111035	3'UTR;3'UTR;3'UTR;3'UTR				ACP5	ENST00000433365.1	3'UTR	chr19:11685325-11685775			0.260237	-2.54189	5.43159	2.0097e-07	0.000906247	6.75784
cg23586595	chr4	84034390	-	chr4:84030630-84031309	S_Shelf	PLAC8;PLAC8	NM_001130715;NM_016619	5'UTR;5'UTR	chr4:84034119-84034119			PLAC8;PLAC8;PLAC8;PLAC8;PLAC8	ENST00000509973.1;ENST00000426923.2;ENST00000311507.4;ENST00000505406.1;ENST00000515389.1	5'UTR;5'UTR;5'UTR;5'UTR;3'UTR	chr4:84033980-84034570			0.360015	-4.28281	5.43098	2.01556e-07	0.000906247	6.75519
cg07328351	chr21	48026298	+		OpenSea	S100B	NM_006272	TSS1500		21:48025925-48026331	Unclassified_Cell_type_specific	S100B	ENST00000291700.4	TSS1500	chr21:48026065-48026310			0.338076	-3.44708	5.42735	2.05047e-07	0.000907608	6.73959
cg02651987	chr3	195130783	-		OpenSea	ACAP2	NM_012287	Body					ENST00000480906.1;ENST00000481463.1;ENST00000447662.1;ENST00000439666.1	3'UTR;3'UTR;3'UTR;5'UTR	chr3:195130620-195130850			0.354969	-3.5369	5.42589	2.0647e-07	0.000907608	6.73331
cg03768727	chr12	121659614	+		OpenSea	P2RX4	NM_002560	Body				P2RX4;P2RX4	ENST00000397924.2;ENST00000543430.1;ENST00000543171.1;ENST00000540930.1;ENST00000499638.2;ENST00000325394.4;ENST00000541187.1;ENST00000314442.7	TSS1500;5'UTR;5'UTR;5'UTR;5'UTR;5'UTR;5'UTR;5'UTR				-0.210291	1.59778	-5.42576	2.06605e-07	0.000907608	6.73271
cg14942155	chr7	157436982	+	chr7:157440024-157442721	N_Shelf	PTPRN2;PTPRN2;PTPRN2;PTPRN2;PTPRN2	NM_001308268;NM_002847;NM_130843;NM_130842;NM_001308267	Body;Body;Body;Body;Body							chr7:157436865-157437190			0.344015	-2.1581	5.42567	2.06694e-07	0.000907608	6.73232
cg14185420	chr3	127480423	-		OpenSea	MGLL;MGLL;MGLL	NM_001003794;NM_007283;NM_001256585	Body;Body;Body					ENST00000465597.1;ENST00000476654.1;ENST00000479967.1	3'UTR;3'UTR;3'UTR	chr3:127480045-127480795			0.396594	-2.98728	5.42254	2.09778e-07	0.000908512	6.71887
cg01703329	chr17	3859977	+		OpenSea	ATP2A3;ATP2A3;ATP2A3;ATP2A3;ATP2A3;ATP2A3;ATP2A3	NM_174954;NM_174955;NM_174956;NM_174957;NM_174953;NM_174958;NM_005173	Body;Body;Body;Body;Body;Body;Body				ATP2A3	ENST00000397039.1;ENST00000574202.1	5'UTR;3'UTR	chr17:3859620-3860275			0.310126	-1.97858	5.42185	2.10465e-07	0.000908512	6.7159
cg04439241	chr11	45101593	-		OpenSea					11:45101513-45102366	Unclassified_Cell_type_specific				chr11:45101465-45101615			0.26053	-3.4522	5.42178	2.10529e-07	0.000908512	6.71562
cg04131712	chr3	171677623	+		OpenSea										chr3:171677400-171677770			-0.321774	1.69305	-5.42015	2.12168e-07	0.000910353	6.70857
cg24199381	chr1	170126211	+		OpenSea	METTL11B	NM_001136107	Body				METTL11B	ENST00000367764.3	TSS1500				0.208154	1.85169	5.40906	2.2359e-07	0.000953909	6.66094
cg22230912	chr3	16331335	-		OpenSea	OXNAD1	NM_138381	Body					ENST00000442255.1;ENST00000452581.1	3'UTR;3'UTR	chr3:16331060-16331355			-0.467355	0.0426754	-5.40506	2.27858e-07	0.00096325	6.64377
cg17511968	chr2	219721165	+	chr2:219723702-219725010	N_Shelf					2:219721018-219721223	Unclassified_Cell_type_specific				chr2:219721140-219721330			0.216195	-1.98177	5.40461	2.28345e-07	0.00096325	6.64182
cg01022801	chr8	38794702	-		OpenSea	PLEKHA2	NM_021623	Body	chr8:38794582-38794582	8:38794000-38794926	Unclassified	PLEKHA2	ENST00000518571.1;ENST00000388745.4;ENST00000521784.1	5'UTR;5'UTR;5'UTR	chr8:38794025-38794955			0.407179	-3.00884	5.4032	2.29873e-07	0.000964277	6.63577
cg15935965	chr1	59550124	-		OpenSea							RP11-145M4.3	ENST00000449812.1	3'UTR	chr1:59549805-59550395			0.333066	-3.91276	5.40048	2.32847e-07	0.000964952	6.62409
cg02711899	chr6	42410890	-		OpenSea	TRERF1	NM_033502	5'UTR				TRERF1;TRERF1;TRERF1	ENST00000340840.2;ENST00000372922.4;ENST00000372917.4	5'UTR;5'UTR;5'UTR				-0.340652	1.76061	-5.3991	2.34373e-07	0.000964952	6.61816
cg19164541	chr4	75339044	-		OpenSea										chr4:75338920-75339190			-0.343272	0.299791	-5.3984	2.35144e-07	0.000964952	6.61518
cg05548488	chr3	50658472	-	chr3:50654276-50655120	S_Shelf	MAPKAPK3	NM_004635	Body							chr3:50658320-50658610			0.347206	-3.55584	5.39837	2.35174e-07	0.000964952	6.61506
cg09187632	chr3	45250136	+		OpenSea										chr3:45249965-45250195			-0.300644	1.10893	-5.39078	2.4376e-07	0.000994745	6.58249
cg02202721	chr1	156865043	+	chr1:156863415-156863711	S_Shore	PEAR1	NM_001080471	5'UTR	chr1:156864713-156864713			PEAR1;PEAR1	ENST00000444016.1;ENST00000338302.3;ENST00000455314.1;ENST00000292357.7	5'UTR;5'UTR;5'UTR;5'UTR	chr1:156864465-156865135			0.220459	-1.31708	5.38768	2.47345e-07	0.000996657	6.56923
cg16709281	chr16	10962347	-		OpenSea							RP11-876N24.2	ENST00000572017.1	3'UTR	chr16:10962085-10962790			0.348308	-4.01388	5.38659	2.48618e-07	0.000996657	6.56457
cg25162569	chr3	196381163	-		OpenSea	NRROS	NM_198565	5'UTR				LRRC33	ENST00000328557.4;ENST00000461791.1;ENST00000426755.1	5'UTR;5'UTR;5'UTR	chr3:196380960-196381295			0.359895	0.546317	5.38414	2.51516e-07	0.000996657	6.55404
cg08576197	chr17	80170622	-	chr17:80170322-80171302	Island	CCDC57	NM_198082	5'UTR		17:80170242-80172003	Promoter_Associated	CCDC57	ENST00000389641.4	5'UTR	chr17:80170160-80170835			-0.178086	-4.50061	-5.38409	2.51569e-07	0.000996657	6.55385
cg02052726	chr11	126180465	+		OpenSea	DCPS	NM_014026	Body		11:126180401-126180848	Gene_Associated				chr11:126180440-126180730			0.37786	-2.18512	5.38394	2.51754e-07	0.000996657	6.55318
cg22324641	chr1	154986870	+	chr1:154989749-154990234	N_Shelf	ZBTB7B;ZBTB7B;ZBTB7B;ZBTB7B;ZBTB7B	NM_001252406;NM_001256455;NR_045515;NR_049765;NR_046206	Body;5'UTR;Body;Body;Body				ZBTB7B;ZBTB7B;ZBTB7B;ZBTB7B	ENST00000292176.2;ENST00000535420.1;ENST00000368426.3;ENST00000487542.1;ENST00000461530.1;ENST00000483226.1	TSS200;5'UTR;5'UTR;5'UTR;5'UTR;5'UTR				-0.327369	1.3419	-5.38288	2.53012e-07	0.000996657	6.54865
cg12335414	chr10	134359618	+	chr10:134359533-134359780	Island	INPP5A	NM_005539	Body				INPP5A	ENST00000432898.3	5'UTR	chr10:134359445-134360015			0.103127	2.14532	5.38245	2.5352e-07	0.000996657	6.54683
cg04384234	chr16	75411784	-		OpenSea	CFDP1	NM_006324	Body					ENST00000569341.1	3'UTR		chr16:75411409-75412386	chr16:75409600-75412922	0.231495	1.02711	5.37669	2.60501e-07	0.00101877	6.52216
cg09029633	chr16	90077571	-		OpenSea	DBNDD1;DBNDD1;DBNDD1;DBNDD1	NM_001288708;NM_024043;NM_001042610;NM_001288709	Body;TSS1500;Body;Body				DBNDD1;DBNDD1	ENST00000568330.1;ENST00000304733.3;ENST00000392973.3	3'UTR;TSS1500;TSS1500		chr16:90077082-90078312		0.324747	-0.641405	5.37104	2.67516e-07	0.00104078	6.49803
cg19009776	chr1	41810054	+		OpenSea											chr1:41809964-41810298		0.290903	-2.90637	5.36567	2.74372e-07	0.00105724	6.47505
cg00816480	chr12	70711895	-		OpenSea	CNOT2;CNOT2;CNOT2;CNOT2	NM_014515;NM_001199303;NM_001199302;NR_037615	Body;Body;Body;Body					ENST00000551661.1;ENST00000548863.1;ENST00000551873.1;ENST00000553020.1;ENST00000552319.1;ENST00000552151.1;ENST00000548021.1;ENST00000549443.1;ENST00000547321.1	3'UTR;TSS1500;5'UTR;3'UTR;3'UTR;5'UTR;5'UTR;5'UTR;5'UTR		chr12:70711470-70712323	chr12:70711492-70712063	0.470385	-3.16633	5.36544	2.7467e-07	0.00105724	6.47406
cg16375118	chr3	13024075	+		OpenSea	IQSEC1	NM_001134382	Body				IQSEC1	ENST00000473088.1	3'UTR		chr3:13023971-13025212		0.319695	-2.23254	5.36443	2.75969e-07	0.00105724	6.46978
cg04543273	chr5	176758413	-	chr5:176759071-176759361	N_Shore										chr5:176758325-176758975			0.280124	-1.6659	5.36209	2.79027e-07	0.00106352	6.45977
cg14722148	chr6	140332988	-		OpenSea	LOC100507477;LOC100507477	NR_121622;NR_121623	Body;Body							chr6:140332700-140333010			-0.273136	1.55487	-5.35986	2.81963e-07	0.00106929	6.45026
cg06135139	chr20	61637856	+	chr20:61636171-61639055	Island	BHLHE23	NM_080606	1stExon				BHLHE23	ENST00000370346.2	1stExon	chr20:61637380-61639035			-0.261761	-1.18839	-5.35285	2.91408e-07	0.00109955	6.42034
cg05371506	chr1	46649970	-		OpenSea	TSPAN1	NM_005727	Body				TSPAN1	ENST00000486237.1;ENST00000470318.1;ENST00000482143.1;ENST00000464786.1;ENST00000472170.1;ENST00000498443.1;ENST00000482928.1;ENST00000469330.1;ENST00000475163.1	5'UTR;TSS1500;5'UTR;5'UTR;5'UTR;5'UTR;5'UTR;5'UTR;5'UTR	chr1:46649660-46650175			0.475092	-2.55582	5.34962	2.9587e-07	0.0011098	6.40655
cg08564457	chr11	106550630	-		OpenSea							RP13-259F12.2	ENST00000561520.1	TSS1500				0.23554	1.55877	5.34769	2.98551e-07	0.0011098	6.39836
cg21477717	chr19	17982682	-	chr19:17982670-17983821	Island	SLC5A5	NM_000453	TSS200		19:17982496-17983999	Unclassified_Cell_type_specific	SLC5A5	ENST00000222248.2	TSS200	chr19:17982505-17983950			0.263744	-3.03604	5.34742	2.98935e-07	0.0011098	6.39719
cg08884752	chr1	2162001	-	chr1:2158212-2161173	S_Shore	SKI	NM_003036	Body							chr1:2159625-2162395			-0.408273	-0.570179	-5.3457	3.01356e-07	0.0011098	6.38986
cg10802541	chr5	77641721	-		OpenSea							CTD-2037K23.2	ENST00000513755.1	3'UTR	chr5:77641340-77641835			-0.225174	1.40206	-5.34559	3.01514e-07	0.0011098	6.38939
cg26344619	chr14	76046018	+	chr14:76044590-76045102	S_Shore	FLVCR2	NM_017791	Body				AC007182.6	ENST00000455232.1;ENST00000554496.1;ENST00000555385.1	TSS200;5'UTR;5'UTR	chr14:76045960-76046190			0.266428	-0.765921	5.34192	3.0675e-07	0.00111929	6.37376
cg13373048	chr3	71892575	-		OpenSea				chr3:71892336-71892336									0.908978	-0.51492	5.3417	3.07073e-07	0.00111929	6.3728
cg17159550	chr6	41903172	+		OpenSea	CCND3;CCND3;CCND3;CCND3	NM_001760;NM_001136126;NM_001136125;NM_001136017	3'UTR;3'UTR;3'UTR;3'UTR				CCND3;CCND3;CCND3;CCND3;CCND3	ENST00000372991.4;ENST00000511642.1;ENST00000372987.4;ENST00000414200.2;ENST00000510503.1	3'UTR;3'UTR;3'UTR;3'UTR;3'UTR	chr6:41902600-41903295			0.353893	-2.22814	5.33925	3.10611e-07	0.00112525	6.3624
cg15633603	chr2	190399258	+		OpenSea													-0.359845	1.12161	-5.3385	3.11707e-07	0.00112525	6.3592
cg07969918	chr22	31682909	-	chr22:31686636-31687371	N_Shelf	PIK3IP1;PIK3IP1	NM_001135911;NM_052880	Body;Body					ENST00000480654.1;ENST00000493034.1	3'UTR;3'UTR		chr22:31682215-31682929		-0.242733	-2.0202	-5.33671	3.14339e-07	0.00112932	6.35157
cg02497428	chr16	21665138	-		OpenSea	METTL9;IGSF6;METTL9	NM_001077180;NM_005849;NM_016025	Body;TSS1500;Body				IGSF6	ENST00000564733.1;ENST00000569602.1;ENST00000565499.1;ENST00000268389.4	5'UTR;TSS1500;TSS1500;TSS1500	chr16:21664840-21665230			-0.347079	0.765071	-5.33525	3.16497e-07	0.00113166	6.34536
cg00777546	chr6	230932	+		OpenSea													0.470654	1.67112	5.33305	3.19771e-07	0.00113474	6.33601
cg25778871	chr5	107715830	-	chr5:107716309-107718301	N_Shore	FBXL17	NM_001163315	Body		5:107715732-107715939	Unclassified	FBXL17	ENST00000518486.1;ENST00000359660.4	3'UTR;5'UTR	chr5:107715600-107715870			0.294785	-3.58019	5.33265	3.20381e-07	0.00113474	6.33428
cg21645865	chr8	126296636	+		OpenSea	NSMCE2	NM_173685	Body	chr8:126296437-126296437						chr8:126296500-126296810			0.277559	1.65667	5.32882	3.26174e-07	0.00114905	6.31801
cg23005797	chr2	10302462	-		OpenSea	C2orf48	NM_182626	Body							chr2:10302085-10302590			-0.420902	1.56801	-5.32797	3.27482e-07	0.00114905	6.31438
cg08585593	chr22	50966077	-	chr22:50963608-50970768	Island	TYMP;TYMP;TYMP;TYMP;TYMP;SCO2	NM_001113756;NM_001113755;NM_001953;NM_001257989;NM_001257988;NM_001169109	Body;Body;Body;Body;Body;TSS1500		22:50965787-50966130	Promoter_Associated	SCO2	ENST00000487577.1;ENST00000476284.1;ENST00000543927.1	3'UTR;3'UTR;TSS1500	chr22:50965840-50966290			0.360875	-0.42789	5.32296	3.35245e-07	0.00116507	6.29311
cg26507630	chr2	131112519	-	chr2:131113090-131114277	N_Shore	PTPN18;PTPN18	NM_001142370;NM_014369	TSS1500;TSS1500				PTPN18;PTPN18;PTPN18	ENST00000175756.5;ENST00000347849.3;ENST00000489215.1;ENST00000428843.1;ENST00000409022.1	TSS1500;TSS1500;TSS1500;TSS1500;TSS1500	chr2:131112440-131112715			0.304022	-1.87822	5.32292	3.35305e-07	0.00116507	6.29295
cg10212300	chr8	22421373	-	chr8:22422534-22423702	N_Shore	SORBS3	NM_005775	Body				SORBS3	ENST00000518512.1;ENST00000520574.1;ENST00000521787.1;ENST00000523740.1;ENST00000522315.1;ENST00000519453.1;ENST00000523900.1;ENST00000517535.1	5'UTR;TSS1500;TSS1500;TSS1500;TSS1500;TSS1500;TSS1500;5'UTR				0.132425	0.895847	5.32135	3.37778e-07	0.00116507	6.28628
cg14649362	chr1	154721909	+		OpenSea	KCNN3;KCNN3;KCNN3	NM_170782;NM_002249;NM_001204087	Body;Body;Body		1:154721471-154722079	Unclassified					chr1:154721303-154722254	chr1:154719558-154722352	0.184146	-0.907316	5.32105	3.38252e-07	0.00116507	6.285
cg14141458	chr2	46770817	+	chr2:46769471-46769676	S_Shore	RHOQ	NM_012249	Body		2:46770764-46770869	Promoter_Associated	ATP6V1E2;RHOQ	ENST00000522587.1;ENST00000482449.2;ENST00000473428.1;ENST00000465198.1;ENST00000482449.2	TSS1500;1stExon;TSS200;5'UTR;5'UTR		chr2:46768741-46771597	chr2:46767660-46773424	0.42015	-2.68914	5.31908	3.41387e-07	0.0011705	6.27663
cg06251398	chr22	31127900	+		OpenSea	OSBP2;OSBP2;OSBP2	NM_001282738;NM_030758;NM_001282739	Body;Body;Body					ENST00000464734.1	5'UTR	chr22:31127700-31127930			0.315785	0.0820241	5.31553	3.47115e-07	0.00118455	6.26152
cg07160665	chr16	57576386	-		OpenSea	ADGRG5;ADGRG5;ADGRG5	NM_153837;NM_001304376;NM_001304376	TSS1500;1stExon;5'UTR				GPR114;GPR114;GPR114;GPR114	ENST00000340339.4;ENST00000349457.3;ENST00000564983.1;ENST00000564607.1;ENST00000349457.3	TSS1500;1stExon;TSS200;TSS200;5'UTR	chr16:57576285-57576650			0.450565	-2.67581	5.3123	3.52383e-07	0.00118455	6.24785
cg12061069	chr17	2755793	-	chr17:2756101-2757938	N_Shore	RAP1GAP2;RAP1GAP2	NM_015085;NM_001100398	Body;Body							chr17:2755285-2755875			0.288741	-3.44207	5.31222	3.52522e-07	0.00118455	6.24749
cg25728053	chr8	62613228	-		OpenSea	ASPH;ASPH;ASPH;ASPH;ASPH	NM_001164755;NM_032466;NM_001164754;NM_001164756;NM_004318	Body;Body;Body;Body;Body							chr8:62612605-62613230			0.316909	-3.91623	5.31192	3.53011e-07	0.00118455	6.24623
cg14181975	chr8	27188057	-		OpenSea	PTK2B;PTK2B;PTK2B;PTK2B	NM_173174;NM_004103;NM_173176;NM_173175	5'UTR;5'UTR;5'UTR;5'UTR				PTK2B;PTK2B;PTK2B;PTK2B	ENST00000539100.1;ENST00000397501.1;ENST00000522338.1;ENST00000521164.1;ENST00000346049.5;ENST00000420218.2;ENST00000522517.1	5'UTR;5'UTR;5'UTR;5'UTR;5'UTR;5'UTR;5'UTR	chr8:27188005-27188270			-0.357631	1.0603	-5.3117	3.53374e-07	0.00118455	6.2453
cg14868896	chr8	24151506	-		OpenSea	ADAM28;ADAM28;ADAM28;ADAM28;ADAM28	NM_014265;NM_021777;NM_001304351;NR_130710;NR_130709	TSS200;TSS200;TSS200;TSS200;TSS200				ADAM28;ADAM28;ADAM28	ENST00000265769.4;ENST00000523379.1;ENST00000437154.2	TSS200;TSS200;TSS200	chr8:24151360-24151735			0.333733	-3.8213	5.30903	3.57809e-07	0.00119409	6.23398
cg26719831	chr16	67279967	+	chr16:67280023-67283152	N_Shore	FHOD1	NM_013241	Body		16:67279848-67280096	Unclassified_Cell_type_specific	SLC9A5	ENST00000566345.1;ENST00000567752.1;ENST00000564704.1	TSS1500;3'UTR;5'UTR	chr16:67279660-67280970			0.428325	-2.1231	5.30594	3.6301e-07	0.00120608	6.22088
cg01597905	chr3	15356739	-		OpenSea	SH3BP5;SH3BP5	NM_004844;NM_001018009	Body;5'UTR				snoU13;SH3BP5;SH3BP5;SH3BP5;SH3BP5	ENST00000458917.1;ENST00000459627.1;ENST00000253688.5;ENST00000426925.1;ENST00000408919.3;ENST00000465894.2	TSS1500;3'UTR;5'UTR;5'UTR;5'UTR;3'UTR	chr3:15356425-15356795			0.412414	-1.68321	5.29857	3.75723e-07	0.00124235	6.18963
cg23268115	chr1	8444616	+		OpenSea	RERE;RERE;RERE	NM_001042682;NM_001042681;NM_012102	5'UTR;Body;Body				RERE	ENST00000488215.1;ENST00000476556.1;ENST00000460659.1;ENST00000492766.1;ENST00000465125.1	3'UTR;5'UTR;3'UTR;3'UTR;3'UTR	chr1:8444600-8444990			-0.310918	1.98808	-5.29771	3.77236e-07	0.00124235	6.18599
cg13099829	chr1	2237991	-	chr1:2236442-2239069	Island	SKI	NM_003036	Body		1:2237873-2238016	Unclassified_Cell_type_specific					chr1:2228722-2256596		-0.111712	1.94848	-5.29511	3.8184e-07	0.00125202	6.17498
cg18995667	chr7	73507460	+		OpenSea	LIMK1;LIMK1	NM_001204426;NM_002314	TSS200;Body		7:73507348-73507731	Unclassified	LIMK1;LIMK1	ENST00000486361.1;ENST00000491052.1;ENST00000538333.1;ENST00000423685.1;ENST00000423685.1	TSS1500;TSS1500;TSS200;5'UTR;1stExon	chr7:73507165-73507915			0.484906	-2.38635	5.2928	3.85967e-07	0.00125899	6.16522
cg02260430	chr5	149673232	-	chr5:149676978-149677751	N_Shelf											chr5:149671323-149676826	chr5:149672394-149673326	0.158889	1.509	5.29101	3.89202e-07	0.00125899	6.15764
cg03145200	chr16	27438618	-		OpenSea	IL21R;IL21R;IL21R;IL21R	NM_021798;NM_181078;NM_021798;NM_181079	1stExon;5'UTR;5'UTR;5'UTR		16:27437775-27438676	Promoter_Associated	IL21R;IL21R;IL21R;IL21R;IL21R	ENST00000395754.4;ENST00000395754.4;ENST00000337929.3;ENST00000564089.1;ENST00000395755.1	1stExon;5'UTR;5'UTR;5'UTR;5'UTR	chr16:27438400-27438655			0.284687	-0.00528819	5.29092	3.89369e-07	0.00125899	6.15725
cg05042367	chr16	71860752	+		OpenSea										chr16:71860540-71860955			-0.151241	-0.292659	-5.29021	3.9067e-07	0.00125899	6.15423
cg05619176	chr4	184522823	+		OpenSea										chr4:184522620-184522975			0.205853	1.34517	5.28765	3.95345e-07	0.00126437	6.14343
cg14973204	chr12	133052753	-	chr12:133052680-133052903	Island				chr12:133052608-133052608							chr12:133050809-133057766		-0.461165	0.760535	-5.28746	3.95709e-07	0.00126437	6.14259
cg24151005	chr3	171757171	-	chr3:171757493-171758724	N_Shore	FNDC3B;FNDC3B	NM_022763;NM_001135095	TSS1500;TSS1500		3:171756881-171758808	Promoter_Associated	FNDC3B;FNDC3B;FNDC3B	ENST00000392699.1;ENST00000469491.1;ENST00000336824.4;ENST00000423424.1	TSS1500;TSS1500;TSS1500;TSS1500		chr3:171757023-171759118	chr3:171756519-171764868	0.233027	-3.48125	5.28619	3.98053e-07	0.00126647	6.13723
cg20000602	chr12	124733846	+		OpenSea							RP11-522N14.1	ENST00000540762.1	5'UTR	chr12:124733845-124734175			0.483483	0.0270873	5.28444	4.01308e-07	0.00127144	6.12984
cg20224218	chr9	129261375	-	chr9:129261861-129262156	N_Shore	FAM125B	NM_033446	Body		9:129261021-129262902	Unclassified	FAM125B	ENST00000485886.1	5'UTR	chr9:129261285-129261435			0.202375	-2.06579	5.28197	4.05956e-07	0.00128076	6.11939
cg17851795	chr6	32158927	+		OpenSea	PBX2;GPSM3	NM_002586;NM_022107	TSS1500;3'UTR				PBX2;GPSM3	ENST00000478678.1;ENST00000375050.3;ENST00000487761.1;ENST00000472768.1	TSS1500;TSS1500;3'UTR;3'UTR	chr6:32158345-32158975			-0.296651	0.210463	-5.27538	4.18595e-07	0.00130428	6.09157
cg21519949	chr22	39171810	-		OpenSea							SUN2	ENST00000406622.1	5'UTR	chr22:39171740-39171975			0.160821	-1.6254	5.27524	4.18875e-07	0.00130428	6.09096
cg14801656	chr6	135889710	+		OpenSea	LINC00271	NR_026805	Body		6:135889664-135889733	Unclassified_Cell_type_specific				chr6:135889580-135889815			0.274487	-3.11697	5.27463	4.20061e-07	0.00130428	6.08839
cg26559437	chr16	2032854	+	chr16:2033492-2034800	N_Shore	GFER;NOXO1	NM_005262;NM_144603	TSS1500;TSS1500				NOXO1;NOXO1;GFER;GFER;TBL3	ENST00000563181.1;ENST00000356120.4;ENST00000354249.4;ENST00000569451.1;ENST00000248114.6;ENST00000561710.1;ENST00000565658.1;ENST00000568546.1;ENST00000567471.1	TSS1500;TSS1500;TSS1500;TSS1500;TSS1500;TSS1500;TSS1500;3'UTR;5'UTR			chr16:2028715-2036046	-0.229206	0.862838	-5.27376	4.21759e-07	0.00130428	6.08473
cg19029325	chr10	101300506	+	chr10:101299997-101300859	Island										chr10:101300445-101300935			0.307244	-2.82221	5.27343	4.22421e-07	0.00130428	6.08331
cg18848936	chr22	42576716	-		OpenSea	TCF20;TCF20	NM_181492;NM_005650	Body;Body		22:42576239-42576884	Promoter_Associated				chr22:42576620-42576895			-0.260848	0.0101607	-5.27271	4.23831e-07	0.00130428	6.08029
cg05192951	chr14	105795629	-	chr14:105796420-105796749	N_Shore	PACS2;PACS2;PACS2	NM_001100913;NM_015197;NM_001243127	Body;Body;5'UTR				PACS2	ENST00000548265.1;ENST00000430725.2	5'UTR;5'UTR	chr14:105795345-105795895			0.221225	-0.413273	5.27119	4.26841e-07	0.00130818	6.07386
cg16648971	chr20	48665166	-		OpenSea				chr20:48664895-48664895						chr20:48664825-48665555			0.239973	-3.84464	5.26897	4.3127e-07	0.00130849	6.0645
cg19232929	chr12	52299524	+	chr12:52300801-52301583	N_Shore					12:52299509-52299674	Unclassified_Cell_type_specific		ENST00000551576.1	TSS1500	chr12:52298705-52299815			0.332637	0.759833	5.26894	4.31334e-07	0.00130849	6.06436
cg13905838	chr2	113638521	+		OpenSea				chr2:113638257-113638257						chr2:113638365-113638690			0.311422	-2.39504	5.26852	4.3217e-07	0.00130849	6.0626
cg15501255	chr9	18330948	+		OpenSea										chr9:18330860-18331290			0.225973	-0.737602	5.26539	4.38515e-07	0.00132237	6.04938
cg00522231	chr2	9549277	-		OpenSea	ITGB1BP1;ITGB1BP1	NM_004763;NM_022334	Body;Body				ITGB1BP1	ENST00000460720.1;ENST00000470507.1;ENST00000483795.1;ENST00000490426.1;ENST00000497031.1;ENST00000464228.1;ENST00000465527.1;ENST00000482798.1;ENST00000463190.1	TSS1500;TSS1500;3'UTR;3'UTR;3'UTR;3'UTR;3'UTR;3'UTR;3'UTR		chr2:9548900-9549406		0.474837	1.49076	5.26327	4.42855e-07	0.00133011	6.04044
cg21113018	chr8	142105670	+		OpenSea				chr8:142105625-142105625						chr8:142105460-142105875			0.380515	-2.6778	5.25739	4.55102e-07	0.00135737	6.01569
cg12576974	chr4	122193952	-		OpenSea										chr4:122193700-122194050			-0.315579	-1.08392	-5.25654	4.56897e-07	0.00135737	6.01212
cg05420640	chr1	26359359	-	chr1:26361593-26362708	N_Shelf	EXTL1	NM_004455	Body					ENST00000470037.1	5'UTR		chr1:26358949-26359453		0.260377	-0.856716	5.25633	4.57354e-07	0.00135737	6.01121
cg04009588	chr9	35619585	-	chr9:35616980-35617324	S_Shelf	CD72	NM_001782	TSS1500		9:35619424-35619654	Unclassified	CD72;CD72;CD72;CD72;CD72;CD72	ENST00000396759.1;ENST00000470387.1;ENST00000396757.1;ENST00000465754.1;ENST00000463720.1;ENST00000477364.1;ENST00000378431.1;ENST00000482121.1;ENST00000378430.3;ENST00000490239.1;ENST00000259633.4	TSS1500;TSS200;TSS200;3'UTR;TSS1500;TSS1500;TSS1500;TSS1500;TSS1500;TSS1500;TSS1500	chr9:35619205-35620135			0.293955	-2.68906	5.25466	4.60901e-07	0.00135845	6.0042
cg20217465	chr2	217420142	-		OpenSea										chr2:217420005-217420435			0.379348	-3.40239	5.25446	4.61337e-07	0.00135845	6.00334
cg11495812	chr22	32860440	-		OpenSea							BPIFC;BPIFC;BPIFC;BPIFC	ENST00000397452.1;ENST00000397452.1;ENST00000534972.1;ENST00000397450.1	5'UTR;1stExon;TSS200;TSS200	chr22:32860405-32860630			-0.213083	0.901707	-5.25128	4.68196e-07	0.00137327	5.98995
cg05861499	chr12	122442301	+		OpenSea					12:122442207-122442791	Unclassified_Cell_type_specific				chr12:122441525-122442975			0.355251	-3.65039	5.24771	4.76013e-07	0.0013808	5.97493
cg24394646	chr22	40432910	+		OpenSea					22:40432687-40432966	Unclassified_Cell_type_specific				chr22:40432720-40432975			0.22787	-2.3764	5.24702	4.77532e-07	0.0013808	5.97204
cg11908949	chr20	30770020	-		OpenSea										chr20:30769840-30770115			-0.262117	-0.0752111	-5.24672	4.78203e-07	0.0013808	5.97076
cg06148264	chr6	2841468	-	chr6:2841810-2842273	N_Shore	SERPINB1	NM_030666	5'UTR		6:2841306-2842601	Promoter_Associated_Cell_type_specific	SERPINB1;SERPINB1;SERPINB1;SERPINB1	ENST00000490094.1;ENST00000476896.1;ENST00000537185.1;ENST00000460260.1;ENST00000542771.1;ENST00000380739.5	3'UTR;3'UTR;5'UTR;3'UTR;5'UTR;5'UTR		chr6:2841440-2842479	chr6:2825871-2843143	0.280393	-3.53914	5.24669	4.78263e-07	0.0013808	5.97065
cg13121392	chr1	43401136	+		OpenSea	SLC2A1	NM_006516	Body	chr1:43400932-43400932						chr1:43400940-43401190			0.461819	-2.54077	5.2459	4.8002e-07	0.0013808	5.96732
cg01289480	chr15	31660036	+		OpenSea	KLF13;KLF13	NM_015995;NM_001302461	Body;Body		15:31659894-31660178	Promoter_Associated		ENST00000558844.1;ENST00000558921.1	5'UTR;5'UTR	chr15:31659565-31660155			-0.437319	-3.09095	-5.2451	4.81799e-07	0.0013808	5.96397
cg06328792	chr22	38626427	+		OpenSea	TMEM184B;TMEM184B;TMEM184B	NM_001195072;NM_012264;NM_001195071	Body;Body;Body		22:38625564-38626713	Unclassified	RP1-5O6.5;TMEM184B	ENST00000488844.1;ENST00000474416.1;ENST00000420172.1;ENST00000436674.1;ENST00000464059.1	3'UTR;3'UTR;TSS1500;3'UTR;3'UTR	chr22:38626180-38626455			0.266539	-1.62175	5.24353	4.85326e-07	0.00138562	5.95735
cg24271130	chr2	238835842	+		OpenSea										chr2:238835745-238836095			-0.42702	1.26992	-5.24112	4.90773e-07	0.00139587	5.94722
cg21665288	chr7	73507300	+		OpenSea	LIMK1;LIMK1	NM_001204426;NM_002314	TSS200;Body				LIMK1;LIMK1	ENST00000538333.1;ENST00000486361.1;ENST00000491052.1;ENST00000423685.1	TSS1500;TSS1500;TSS1500;TSS200	chr7:73507165-73507915			0.419551	-1.322	5.23915	4.95288e-07	0.00140226	5.93891
cg10675915	chr11	61801449	-		OpenSea				chr11:61800988-61800988						chr11:61801000-61801655			-0.285275	1.02991	-5.23851	4.96755e-07	0.00140226	5.93623
cg03393889	chr16	2094700	-	chr16:2097465-2098365	N_Shelf	NTHL1	NM_002528	Body				NTHL1	ENST00000565406.1;ENST00000562120.1;ENST00000567727.1;ENST00000562951.1;ENST00000565406.1	3'UTR;3'UTR;TSS1500;TSS1500;1stExon	chr16:2094585-2095115			0.248577	-0.192117	5.23733	4.99479e-07	0.00140467	5.93127
cg25432656	chr11	66116058	-	chr11:66114497-66115525	S_Shore	B4GAT1	NM_006876	TSS1500		11:66114703-66116120	Promoter_Associated	B3GNT1;B3GNT1;RP11-867G23.8	ENST00000538757.1;ENST00000311181.4;ENST00000531602.1	TSS1500;TSS1500;5'UTR	chr11:66114780-66116135			-0.208337	1.40319	-5.23519	5.04447e-07	0.00141334	5.92229
cg00523474	chr9	19517514	-		OpenSea	SLC24A2;SLC24A2	NM_020344;NM_001193288	Body;Body		9:19517264-19517813	Unclassified_Cell_type_specific						chr9:19517244-19518044	-0.279781	1.42896	-5.23169	5.12685e-07	0.00143108	5.90759
cg17244340	chr6	36973448	+		OpenSea	FGD2;FGD2	NM_173558;NM_173558	5'UTR;1stExon		6:36973240-36973521	Unclassified_Cell_type_specific	FGD2;FGD2;FGD2;FGD2	ENST00000487975.1;ENST00000489356.1;ENST00000489356.1;ENST00000274963.8;ENST00000274963.8;ENST00000497659.1;ENST00000497659.1;ENST00000459781.1;ENST00000394459.3;ENST00000459781.1	TSS200;1stExon;5'UTR;5'UTR;1stExon;5'UTR;1stExon;1stExon;5'UTR;5'UTR	chr6:36973265-36973655			0.330078	-3.98141	5.23031	5.1596e-07	0.00143489	5.90182
cg09284526	chr16	57681269	-		OpenSea	ADGRG1;ADGRG1;ADGRG1;ADGRG1;ADGRG1;ADGRG1;ADGRG1;ADGRG1;ADGRG1;ADGRG1;ADGRG1	NM_001145774;NM_001290144;NM_001290142;NM_001290143;NM_005682;NM_001145770;NM_201525;NM_201524;NM_001145773;NM_001145772;NM_001145771	5'UTR;5'UTR;5'UTR;5'UTR;5'UTR;5'UTR;5'UTR;5'UTR;5'UTR;5'UTR;5'UTR				GPR56;GPR56;GPR56;GPR56;GPR56;GPR56;GPR56;GPR56;GPR56;GPR56;GPR56	ENST00000564783.1;ENST00000564729.1;ENST00000565976.1;ENST00000566888.1;ENST00000566508.1;ENST00000544297.1;ENST00000567915.1;ENST00000569132.1;ENST00000564103.1;ENST00000562467.1;ENST00000568700.1;ENST00000540164.2;ENST00000568531.1;ENST00000564360.1;ENST00000568074.1;ENST00000563414.1;ENST00000568618.1;ENST00000569494.1;ENST00000566169.1;ENST00000568157.1;ENST00000569154.1;ENST00000569101.1;ENS…	5'UTR;5'UTR;5'UTR;5'UTR;5'UTR;5'UTR;5'UTR;5'UTR;5'UTR;5'UTR;5'UTR;5'UTR;5'UTR;5'UTR;5'UTR;5'UTR;5'UTR;5'UTR;5'UTR;5'UTR;5'UTR;5'UTR;5'UTR;5'UTR;5'UTR;TSS200;5'UTR;5'UTR;5'UTR;5'UTR;5'UTR;5'UTR;5'UTR;5'UTR;5'UTR;5'UTR;5'UTR;5'UTR;5'UTR;5'UTR;5'UTR;5'UTR;5'UTR;5'UTR;5'UTR;5'UTR;5'UTR;5'UTR;5'UTR;5'UTR;5'UTR;5'UTR;5'UTR;5'UTR;5'UTR;5'UTR;5'UTR;5'UTR;5'UTR;5'UTR;5'UTR;5'UTR;5'UTR;5'UTR;5'UTR;5'UTR;5'…	chr16:57680285-57681490			0.44011	-2.24717	5.22922	5.18569e-07	0.00143683	5.89724
cg11023668	chr2	25095040	+		OpenSea	ADCY3	NM_004036	Body							chr2:25094660-25095215			0.498248	-0.337145	5.22544	5.27723e-07	0.00145681	5.88137
cg26151675	chr1	24240069	-		OpenSea	CNR2	NM_001841	TSS1500		1:24239707-24240070	Promoter_Associated	CNR2;CNR2	ENST00000374472.4;ENST00000536471.1	TSS1500;5'UTR	chr1:24239785-24240270			0.409695	-3.88503	5.22193	5.36358e-07	0.00147126	5.86665
cg10253639	chr17	13266346	-		OpenSea										chr17:13266105-13266375			0.155418	1.33012	5.22172	5.36875e-07	0.00147126	5.86577
cg13651908	chr2	204570033	+		OpenSea	CD28	NM_006139	TSS1500		2:204569866-204570170	Unclassified_Cell_type_specific	CD28;CD28;CD28;CD28	ENST00000374481.3;ENST00000458610.2;ENST00000324106.7;ENST00000374478.4	TSS1500;TSS1500;TSS1500;TSS1500				-0.387834	-0.0111621	-5.21985	5.4154e-07	0.00147865	5.85792
cg24037813	chr17	61528078	+	chr17:61523000-61524470	S_Shelf										chr17:61527825-61528310			0.207678	-2.64655	5.21867	5.44498e-07	0.00148047	5.85298
cg26970477	chr19	40030127	-	chr19:40030126-40030410	Island	EID2	NM_153232	1stExon		19:40029714-40031441	Promoter_Associated	EID2	ENST00000390658.2	1stExon	chr19:40029820-40030995			0.167523	-4.82592	5.2173	5.47963e-07	0.00148047	5.84723
cg18944144	chr11	132673499	-		OpenSea	OPCML;OPCML	NM_002545;NM_001012393	Body;Body				OPCML	ENST00000525412.1;ENST00000529038.1	3'UTR;3'UTR	chr11:132673405-132673610			0.184595	1.23086	5.21662	5.49684e-07	0.00148047	5.84438
cg15121816	chr10	30782849	+		OpenSea				chr10:30782405-30782405	10:30782828-30783050	Unclassified_Cell_type_specific				chr10:30782780-30783030			0.360127	-2.39547	5.21646	5.50094e-07	0.00148047	5.84371
cg21160622	chr19	49828459	+	chr19:49828412-49828668	Island	SLC6A16;SLC6A16	NM_014037;NM_014037	1stExon;5'UTR				SLC6A16;SLC6A16;SLC6A16	ENST00000335875.3;ENST00000454748.2;ENST00000335875.3	1stExon;TSS200;5'UTR	chr19:49828440-49828875			-0.399287	1.91912	-5.21436	5.55463e-07	0.00148248	5.8349
cg02152819	chr2	232258417	-	chr2:232260100-232261134	N_Shore							AC017104.6;AC017104.6	ENST00000454416.1;ENST00000415129.1;ENST00000418050.1	TSS200;5'UTR;5'UTR	chr2:232257805-232258795			0.282771	-2.89336	5.21339	5.5795e-07	0.00148248	5.83085
cg22748470	chr5	140683946	+	chr5:140683195-140683773	S_Shore	SLC25A2	NM_031947	TSS1500				SLC25A2	ENST00000239451.4	TSS1500				-0.240269	1.20508	-5.21319	5.58475e-07	0.00148248	5.82999
cg04706063	chr8	102920721	-		OpenSea	NCALD;NCALD;NCALD;NCALD;NCALD;NCALD;NCALD	NM_001040629;NM_001040628;NM_001040626;NM_001040625;NM_001040624;NM_001040627;NM_001040630	5'UTR;5'UTR;5'UTR;5'UTR;5'UTR;5'UTR;5'UTR				NCALD;NCALD;NCALD	ENST00000520690.1;ENST00000518727.1;ENST00000520425.1;ENST00000518661.1;ENST00000517531.1;ENST00000524209.1;ENST00000517822.1;ENST00000523923.1;ENST00000521599.1;ENST00000521964.1;ENST00000311028.3;ENST00000522206.1;ENST00000522078.1;ENST00000395923.1;ENST00000518952.1	5'UTR;5'UTR;5'UTR;5'UTR;5'UTR;5'UTR;5'UTR;5'UTR;5'UTR;5'UTR;5'UTR;5'UTR;5'UTR;5'UTR;3'UTR	chr8:102920425-102920855			0.277436	-2.89709	5.21244	5.60404e-07	0.00148248	5.82686
cg09235426	chr12	57575639	+	chr12:57579320-57579625	N_Shelf	LRP1	NM_002332	Body							chr12:57575465-57575835			0.212419	0.298289	5.21232	5.60713e-07	0.00148248	5.82636
cg07329346	chr4	154003617	-		OpenSea							RP11-285C1.2	ENST00000515232.1	5'UTR	chr4:154003445-154004095			0.394694	-3.41735	5.2111	5.63871e-07	0.0014856	5.82127
cg19674350	chr21	43229429	+	chr21:43229294-43229508	Island	PRDM15;PRDM15	NM_022115;NM_001040424	Body;Body				PRDM15	ENST00000470586.1;ENST00000486812.1;ENST00000441787.1;ENST00000495217.1;ENST00000553129.1	3'UTR;3'UTR;3'UTR;3'UTR;3'UTR				-0.141035	1.52362	-5.20917	5.68915e-07	0.00148973	5.81319
cg17209914	chr11	85862816	-		OpenSea							U6	ENST00000364007.1	TSS1500	chr11:85861980-85863575			0.317404	-3.12027	5.20899	5.69405e-07	0.00148973	5.81241
cg06667640	chr22	23256316	-		OpenSea							IGLJ5	ENST00000390327.2	TSS200	chr22:23256200-23256455			0.260484	-3.02999	5.20548	5.78682e-07	0.00150608	5.79775
cg03600395	chr21	43887690	-		OpenSea					21:43887426-43887734	Unclassified_Cell_type_specific				chr21:43887400-43887735			0.302752	-2.70364	5.20511	5.79668e-07	0.00150608	5.79621
cg13857210	chr9	138999217	+		OpenSea					9:138998280-138999939	Unclassified				chr9:138998980-138999250			0.258752	-2.85778	5.20178	5.8864e-07	0.00151963	5.78228
cg08271229	chr1	2222674	+	chr1:2222198-2222569	S_Shore	SKI	NM_003036	Body		1:2222080-2222707	Promoter_Associated_Cell_type_specific	SKI	ENST00000508416.1;ENST00000478223.2	5'UTR;5'UTR	chr1:2221605-2222875			0.312156	-3.91555	5.20168	5.8893e-07	0.00151963	5.78183
cg11227139	chr2	231840909	+		OpenSea										chr2:231840640-231840910			0.214693	-1.68475	5.19845	5.97763e-07	0.00153714	5.76833
cg00300046	chr1	2084595	-	chr1:2082314-2082529	S_Shelf	PRKCZ;PRKCZ;PRKCZ	NM_001033581;NM_001033582;NM_002744	Body;Body;Body		1:2084074-2084894	Unclassified_Cell_type_specific	PRKCZ	ENST00000503672.1;ENST00000479263.1	5'UTR;5'UTR	chr1:2084400-2084710			-0.530324	0.911531	-5.19608	6.04316e-07	0.00154869	5.75844
cg02067603	chr1	27934134	-	chr1:27929705-27930866	S_Shelf										chr1:27933800-27934195			0.214385	-0.701067	5.19131	6.17736e-07	0.00157731	5.73852
cg16929793	chr7	616628	+	chr7:616561-616846	Island	PRKAR1B;PRKAR1B;PRKAR1B;PRKAR1B;PRKAR1B;PRKAR1B	NM_001164759;NM_001164762;NM_001164758;NM_001164760;NM_001164761;NM_002735	Body;Body;Body;Body;Body;Body								chr7:615474-618279		-0.5408	2.3794	-5.19063	6.19685e-07	0.00157731	5.73567
cg14385502	chr5	112299067	+		OpenSea										chr5:112299020-112299230			0.216359	0.912047	5.18768	6.28154e-07	0.00159135	5.72336
cg10538538	chr14	22988698	-		OpenSea							TRAJ24;TRAJ23	ENST00000390513.1;ENST00000390514.1	TSS1500;TSS1500	chr14:22988660-22989030			-0.366439	0.108596	-5.18724	6.29441e-07	0.00159135	5.7215
cg08457003	chr14	89631665	-	chr14:89628885-89629199	S_Shelf	FOXN3;FOXN3	NM_005197;NM_001085471	Body;Body							chr14:89631600-89632055			0.511486	-2.54541	5.18489	6.36282e-07	0.00160325	5.7117
cg07313701	chr1	42447165	+		OpenSea					1:42447090-42447176	Unclassified_Cell_type_specific		ENST00000489103.1	3'UTR	chr1:42446925-42447295			0.26724	-2.32487	5.18398	6.38937e-07	0.00160455	5.70792
cg11251971	chr5	139587026	+		OpenSea	CYSTM1	NM_032412	Body				CYSTM1	ENST00000509589.1;ENST00000504227.1;ENST00000509789.2	5'UTR;5'UTR;5'UTR		chr5:139586898-139587531	chr5:139586968-139587523	0.410585	-0.762268	5.1807	6.48661e-07	0.00162136	5.69422
cg07857225	chr3	129275971	+		OpenSea	PLXND1	NM_015103	Body				PLXND1;PLXND1	ENST00000393239.1;ENST00000504524.1;ENST00000512744.1;ENST00000501038.2;ENST00000504689.1	3'UTR;3'UTR;3'UTR;TSS200;1stExon	chr3:129275785-129276295			0.331118	2.51044	5.17995	6.50912e-07	0.00162136	5.69108
cg01892656	chr22	28144708	+		OpenSea	MN1	NM_002430	3'UTR				MN1	ENST00000302326.4	3'UTR	chr22:28144660-28145155			0.391902	-0.36132	5.17955	6.52108e-07	0.00162136	5.68942
cg10538533	chr12	53074328	+		OpenSea	KRT1	NM_006121	TSS200				KRT1	ENST00000252244.3	TSS200				-0.376493	1.81379	-5.17772	6.5762e-07	0.00162756	5.68178
cg04015794	chr16	85947866	-		OpenSea	IRF8	NM_002163	Body				IRF8	ENST00000569607.1;ENST00000569145.1;ENST00000562492.1	TSS200;5'UTR;5'UTR	chr16:85947320-85948075			0.506983	-2.61189	5.17578	6.63488e-07	0.00162756	5.67373
cg03121287	chr5	149535387	+		OpenSea	PDGFRB;PDGFRB	NM_002609;NM_002609	1stExon;5'UTR		5:149535275-149535608	Unclassified_Cell_type_specific	AC005895.3;PDGFRB;AC005895.3;PDGFRB	ENST00000523456.1;ENST00000520579.1;ENST00000261799.4;ENST00000523456.1;ENST00000517488.1;ENST00000520579.1;ENST00000261799.4;ENST00000517660.1	3'UTR;1stExon;1stExon;1stExon;TSS200;5'UTR;5'UTR;3'UTR	chr5:149534965-149535815			0.236309	-3.30097	5.17528	6.6503e-07	0.00162756	5.67162
cg14981132	chr12	54675468	+	chr12:54673322-54673550	S_Shore	HNRNPA1;HNRPA1L-2;HNRNPA1	NM_002136;NR_002944;NM_031157	Body;Body;Body				RP11-968A15.8	ENST00000550482.1;ENST00000547870.1;ENST00000548704.1;ENST00000550994.1;ENST00000553061.1	TSS1500;5'UTR;5'UTR;5'UTR;5'UTR	chr12:54675280-54675590			0.126695	-5.01684	5.17513	6.65493e-07	0.00162756	5.67099
cg18285377	chr1	11025263	+		OpenSea	C1orf127;C1orf127	NM_173507;NM_001170754	TSS1500;Body		1:11025086-11025469	Unclassified	C1orf127	ENST00000418570.2;ENST00000518410.1;ENST00000377008.4	TSS1500;TSS1500;5'UTR	chr1:11025040-11025350			0.376307	-3.39113	5.17462	6.67048e-07	0.00162756	5.66888
cg09979763	chr1	245499904	+	chr1:245498883-245499218	S_Shore	KIF26B	NM_018012	Body							chr1:245499805-245500115			-0.359313	1.42674	-5.17444	6.67608e-07	0.00162756	5.66812
cg26993035	chr6	71995153	+	chr6:71998106-71999109	N_Shelf							RP11-154D6.1;RP11-154D6.1	ENST00000412751.1;ENST00000423255.1	3'UTR;3'UTR				-0.245213	1.37349	-5.17233	6.7409e-07	0.00163805	5.65935
cg21314885	chr15	58810532	-		OpenSea	LIPC	NM_000236	Body	chr15:58810481-58810481				ENST00000559845.1	5'UTR	chr15:58810480-58810750			0.347213	-3.57597	5.1706	6.79486e-07	0.00164583	5.65213
cg04898130	chr11	44810532	-		OpenSea	TSPAN18	NM_130783	5'UTR				TSPAN18;TSPAN18	ENST00000533786.1;ENST00000533202.1;ENST00000533080.1;ENST00000520358.2;ENST00000520999.2;ENST00000340160.3	5'UTR;5'UTR;5'UTR;5'UTR;5'UTR;5'UTR	chr11:44810285-44810835			0.427447	-3.7062	5.16934	6.83419e-07	0.00165004	5.64689
cg15962136	chr11	44758949	+		OpenSea							RP11-45A12.2;TSPAN18	ENST00000530039.1;ENST00000533786.1;ENST00000533202.1;ENST00000533080.1;ENST00000520358.2;ENST00000520999.2	TSS1500;5'UTR;5'UTR;5'UTR;5'UTR;5'UTR	chr11:44758840-44759455			0.426972	-2.05367	5.16816	6.87136e-07	0.00165369	5.64197
cg19588880	chr7	66506202	+		OpenSea	TYW1	NM_018264	Body							chr7:66506040-66506275			0.238296	1.3896	5.16731	6.8981e-07	0.00165483	5.63845
cg10703691	chr1	54951511	-	chr1:54953893-54955287	N_Shelf										chr1:54950920-54951515			0.401166	-3.47599	5.16509	6.96871e-07	0.00166608	5.62922
cg22690339	chr6	38249061	+		OpenSea	BTBD9;BTBD9;BTBD9	NM_001099272;NM_152733;NM_052893	Body;Body;Body					ENST00000328403.6	3'UTR	chr6:38248965-38249210			0.413052	0.194296	5.16209	7.06551e-07	0.00166608	5.61671
cg00125394	chr8	42911645	+	chr8:42911215-42912042	Island	FNTA;FNTA	NM_002027;NR_033698	1stExon;Body				FNTA;FNTA;FNTA	ENST00000302279.3;ENST00000526755.1;ENST00000527153.1;ENST00000533383.1;ENST00000533998.1;ENST00000342116.4;ENST00000524546.1;ENST00000524546.1;ENST00000531266.1;ENST00000525699.1;ENST00000533368.1;ENST00000529687.1;ENST00000533559.1;ENST00000527153.1;ENST00000533368.1	1stExon;1stExon;1stExon;1stExon;1stExon;1stExon;1stExon;5'UTR;1stExon;TSS200;1stExon;TSS200;5'UTR;5'UTR;5'UTR	chr8:42911585-42912495			-0.193898	-2.55926	-5.16173	7.07715e-07	0.00166608	5.61522
cg23603005	chr9	116311127	-		OpenSea	RGS3;RGS3;RGS3;RGS3;RGS3	NM_130795;NM_001276261;NM_001276260;NM_144488;NM_001282923	Body;Body;5'UTR;Body;Body		9:116311126-116311269	Unclassified_Cell_type_specific	RGS3;RGS3	ENST00000474719.1;ENST00000462143.1;ENST00000478599.1	5'UTR;5'UTR;5'UTR	chr9:116310425-116311355			0.355989	-2.37295	5.16071	7.1102e-07	0.00166608	5.61099
cg07693974	chr16	30961581	+	chr16:30959765-30960865	S_Shore	ORAI3	NM_152288	Body		16:30959783-30961779	Promoter_Associated	AC135048.13	ENST00000566056.1;ENST00000563161.1;ENST00000562642.1	5'UTR;3'UTR;5'UTR	chr16:30961325-30961775			0.350948	-3.2069	5.16028	7.12421e-07	0.00166608	5.60921
cg19529211	chr8	42609784	+		OpenSea	CHRNA6;CHRNA6	NM_004198;NM_001199279	Body;Body							chr8:42609705-42609990			0.244749	1.31949	5.16018	7.12766e-07	0.00166608	5.60877
cg10128003	chr21	43642166	-	chr21:43638948-43640132	S_Shelf	ABCG1;ABCG1;ABCG1;ABCG1;ABCG1;ABCG1	NM_207628;NM_207627;NM_207629;NM_004915;NM_016818;NM_207174	5'UTR;Body;Body;Body;Body;Body	chr21:43641830-43641830			ABCG1	ENST00000462050.1;ENST00000553129.1	5'UTR;3'UTR	chr21:43641740-43642255			0.366944	1.26646	5.16006	7.13158e-07	0.00166608	5.60827
cg21286428	chr19	48825795	-	chr19:48824529-48825493	S_Shore							CCDC114;CTC-241F20.2	ENST00000497803.1;ENST00000504608.1	TSS1500;TSS1500		chr19:48824346-48825985	chr19:48823001-48826387	0.297893	-2.9034	5.15994	7.13551e-07	0.00166608	5.60777
cg09242610	chr2	9357556	-		OpenSea	ASAP2;ASAP2	NM_001135191;NM_003887	Body;Body							chr2:9357340-9357610			0.443196	1.06816	5.15926	7.15785e-07	0.00166608	5.60494
cg08240023	chr12	122101976	-		OpenSea	MORN3	NM_173855	Body		12:122101689-122102173	Promoter_Associated				chr12:122101785-122102095			0.475064	-3.03027	5.15898	7.1669e-07	0.00166608	5.60379
cg19708659	chr19	8407443	-	chr19:8407674-8408338	N_Shore	KANK3	NM_198471	5'UTR		19:8407215-8408603	Unclassified	KANK3	ENST00000330915.2	5'UTR	chr19:8407245-8407915			0.14122	-2.15907	5.15649	7.24912e-07	0.00167999	5.59345
cg03429319	chr21	34497416	+		OpenSea	LOC101928107	NR_109961	TSS1500				AP000289.6	ENST00000421051.1	TSS1500	chr21:34497300-34497530			0.394113	-2.32331	5.15559	7.27926e-07	0.00168179	5.58969
cg23474248	chr2	220320452	-		OpenSea	SPEG	NM_005876	Body				SPEG	ENST00000463218.1;ENST00000498378.1;ENST00000464989.1;ENST00000462545.1;ENST00000485813.1	5'UTR;5'UTR;5'UTR;5'UTR;5'UTR	chr2:220320360-220320610			0.317688	-2.46794	5.1542	7.3259e-07	0.00168737	5.5839
cg13646708	chr11	102447295	+		OpenSea										chr11:102447120-102447370			-0.396537	-1.58157	-5.15272	7.37564e-07	0.00169363	5.57776
cg09587910	chr6	80715569	+	chr6:80714149-80714568	S_Shore	TTK;TTK;TTK	NM_003318;NM_003318;NM_001166691	ExonBnd;Body;Body				TTK	ENST00000430061.2;ENST00000504040.1;ENST00000509894.1	TSS200;1stExon;ExonBnd				-0.277247	2.14023	-5.15007	7.46571e-07	0.00170765	5.56676
cg09087363	chr16	874411	+	chr16:874280-874895	Island										chr16:874260-874475			-0.280093	0.542013	-5.1494	7.48859e-07	0.00170765	5.56399
cg00418839	chr14	91724127	-	chr14:91719576-91720228	S_Shelf							CTD-2547L24.4	ENST00000563574.1	TSS1500	chr14:91723725-91724270			0.340562	-2.13102	5.14865	7.51457e-07	0.00170765	5.56085
cg14855841	chr4	76945459	+		OpenSea	CXCL10;ART3	NM_001565;NM_001130017	TSS1500;5'UTR				CXCL10;ART3	ENST00000306602.1;ENST00000513353.1;ENST00000341029.5;ENST00000510669.1;ENST00000513122.1;ENST00000504914.1	TSS1500;5'UTR;5'UTR;5'UTR;5'UTR;5'UTR	chr4:76945280-76945550			0.332772	-2.00899	5.14664	7.58392e-07	0.00170765	5.55252
cg13912181	chr11	8986689	-	chr11:8985452-8986507	S_Shore	TMEM9B;TMEM9B;TMEM9B;TMEM9B-AS1	NM_020644;NM_001286094;NM_001286095;NR_073431	TSS1500;TSS1500;TSS200;Body				TMEM9B;TMEM9B;TMEM9B-AS1;TMEM9B;TMEM9B;TMEM9B-AS1;TMEM9B-AS1;TMEM9B-AS1;TMEM9B-AS1	ENST00000530136.1;ENST00000528117.1;ENST00000309134.5;ENST00000525484.1;ENST00000534025.1;ENST00000525069.1;ENST00000532599.1;ENST00000534349.1;ENST00000525484.1;ENST00000532599.1	TSS1500;TSS1500;TSS1500;1stExon;TSS1500;TSS200;1stExon;TSS1500;5'UTR;5'UTR	chr11:8986185-8986755			0.232097	-3.59759	5.14611	7.60232e-07	0.00170765	5.55032
cg03727207	chr11	71927844	+		OpenSea	FOLR2;FOLR2;FOLR2;FOLR2;FOLR2;FOLR2;FOLR2;FOLR2	NM_001113534;NM_001113536;NM_001113535;NM_000803;NM_001113534;NM_001113536;NM_001113535;NM_000803	1stExon;1stExon;1stExon;1stExon;5'UTR;5'UTR;5'UTR;5'UTR				FOLR2;FOLR2;FOLR2;FOLR2;FOLR2;FOLR2;FOLR2;FOLR2	ENST00000449475.2;ENST00000449475.2;ENST00000535625.1;ENST00000321324.7;ENST00000298223.6;ENST00000298223.6;ENST00000413873.2;ENST00000413873.2;ENST00000454954.2;ENST00000454954.2;ENST00000541003.1;ENST00000539412.1;ENST00000541003.1;ENST00000536778.1;ENST00000536778.1	5'UTR;1stExon;TSS200;TSS200;1stExon;5'UTR;5'UTR;1stExon;5'UTR;1stExon;5'UTR;1stExon;1stExon;5'UTR;1stExon				-0.290258	0.749551	-5.14585	7.61145e-07	0.00170765	5.54923
cg27363347	chr2	129151868	+		OpenSea												chr2:129151820-129152337	0.262356	-0.0758752	5.14583	7.6122e-07	0.00170765	5.54914
cg04740898	chr17	56402669	+	chr17:56401728-56402343	S_Shore	BZRAP1;BZRAP1	NM_004758;NM_024418	Body;Body		17:56402540-56402747	Promoter_Associated_Cell_type_specific				chr17:56402600-56403075			0.281159	0.260712	5.14564	7.61862e-07	0.00170765	5.54838
cg16770288	chr21	34497409	+		OpenSea	LOC101928107	NR_109961	TSS1500				AP000289.6	ENST00000421051.1	TSS1500	chr21:34497300-34497530			0.368338	-2.8676	5.14446	7.66009e-07	0.00171183	5.54346
cg03625952	chr5	159625457	-		OpenSea	FABP6;FABP6	NM_001130958;NM_001040442	5'UTR;TSS1500		5:159625080-159627040	Unclassified	FABP6;CTB-127C13.1;FABP6;CTB-127C13.1	ENST00000393980.4;ENST00000524005.1;ENST00000393982.1;ENST00000501818.1	5'UTR;3'UTR;TSS1500;3'UTR	chr5:159625205-159625535			0.21737	-1.88759	5.14322	7.70365e-07	0.00171297	5.53832
cg09049392	chr2	12197871	-		OpenSea	LOC100506457;LOC100506457;LOC100506457	NR_110198;NR_110197;NR_110196	Body;Body;Body		2:12197583-12197894	Unclassified_Cell_type_specific	AC096559.1;AC096559.1;AC096559.1;AC096559.1	ENST00000438292.1;ENST00000451644.1;ENST00000450916.1;ENST00000412294.1	5'UTR;5'UTR;5'UTR;5'UTR	chr2:12197545-12198030			0.46851	-2.80525	5.14302	7.71081e-07	0.00171297	5.53748
cg11974535	chr21	43476603	-		OpenSea								ENST00000553129.1	3'UTR	chr21:43476485-43478290			-0.32069	1.08288	-5.14135	7.76962e-07	0.00171594	5.53059
cg00657508	chr7	39772168	+	chr7:39772839-39773252	N_Shore	LOC349114	NR_026999	TSS1500				LINC00265	ENST00000340510.4	TSS1500			chr7:39771785-39774590	-0.278642	1.74085	-5.13979	7.82529e-07	0.00171594	5.52412
cg18546846	chr8	126391560	+		OpenSea											chr8:126390915-126391669	chr8:126391117-126391570	-0.194544	1.76785	-5.13955	7.83421e-07	0.00171594	5.52308
cg07665508	chr14	23010822	+		OpenSea							TRAJ4;TRAJ3	ENST00000390533.1;ENST00000390534.1	TSS1500;TSS1500				-0.454746	0.370252	-5.13926	7.8443e-07	0.00171594	5.52192
cg04039397	chr3	111260783	+		OpenSea	CD96;CD96	NM_198196;NM_005816	TSS200;TSS200		3:111260756-111261223	Promoter_Associated	CD96;CD96;CD96;RP11-615J4.1	ENST00000438817.2;ENST00000488054.1;ENST00000494798.1;ENST00000352690.3;ENST00000283285.5;ENST00000460744.1	TSS1500;TSS1500;TSS1500;TSS200;TSS200;5'UTR	chr3:111260740-111261150			-0.394411	-2.09109	-5.1391	7.85001e-07	0.00171594	5.52126
cg00181731	chr13	41052081	+		OpenSea	LINC00598;LINC00598;LINC00598	NR_024506;NR_024507;NR_024505	Body;Body;Body	chr13:41051870-41051870			RP11-350A18.1	ENST00000400430.2	3'UTR			chr13:41052013-41053153	-0.2911	0.528082	-5.13849	7.87212e-07	0.00171594	5.51871
cg00221271	chr11	85912347	+		OpenSea											chr11:85912281-85912793	chr11:85912287-85914477	-0.226368	0.162333	-5.13816	7.88415e-07	0.00171594	5.51732
cg14349538	chr7	128577651	+	chr7:128577818-128578756	N_Shore	IRF5;IRF5;IRF5;IRF5;IRF5;IRF5	NM_001098630;NM_032643;NM_001098629;NM_001098628;NM_001098631;NM_002200	TSS1500;TSS1500;TSS1500;TSS1500;TSS1500;TSS1500		7:128577494-128579368	Promoter_Associated	IRF5;IRF5;IRF5	ENST00000488569.1;ENST00000357234.5;ENST00000479582.1;ENST00000464557.1;ENST00000461416.1;ENST00000402030.2;ENST00000473787.1;ENST00000453794.2;ENST00000489702.1	TSS1500;TSS1500;TSS1500;TSS1500;TSS1500;TSS1500;TSS1500;TSS1500;TSS200	chr7:128577565-128579175			0.331069	-2.13376	5.13646	7.9456e-07	0.00172432	5.51029
cg25574672	chr5	133562092	-	chr5:133561140-133562544	Island	PPP2CA	NM_002715	TSS200		5:133561581-133562253	Promoter_Associated	CDKL3;PPP2CA;PPP2CA	ENST00000520515.1;ENST00000518409.1;ENST00000522385.1;ENST00000519718.1;ENST00000231504.5;ENST00000481195.1	3'UTR;3'UTR;TSS1500;TSS1500;TSS1500;TSS1500	chr5:133561705-133562195			-0.288172	-3.09978	-5.13443	8.0196e-07	0.00173299	5.50188
cg07707943	chr10	112125631	+		OpenSea										chr10:112125560-112125870			0.154908	0.628021	5.13373	8.04519e-07	0.00173299	5.499
cg25603587	chr19	12076549	+	chr19:12076029-12076366	S_Shore	ZNF763	NM_001012753	Body		19:12075482-12076599	Promoter_Associated	ZNF763	ENST00000545530.1	5'UTR				0.24896	-2.95055	5.13347	8.05481e-07	0.00173299	5.49791
cg08012149	chr6	45503747	+		OpenSea	RUNX2;RUNX2;RUNX2	NM_001015051;NM_001024630;NM_001278478	Body;Body;Body	chr6:45503698-45503698				ENST00000483377.1;ENST00000478660.2	3'UTR;3'UTR	chr6:45503700-45504010			0.621353	0.778221	5.13214	8.1039e-07	0.00173774	5.4924
cg16134741	chr12	1950946	-		OpenSea	CACNA2D4	NM_172364	Body	chr12:1950922-1950922			CACNA2D4	ENST00000537784.1;ENST00000444595.2	5'UTR;3'UTR	chr12:1950725-1951035			0.292945	-0.650904	5.13162	8.12314e-07	0.00173774	5.49025
cg12085570	chr19	8674501	-	chr19:8674332-8674764	Island	ADAMTS10	NM_030957	5'UTR	chr19:8674150-8674150			ADAMTS10;ADAMTS10	ENST00000393912.1;ENST00000270328.4	TSS1500;TSS1500	chr19:8673605-8676090			0.295334	-1.73212	5.13065	8.15942e-07	0.00173816	5.48622
cg15237707	chr21	39652451	+		OpenSea	KCNJ15;KCNJ15;KCNJ15;KCNJ15;KCNJ15;KCNJ15;KCNJ15;KCNJ15	NM_001276439;NM_001276438;NM_001276437;NM_002243;NM_001276436;NM_001276435;NM_170736;NM_170737	5'UTR;5'UTR;5'UTR;5'UTR;5'UTR;5'UTR;5'UTR;5'UTR	chr21:39652414-39652414			KCNJ15;KCNJ15;KCNJ15;KCNJ15;KCNJ15	ENST00000398925.1;ENST00000443341.1;ENST00000417042.1;ENST00000398938.2;ENST00000398932.1;ENST00000438657.1;ENST00000398930.1;ENST00000398934.1;ENST00000549158.1;ENST00000553129.1	5'UTR;5'UTR;5'UTR;5'UTR;5'UTR;5'UTR;5'UTR;5'UTR;5'UTR;3'UTR			chr21:39652260-39653413	0.440621	1.96944	5.13033	8.17144e-07	0.00173816	5.48488
cg03242471	chr2	8627966	+		OpenSea					2:8627863-8628784	Unclassified				chr2:8627565-8628035			0.382274	-3.74738	5.12831	8.24694e-07	0.00174927	5.47654
cg09095403	chr22	26859981	+		OpenSea	HPS4;HPS4;HPS4;HPS4	NR_073136;NR_073135;NM_152841;NM_022081	Body;Body;Body;Body				HPS4;HPS4	ENST00000522475.1;ENST00000493455.2;ENST00000519774.1;ENST00000493455.2;ENST00000429411.1;ENST00000464362.1;ENST00000485842.1;ENST00000466781.1;ENST00000496385.1	3'UTR;1stExon;TSS200;3'UTR;3'UTR;3'UTR;3'UTR;3'UTR;3'UTR	chr22:26859680-26860015			0.411286	-0.560095	5.12501	8.37243e-07	0.00177088	5.46286
cg13622229	chr22	30787623	-		OpenSea					22:30786480-30787670	Unclassified		ENST00000431544.1;ENST00000464734.1	5'UTR;5'UTR	chr22:30787445-30787775			-0.231329	0.570514	-5.12318	8.44259e-07	0.00177677	5.45529
cg05017257	chr15	46644807	+		OpenSea							SNORD11	ENST00000459482.1	TSS1500				-0.14192	0.969626	-5.12305	8.44759e-07	0.00177677	5.45476
cg10776509	chr18	55589087	+		OpenSea										chr18:55589020-55589335			0.437517	0.422214	5.1207	8.53883e-07	0.00179095	5.44502
cg20931305	chr6	16436898	-		OpenSea	ATXN1;ATXN1	NM_001128164;NM_000332	5'UTR;5'UTR	chr6:16436821-16436821			ATXN1;ATXN1	ENST00000244769.3;ENST00000450222.1;ENST00000483591.1	5'UTR;5'UTR;3'UTR	chr6:16436840-16437175			-0.401891	-1.64552	-5.11881	8.61262e-07	0.00180139	5.43722
cg03178303	chr2	70026011	+		OpenSea	ANXA4	NM_001153	Body				ANXA4;ANXA4	ENST00000484219.1;ENST00000477632.1;ENST00000460439.1;ENST00000536030.1;ENST00000460942.1;ENST00000487351.2	5'UTR;5'UTR;5'UTR;5'UTR;5'UTR;5'UTR	chr2:70025240-70026575			0.384242	-2.79631	5.11716	8.67793e-07	0.00181001	5.43037
cg04013428	chr14	22782783	+		OpenSea							TRAV40	ENST00000390467.3	TSS200	chr14:22782680-22782990			0.344646	-3.57547	5.11468	8.7765e-07	0.00182091	5.42014
cg15060905	chr11	44612458	-		OpenSea	CD82;CD82	NM_002231;NM_001024844	5'UTR;5'UTR				CD82;CD82	ENST00000227155.4;ENST00000342935.3;ENST00000532544.1;ENST00000529277.1;ENST00000525210.1;ENST00000525898.1;ENST00000524704.1;ENST00000525813.1;ENST00000529853.1	5'UTR;5'UTR;5'UTR;5'UTR;5'UTR;5'UTR;5'UTR;5'UTR;5'UTR	chr11:44612340-44612650			0.395404	0.122695	5.11451	8.78307e-07	0.00182091	5.41946
cg17353075	chr5	115411456	+		OpenSea										chr5:115411240-115411610			0.32699	-2.52651	5.1139	8.80759e-07	0.00182091	5.41693
cg12424383	chr1	27990967	-	chr1:27994727-27995031	N_Shelf										chr1:27990860-27991035			0.308903	0.278669	5.11259	8.86063e-07	0.00182091	5.41149
cg13716585	chr14	22917809	+		OpenSea					14:22917686-22918271	Unclassified_Cell_type_specific	TRDD3;TRDJ1	ENST00000448914.1;ENST00000390473.1;ENST00000514473.2	TSS1500;TSS1500;3'UTR	chr14:22917620-22918510			0.293593	-4.63698	5.11257	8.86115e-07	0.00182091	5.41144
cg06178669	chr11	63334608	+		OpenSea				chr11:63334518-63334518	11:63334373-63335184	Promoter_Associated_Cell_type_specific				chr11:63334565-63335170			-0.647394	-2.64776	-5.11171	8.89597e-07	0.00182091	5.40788
cg22567670	chr10	80897344	-		OpenSea	ZMIZ1	NM_020338	5'UTR				ZMIZ1	ENST00000334512.5	5'UTR	chr10:80896980-80897575			0.319605	-3.68842	5.11162	8.89996e-07	0.00182091	5.40748
cg25385366	chr21	43809360	-		OpenSea	TMPRSS3;TMPRSS3;TMPRSS3	NM_024022;NR_027348;NM_032405	Body;TSS200;Body				TMPRSS3	ENST00000474596.1;ENST00000482761.1	TSS200;3'UTR	chr21:43809140-43809515			0.231969	-2.08611	5.11098	8.92595e-07	0.00182127	5.40484
cg09879458	chr15	61012310	+		OpenSea	RORA	NM_134261	Body		15:61012251-61012704	Unclassified_Cell_type_specific		ENST00000557822.1;ENST00000559145.1;ENST00000561093.1	3'UTR;3'UTR;3'UTR		chr15:61012050-61012759	chr15:61012224-61014913	-0.392111	-0.323461	-5.10893	9.00958e-07	0.00183335	5.39638
cg01481625	chr10	7519923	+		OpenSea											chr10:7519210-7521024	chr10:7519544-7520278	0.32341	1.7904	5.10733	9.07549e-07	0.00184177	5.38978
cg07644321	chr4	2847213	+	chr4:2845031-2846258	S_Shore	ADD1;ADD1;ADD1;ADD1	NM_001119;NM_014190;NM_014189;NM_176801	5'UTR;5'UTR;5'UTR;5'UTR		4:2847213-2847410	Promoter_Associated	ADD1;ADD1;ADD1;ADD1	ENST00000398124.2;ENST00000510101.1;ENST00000511797.1;ENST00000539108.1;ENST00000513328.2;ENST00000508277.1;ENST00000503455.2;ENST00000540541.1;ENST00000355842.3;ENST00000508684.1;ENST00000509039.1	5'UTR;5'UTR;5'UTR;5'UTR;5'UTR;5'UTR;5'UTR;5'UTR;5'UTR;5'UTR;5'UTR	chr4:2847105-2847335			0.29562	-2.62408	5.10672	9.10072e-07	0.00184191	5.38726
cg23410250	chr1	156096205	+		OpenSea	LMNA;LMNA;LMNA;LMNA;LMNA;LMNA;LMNA	NM_001282624;NM_001282625;NM_005572;NM_001282626;NM_170707;NM_170708;NM_001257374	5'UTR;Body;Body;Body;Body;Body;Body		1:156096056-156096312	Unclassified_Cell_type_specific	LMNA;LMNA;LMNA	ENST00000502357.1;ENST00000392353.3;ENST00000515459.1;ENST00000368297.1;ENST00000504687.1;ENST00000473598.2;ENST00000502751.1;ENST00000470199.2;ENST00000469565.2	5'UTR;TSS1500;5'UTR;5'UTR;TSS200;TSS200;5'UTR;5'UTR;5'UTR	chr1:156095825-156096355			0.336651	-3.1139	5.10593	9.13359e-07	0.0018436	5.384
cg09654557	chr6	143861100	+	chr6:143857743-143858751	S_Shelf					6:143860935-143861227	Unclassified_Cell_type_specific				chr6:143860960-143861270			-0.29213	0.714024	-5.10488	9.17741e-07	0.00184747	5.37966
cg27337724	chr1	225653032	-		OpenSea							RP11-496N12.6	ENST00000428642.1;ENST00000433058.1;ENST00000428642.1	1stExon;TSS200;3'UTR	chr1:225652520-225653035			0.247632	-1.54096	5.10295	9.25831e-07	0.00185713	5.37171
cg14976780	chr14	74557333	+		OpenSea	LIN52	NM_001024674	Body				LIN52	ENST00000556524.1;ENST00000554289.1;ENST00000553404.1;ENST00000554076.1	TSS200;5'UTR;5'UTR;5'UTR				0.198924	1.38228	5.10205	9.29635e-07	0.00185713	5.36799
cg21893526	chr21	43680290	+		OpenSea	ABCG1;ABCG1;ABCG1;ABCG1;ABCG1;ABCG1	NM_207627;NM_207629;NM_004915;NM_016818;NM_207174;NM_207628	Body;Body;Body;Body;Body;Body				ABCG1	ENST00000462050.1;ENST00000553129.1	5'UTR;3'UTR	chr21:43680080-43680535			0.195219	-1.30886	5.10105	9.33892e-07	0.00185713	5.36385
cg13421019	chr11	7597493	-		OpenSea	PPFIBP2	NM_003621	Body				PPFIBP2;PPFIBP2;PPFIBP2;PPFIBP2	ENST00000532926.1;ENST00000525597.1;ENST00000537467.1;ENST00000529021.1;ENST00000541115.1;ENST00000533792.1;ENST00000537211.1;ENST00000529575.1	TSS1500;TSS1500;TSS1500;TSS1500;TSS1500;TSS200;5'UTR;5'UTR	chr11:7597040-7597795			0.307273	-3.62236	5.10024	9.37346e-07	0.00185713	5.3605
cg21369801	chr17	80202961	-	chr17:80202799-80203289	Island	CSNK1D;CSNK1D	NM_001893;NM_139062	Body;3'UTR				CSNK1D	ENST00000392334.1	3'UTR	chr17:80202800-80203195			0.554567	1.12967	5.09959	9.40111e-07	0.00185713	5.35784
cg08323969	chr17	40770823	-		OpenSea					17:40770556-40771281	Unclassified_Cell_type_specific				chr17:40770445-40770935			0.251031	-1.98084	5.09931	9.41292e-07	0.00185713	5.3567
cg08219069	chr16	4409390	-		OpenSea	CORO7;CORO7;CORO7;CORO7-PAM16;CORO7-PAM16;CORO7;CORO7;CORO7	NM_024535;NM_001201473;NM_001201472;NM_001201479;NM_001201479;NM_024535;NM_001201473;NM_001201472	ExonBnd;ExonBnd;ExonBnd;ExonBnd;Body;Body;Body;Body		16:4408371-4409837	Gene_Associated	CORO7;CORO7	ENST00000572666.1;ENST00000570779.1;ENST00000572125.1;ENST00000574849.1;ENST00000572274.1;ENST00000572467.1;ENST00000575334.1;ENST00000575531.1;ENST00000571227.1;ENST00000575714.1	3'UTR;TSS1500;3'UTR;TSS200;TSS200;ExonBnd;3'UTR;3'UTR;3'UTR;3'UTR	chr16:4409120-4409575			0.179803	1.0701	5.09917	9.41923e-07	0.00185713	5.35609
cg17826926	chr11	74243792	-		OpenSea								ENST00000528481.1	5'UTR	chr11:74243625-74243915			-0.367971	1.56208	-5.09907	9.42324e-07	0.00185713	5.3557
cg06986963	chr20	4007140	+		OpenSea										chr20:4006720-4007275			0.184367	0.935012	5.09803	9.46808e-07	0.00186108	5.3514
cg23262274	chr1	38412519	-		OpenSea	INPP5B	NM_005540	5'UTR		1:38412320-38413364	Promoter_Associated	INPP5B;INPP5B;INPP5B;INPP5B	ENST00000491406.1;ENST00000373024.3;ENST00000373023.2;ENST00000373026.1;ENST00000373021.1	3'UTR;5'UTR;5'UTR;TSS1500;TSS1500	chr1:38411825-38412595			0.38346	-3.01654	5.09591	9.55993e-07	0.00187423	5.34265
cg19035573	chr10	76919452	-		OpenSea	SAMD8;SAMD8	NM_144660;NM_001174156	Body;Body							chr10:76919300-76919675			-0.170956	1.04335	-5.09492	9.60276e-07	0.00187657	5.3386
cg17993504	chr3	129117409	-		OpenSea	RPL32P3;SNORA7B	NR_003111;NR_002992	Body;TSS1500				RPL32P3;SNORA7B	ENST00000514355.1;ENST00000515866.1;ENST00000499631.2;ENST00000506593.1;ENST00000507287.1;ENST00000384360.1;ENST00000510078.1	3'UTR;3'UTR;3'UTR;3'UTR;TSS1500;TSS1500;3'UTR	chr3:129117320-129117475			-0.274528	0.311912	-5.09426	9.63196e-07	0.00187657	5.33585
cg25284031	chr12	111099321	-		OpenSea	HVCN1;HVCN1	NM_032369;NM_001040107	Body;Body		12:111099230-111099806	Unclassified	HVCN1	ENST00000439744.2	5'UTR	chr12:111099005-111099835			0.394021	-3.28703	5.09392	9.64685e-07	0.00187657	5.33445
cg11238064	chr19	10220013	-	chr19:10220612-10221147	N_Shore	PPAN-P2RY11;PPAN;SNORD105B	NM_001040664;NM_020230;NR_003688	Body;Body;TSS1500				SNORD105B	ENST00000466025.1;ENST00000458770.1;ENST00000468881.1;ENST00000444703.1;ENST00000486482.1	5'UTR;TSS1500;TSS1500;TSS1500;TSS1500		chr19:10219647-10222510	chr19:10219972-10230919	-0.118598	1.26207	-5.09215	9.72475e-07	0.001886	5.32717
cg07608721	chr22	41700829	+	chr22:41697388-41698601	S_Shelf	ZC3H7B	NM_017590	5'UTR				ZC3H7B	ENST00000352645.4;ENST00000486331.1	5'UTR;5'UTR	chr22:41700425-41700830			-0.251387	1.43845	-5.09126	9.76398e-07	0.001886	5.32352
cg23928468	chr2	27433191	-	chr2:27434432-27435720	N_Shore	SLC5A6;SLC5A6	NM_021095;NR_028323	5'UTR;Body				SLC5A6;SLC5A6	ENST00000408041.1;ENST00000401463.1;ENST00000426119.1;ENST00000445802.1;ENST00000412471.1;ENST00000414408.1;ENST00000310574.3;ENST00000428518.1;ENST00000430186.1;ENST00000432106.1;ENST00000442731.1;ENST00000488743.1	5'UTR;5'UTR;5'UTR;5'UTR;5'UTR;5'UTR;5'UTR;5'UTR;5'UTR;5'UTR;5'UTR;3'UTR	chr2:27432405-27433310			-0.235329	1.84355	-5.09111	9.77069e-07	0.001886	5.32289
cg15347627	chr4	2941570	-		OpenSea	C4orf10;NOP14	NR_015453;NM_003703	Body;Body				NOP14;NOP14-AS1	ENST00000507999.1;ENST00000512712.1;ENST00000507702.1;ENST00000512802.1;ENST00000507120.1;ENST00000505731.1;ENST00000515194.1;ENST00000503709.1	5'UTR;5'UTR;5'UTR;5'UTR;3'UTR;5'UTR;5'UTR;5'UTR		chr4:2940600-2946144	chr4:2930102-2950043	-0.230399	0.389368	-5.08992	9.8238e-07	0.00188751	5.31798
cg05834735	chr7	143686493	+		OpenSea								ENST00000470988.1	5'UTR	chr7:143686420-143686835			-0.16148	1.13016	-5.08958	9.83914e-07	0.00188751	5.31657
cg07562821	chr15	43810131	-		OpenSea	MAP1A	NM_002373	5'UTR				MAP1A;MAP1A	ENST00000399453.1;ENST00000300231.5	5'UTR;5'UTR	chr15:43810000-43810915			0.276405	-3.52512	5.08889	9.86983e-07	0.00188751	5.31375
cg00223010	chr20	30125910	+		OpenSea	HM13;HM13;HM13;HM13	NM_178582;NM_178580;NM_030789;NM_178581	Body;Body;Body;Body				HM13	ENST00000469126.1;ENST00000492709.1;ENST00000498035.1;ENST00000496438.1;ENST00000460225.1;ENST00000466766.1	TSS200;TSS200;5'UTR;5'UTR;5'UTR;5'UTR	chr20:30125760-30126390			0.511021	-2.66739	5.08815	9.90332e-07	0.00188751	5.31068
cg18440125	chr22	35933514	+	chr22:35935981-35937537	N_Shelf										chr22:35933365-35933590			0.40023	-2.32623	5.0878	9.91904e-07	0.00188751	5.30924
cg00045902	chr10	134222218	-	chr10:134218268-134219615	S_Shelf	PWWP2B;PWWP2B	NM_138499;NM_001098637	3'UTR;Body		10:134220916-134222370	Gene_Associated_Cell_type_specific	PWWP2B	ENST00000305233.5	3'UTR	chr10:134221845-134222275			0.361064	-2.34064	5.08757	9.9293e-07	0.00188751	5.3083
cg11176694	chr5	139050415	-	chr5:139047905-139048235	S_Shelf	CXXC5	NM_016463	5'UTR		5:139049569-139050927	Unclassified	CXXC5;CXXC5	ENST00000502295.1;ENST00000504944.1;ENST00000302517.3;ENST00000507139.1;ENST00000504844.1;ENST00000502336.1;ENST00000520967.1;ENST00000511048.1;ENST00000512816.1;ENST00000509238.1	5'UTR;5'UTR;5'UTR;5'UTR;5'UTR;5'UTR;5'UTR;5'UTR;5'UTR;5'UTR	chr5:139049905-139051475			0.402423	-2.83603	5.08644	9.98052e-07	0.00189227	5.30364
cg17035795	chr5	17491469	-	chr5:17491457-17491873	Island										chr5:17491465-17491775			-0.174021	2.19138	-5.0859	1.00048e-06	0.00189227	5.30145
cg11350852	chr2	16196389	+		OpenSea	GACAT3	NR_126559	Body				AC010145.4;AC130710.1	ENST00000422415.1;ENST00000426539.1	3'UTR;5'UTR	chr2:16195920-16196410			0.340513	-3.60994	5.08379	1.01013e-06	0.00190233	5.29274
cg19728520	chr13	67094267	-		OpenSea	PCDH9;PCDH9	NM_020403;NM_203487	Body;Body									chr13:67092844-67094284	0.199453	1.40742	5.08363	1.01086e-06	0.00190233	5.29209
cg06418282	chr8	90913525	+	chr8:90914197-90915340	N_Shore	OSGIN2;OSGIN2	NM_004337;NM_001126111	TSS1500;TSS1500				OSGIN2;U6;OSGIN2;OSGIN2	ENST00000297438.2;ENST00000384629.1;ENST00000451899.2;ENST00000520659.1	TSS1500;TSS1500;TSS1500;TSS1500	chr8:90913160-90913530			-0.448613	2.31598	-5.08254	1.01589e-06	0.00190701	5.2876
cg17714010	chr17	78968450	-	chr17:78965416-78966484	S_Shore	CHMP6	NM_024591	Body					ENST00000572525.1;ENST00000572778.1;ENST00000571457.1	5'UTR;1stExon;1stExon	chr17:78968005-78968495			-0.272856	2.17907	-5.08139	1.02121e-06	0.00191222	5.28286
cg23078220	chr7	73507353	+		OpenSea	LIMK1;LIMK1	NM_001204426;NM_002314	TSS200;Body		7:73507348-73507731	Unclassified	LIMK1;LIMK1	ENST00000486361.1;ENST00000491052.1;ENST00000423685.1;ENST00000538333.1	TSS1500;TSS1500;TSS200;TSS200	chr7:73507165-73507915			0.451416	-2.2604	5.07965	1.02929e-06	0.00192256	5.27572
cg23198793	chr15	42694406	-		OpenSea	CAPN3;CAPN3;CAPN3;CAPN3;CAPN3;CAPN3;CAPN3	NM_212465;NR_027911;NM_173088;NM_000070;NM_024344;NR_027912;NM_173087	Body;Body;TSS200;Body;Body;Body;Body				CAPN3;CAPN3;RP11-164J13.1	ENST00000569827.1;ENST00000567071.1;ENST00000397200.4;ENST00000337522.5;ENST00000483208.1;ENST00000495723.1	TSS1500;TSS1500;TSS200;5'UTR;5'UTR;5'UTR	chr15:42694345-42695035			0.223694	-1.6761	5.07811	1.03653e-06	0.00192818	5.26937
cg20699027	chr3	158434845	-		OpenSea	RARRES1;RARRES1	NM_206963;NM_002888	Body;Body							chr3:158434660-158434955			-0.267242	2.11424	-5.07682	1.04262e-06	0.00192818	5.26406
cg24309152	chr1	157125208	-		OpenSea				chr1:157124774-157124774						chr1:157124720-157125315			0.289147	-2.82063	5.0762	1.04552e-06	0.00192818	5.26155
cg08968329	chr16	88844499	-	chr16:88844943-88845205	N_Shore	FAM38A	NM_001142864	Body		16:88844418-88844527	Unclassified_Cell_type_specific				chr16:88844285-88844610			0.277252	-1.7902	5.07599	1.04655e-06	0.00192818	5.26065
cg13413387	chr2	10534660	+		OpenSea	HPCAL1;HPCAL1	NM_002149;NM_134421	5'UTR;5'UTR				HPCAL1;HPCAL1	ENST00000423674.1;ENST00000307845.3;ENST00000381765.3;ENST00000419810.2	5'UTR;5'UTR;5'UTR;5'UTR				0.234187	2.07748	5.07562	1.0483e-06	0.00192818	5.25914
cg20225593	chr22	45072804	-		OpenSea	PRR5;PRR5;PRR5;PRR5;PRR5;PRR5;PRR5;PRR5	NM_015366;NM_001017530;NM_001198721;NM_001198721;NM_001017528;NM_001017529;NM_015366;NM_001017530	1stExon;1stExon;1stExon;5'UTR;5'UTR;5'UTR;5'UTR;5'UTR				PRR5;PRR5;PRR5	ENST00000492475.1;ENST00000006251.7;ENST00000404016.1;ENST00000459857.1;ENST00000492289.1;ENST00000432186.1	TSS200;TSS200;TSS200;TSS200;TSS1500;5'UTR	chr22:45072520-45073135			0.399366	-3.19391	5.07518	1.0504e-06	0.00192818	5.25733
cg26957356	chr17	38463355	-		OpenSea				chr17:38463315-38463315						chr17:38463200-38463690			-0.435684	1.04545	-5.07511	1.05074e-06	0.00192818	5.25703
cg21404557	chr12	94493711	-	chr12:94495833-94496230	N_Shelf				chr12:94493473-94493473						chr12:94493425-94493715			0.426364	-1.36964	5.0737	1.05747e-06	0.00192818	5.25125
cg15144592	chr6	15881588	+		OpenSea										chr6:15881440-15881690			0.43093	-2.76093	5.07348	1.05853e-06	0.00192818	5.25034
cg11825674	chr21	34524853	-		OpenSea				chr21:34524822-34524822						chr21:34524805-34525015			0.173649	-1.60407	5.07281	1.06175e-06	0.00192818	5.24759
cg27457201	chr17	78854232	+	chr17:78857630-78857866	N_Shelf	RPTOR;RPTOR	NM_001163034;NM_020761	Body;Body				RPTOR;RPTOR	ENST00000306801.3;ENST00000575542.1;ENST00000577161.1	ExonBnd;5'UTR;5'UTR	chr17:78853905-78854335			0.383979	0.949789	5.0722	1.06466e-06	0.00192818	5.24511
cg25908281	chr8	1934122	-		OpenSea	KBTBD11	NM_014867	5'UTR				KBTBD11	ENST00000320248.3	5'UTR	chr8:1934025-1934395			0.317059	-0.622488	5.0722	1.06469e-06	0.00192818	5.24509
cg08206358	chr17	80867321	-	chr17:80863327-80863743	S_Shelf	TBCD	NM_005993	Body				TBCD	ENST00000574801.1;ENST00000269368.8;ENST00000571796.1;ENST00000571618.1	3'UTR;3'UTR;5'UTR;5'UTR	chr17:80867145-80867435			-0.421823	2.26812	-5.07168	1.06721e-06	0.00192818	5.24294
cg06487666	chr4	89206281	+	chr4:89204952-89206069	S_Shore	PPM1K	NM_152542	TSS1500				PPM1K;PPM1K;PPM1K;RP11-10L7.1	ENST00000505022.1;ENST00000509340.1;ENST00000506423.1;ENST00000513546.2;ENST00000510548.1;ENST00000508256.1;ENST00000295908.6;ENST00000514204.1;ENST00000500009.2	TSS1500;TSS1500;TSS1500;TSS1500;TSS1500;TSS1500;TSS1500;TSS1500;5'UTR		chr4:89203451-89206893	chr4:89202424-89206914	0.128027	-5.05632	5.07056	1.07263e-06	0.00192818	5.23836
cg21990556	chr11	3185757	+	chr11:3186131-3186768	N_Shore	OSBPL5;OSBPL5;OSBPL5	NM_145638;NM_001144063;NM_020896	5'UTR;5'UTR;5'UTR				OSBPL5;OSBPL5;OSBPL5;OSBPL5;OSBPL5;OSBPL5	ENST00000533721.1;ENST00000389989.3;ENST00000533234.1;ENST00000348039.5;ENST00000263650.7;ENST00000530372.1;ENST00000528124.1;ENST00000534491.1;ENST00000357352.4;ENST00000465323.1;ENST00000542243.1	TSS200;5'UTR;5'UTR;5'UTR;5'UTR;5'UTR;3'UTR;3'UTR;5'UTR;3'UTR;5'UTR	chr11:3185345-3185775			0.275155	-4.48466	5.07043	1.07325e-06	0.00192818	5.23783
cg16412370	chr21	45079144	-	chr21:45077671-45079821	Island	RRP1B;HSF2BP	NM_015056;NM_007031	TSS1500;5'UTR		21:45078760-45080204	Promoter_Associated_Cell_type_specific	RRP1B;HSF2BP;HSF2BP	ENST00000340648.4;ENST00000443485.1;ENST00000291560.2;ENST00000542962.1	TSS1500;5'UTR;5'UTR;TSS1500		chr21:45078332-45080236	chr21:45078329-45080790	-0.251576	1.06978	-5.0704	1.07339e-06	0.00192818	5.23771
cg24141339	chr22	50891204	+	chr22:50892836-50893042	N_Shore	SBF1	NM_002972	Body	chr22:50891150-50891150			SBF1	ENST00000356279.3;ENST00000470434.1	3'UTR;3'UTR	chr22:50891160-50891370			0.34013	0.793017	5.06923	1.07913e-06	0.00192843	5.23288
cg04938456	chr12	56131768	-		OpenSea					12:56131655-56133114	Promoter_Associated				chr12:56131540-56131855			0.228457	-2.46228	5.0688	1.08121e-06	0.00192843	5.23114
cg05876984	chr14	35872570	+	chr14:35873047-35873990	N_Shore	NFKBIA;NFKBIA	NM_020529;NM_020529	Body;ExonBnd				NFKBIA;NFKBIA	ENST00000557100.1;ENST00000556664.1;ENST00000557459.1;ENST00000556664.1;ENST00000555371.1;ENST00000216797.5	3'UTR;3'UTR;3'UTR;1stExon;TSS200;ExonBnd	chr14:35872260-35872735			-0.303307	-3.28018	-5.0688	1.08123e-06	0.00192843	5.23112
cg23909633	chr1	207070539	+		OpenSea	IL24;IL24	NM_006850;NM_181339	TSS1500;TSS1500				IL24;IL24;IL24	ENST00000391929.3;ENST00000294984.2;ENST00000491169.1;ENST00000480741.1	TSS1500;TSS1500;TSS1500;TSS1500			chr1:207068285-207087631	-0.330983	1.02306	-5.0675	1.08761e-06	0.00193291	5.22579
cg22659914	chr22	30741149	+		OpenSea	SF3A1	NM_005877	Body					ENST00000471342.1;ENST00000471037.1;ENST00000464734.1	3'UTR;TSS200;5'UTR			chr22:30734474-30742723	-0.379255	0.399321	-5.06724	1.08889e-06	0.00193291	5.22472
cg24223927	chr12	122622371	-		OpenSea	MLXIP	NM_014938	Body					ENST00000541750.1	5'UTR	chr12:122622105-122622615			-0.146701	0.610339	-5.06492	1.10041e-06	0.00194556	5.21519
cg07877900	chr16	57576862	+		OpenSea	GPR114;GPR114	NM_153837;NM_153837	1stExon;5'UTR				GPR114;GPR114;GPR114;GPR114	ENST00000340339.4;ENST00000349457.3;ENST00000564983.1;ENST00000394361.4;ENST00000564607.1;ENST00000340339.4	1stExon;5'UTR;5'UTR;5'UTR;5'UTR;5'UTR	chr16:57576820-57577030			0.328736	-2.56817	5.06461	1.10197e-06	0.00194556	5.21391
cg04345008	chr5	138604103	-		OpenSea								ENST00000509400.1	3'UTR	chr5:138604005-138604490			0.390288	-2.07431	5.06424	1.10379e-06	0.00194556	5.21241
cg00658299	chr6	37587239	+		OpenSea										chr6:37586885-37587650			0.231068	-1.66364	5.0637	1.10648e-06	0.00194573	5.21021
cg04466484	chr16	85497023	-		OpenSea				chr16:85496879-85496879	16:85495281-85497027	Unclassified_Cell_type_specific				chr16:85496465-85497255			0.289452	-2.37658	5.06207	1.11472e-06	0.00195564	5.20349
cg21080633	chr12	132263633	-	chr12:132263617-132263856	Island	SFRS8	NM_004592	Body					ENST00000538548.1	3'UTR	chr12:132263285-132263895			-0.180151	1.10101	-5.06131	1.11853e-06	0.00195775	5.2004
cg05730975	chr2	214992482	+		OpenSea	SPAG16	NM_024532	Body					ENST00000406979.2;ENST00000452556.1;ENST00000480494.1	3'UTR;3'UTR;5'UTR	chr2:214992340-214992675			-0.289964	0.201396	-5.06047	1.12282e-06	0.00196069	5.19693
cg19434777	chr3	166528722	+		OpenSea										chr3:166528665-166528835			0.370843	2.38757	5.05927	1.12895e-06	0.00196682	5.192
cg06531129	chr2	240431270	-		OpenSea													0.166367	-1.76059	5.05735	1.13879e-06	0.00196944	5.18414
cg15294361	chr12	675222	+	chr12:678959-679299	N_Shelf	NINJ2	NM_016533	Body				NINJ2	ENST00000537416.1	3'UTR				0.336962	2.75784	5.05702	1.14049e-06	0.00196944	5.18278
cg00404861	chr12	131590393	-		OpenSea	GPR133	NM_198827	Body		12:131590218-131590905	Unclassified_Cell_type_specific	GPR133	ENST00000261654.5;ENST00000536988.1;ENST00000446583.2	ExonBnd;5'UTR;5'UTR	chr12:131590385-131590935			-0.230778	-0.264347	-5.05673	1.14197e-06	0.00196944	5.1816
cg17141215	chr3	12791166	-		OpenSea	TMEM40;TMEM40;TMEM40;TMEM40	NM_001284408;NM_018306;NM_001284407;NM_001284406	Body;Body;Body;Body							chr3:12790805-12791235			0.329428	-3.82599	5.05648	1.14326e-06	0.00196944	5.18058
cg13488556	chr15	43532047	-		OpenSea	TGM5;TGM5	NM_201631;NM_004245	Body;Body					ENST00000396996.3;ENST00000563838.1	TSS200;3'UTR	chr15:43531905-43532175			0.325258	-3.63554	5.05642	1.14357e-06	0.00196944	5.18034
cg26280211	chr10	13379818	+		OpenSea	SEPHS1;SEPHS1;SEPHS1	NM_001195602;NM_012247;NM_001195604	Body;Body;Body									chr10:13379509-13383391	0.21717	1.67754	5.05584	1.14661e-06	0.00197017	5.17793
cg02012622	chr5	55936747	+		OpenSea										chr5:55936665-55937170			0.500841	-2.6579	5.05442	1.15396e-06	0.00197826	5.17215
cg18196463	chr5	1069235	-	chr5:1068746-1069000	S_Shore	SLC12A7	NM_006598	Body		5:1069212-1069760	Unclassified_Cell_type_specific					chr5:1068396-1070170	chr5:1069227-1069821	0.244773	2.50574	5.05061	1.17406e-06	0.00200814	5.15651
cg08768517	chr6	7100530	-		OpenSea										chr6:7100245-7100670			0.29989	-4.02961	5.04994	1.17761e-06	0.00200963	5.15377
cg11478178	chr11	66045167	-	chr11:66045211-66045708	N_Shore	CNIH2;CNIH2;CNIH2	NM_182553;NR_073079;NR_073078	TSS1500;TSS1500;TSS1500		11:66045064-66046102	Unclassified	CNIH2;CNIH2;CNIH2;RP11-867G23.4;RP11-867G23.4;RP11-867G23.3	ENST00000528852.1;ENST00000311445.6;ENST00000534826.1;ENST00000528063.1;ENST00000530519.1;ENST00000526951.1;ENST00000528650.1;ENST00000501708.1	TSS1500;TSS1500;TSS1500;TSS1500;TSS1500;TSS1500;TSS1500;3'UTR	chr11:66044900-66045255			0.311529	-4.0254	5.04854	1.18506e-06	0.00201776	5.14806
cg06830981	chr1	22142491	-	chr1:22140891-22141407	S_Shore	LDLRAD2	NM_001013693	Body							chr1:22142220-22142875			0.356995	-1.87115	5.04581	1.19977e-06	0.00203205	5.13688
cg11351115	chr11	75491404	+		OpenSea	DGAT2;DGAT2	NM_001253891;NM_032564	Body;Body	chr11:75491254-75491254				ENST00000524706.1;ENST00000533517.1	5'UTR;5'UTR	chr11:75491160-75491415			0.375596	-2.6655	5.0456	1.20093e-06	0.00203205	5.13601
cg26641935	chr6	74423256	+		OpenSea	CD109;CD109;CD109	NM_001159587;NM_001159588;NM_133493	Body;Body;Body									chr6:74423249-74424224	0.312663	-0.811424	5.04548	1.20157e-06	0.00203205	5.13552
cg01126699	chr14	104625468	-	chr14:104625248-104625522	Island	KIF26A	NM_015656	Body							chr14:104624865-104625475			-0.159264	1.81514	-5.04213	1.21992e-06	0.00205407	5.1218
cg16207263	chr14	99413386	-		OpenSea													0.468088	-2.655	5.0421	1.22007e-06	0.00205407	5.12169
cg23978081	chr20	35101111	-		OpenSea	DLGAP4;DLGAP4;DLGAP4	NM_014902;NM_001042486;NM_183006	Body;5'UTR;Body				DLGAP4	ENST00000479220.1;ENST00000475894.1;ENST00000482872.1;ENST00000495241.1;ENST00000491207.1;ENST00000482037.1	TSS1500;5'UTR;5'UTR;5'UTR;5'UTR;5'UTR	chr20:35100860-35101550			0.276959	-3.2681	5.04093	1.22653e-06	0.00206033	5.11691
cg10037404	chr17	15926697	-		OpenSea	TTC19;TTC19	NM_017775;NM_001271420	Body;Body				TTC19	ENST00000481107.1;ENST00000465567.1;ENST00000475723.1;ENST00000497842.1	TSS1500;TSS1500;5'UTR;5'UTR				-0.507475	2.177	-5.03916	1.23639e-06	0.00206917	5.10966
cg14625801	chr1	32216877	+		OpenSea	ADGRB2;ADGRB2	NM_001294336;NM_001294335	Body;Body		1:32216680-32216961	Unclassified_Cell_type_specific		ENST00000530134.1;ENST00000473952.1	3'UTR;3'UTR	chr1:32216460-32216915			0.302908	-2.00385	5.039	1.2373e-06	0.00206917	5.10899
cg09537006	chr14	74237539	-		OpenSea	ELMSAN1	NM_001043318	5'UTR	chr14:74237437-74237437	14:74237237-74237826	Promoter_Associated_Cell_type_specific	C14orf43;C14orf43	ENST00000394071.2;ENST00000486739.1	5'UTR;3'UTR	chr14:74237340-74237675			0.425596	-2.98393	5.03806	1.24256e-06	0.00207335	5.10514
cg08115680	chr1	198580675	-		OpenSea													-0.337316	1.60991	-5.03674	1.24997e-06	0.00208108	5.09976
cg15239131	chr17	48222915	+	chr17:48226223-48228625	N_Shelf	PPP1R9B	NM_032595	Body				PPP1R9B;AC002401.1	ENST00000513579.1;ENST00000316878.6;ENST00000501501.2;ENST00000451776.1	TSS1500;3'UTR;3'UTR;5'UTR		chr17:48221145-48230195	chr17:48219078-48230621	0.222056	-1.79718	5.03515	1.259e-06	0.00208192	5.09325
cg24285775	chr4	100009392	+	chr4:100009736-100010129	N_Shore	LOC100507053;ADH5	NR_037884;NM_000671	TSS1500;Body		4:100009159-100010631	Promoter_Associated	RP11-696N14.1	ENST00000500358.2;ENST00000499178.2;ENST00000508511.1;ENST00000508146.1;ENST00000507102.1	TSS1500;TSS1500;3'UTR;3'UTR;3'UTR	chr4:100009125-100010535			0.30855	-4.05871	5.03509	1.2593e-06	0.00208192	5.09303
cg12734329	chr14	102562987	+		OpenSea	HSP90AA1	NM_001017963	Body		14:102561914-102563290	Unclassified				chr14:102562960-102563195			0.336469	-3.24008	5.035	1.25981e-06	0.00208192	5.09266
cg05347965	chr17	55663256	+		OpenSea	MSI2;MSI2	NM_138962;NM_170721	Body;Body							chr17:55663065-55663330			-0.215888	0.347301	-5.0347	1.26156e-06	0.00208192	5.0914
cg15518353	chr21	42818806	-		OpenSea	MX1;MX1;MX1;MX1	NM_002462;NM_001144925;NM_001178046;NM_001282920	Body;Body;Body;Body					ENST00000486275.1;ENST00000553129.1	5'UTR;3'UTR	chr21:42818565-42818835			0.348098	1.80467	5.03158	1.27939e-06	0.00209893	5.07869
cg14825976	chr18	13611370	-		OpenSea	C18orf1;C18orf1;C18orf1;C18orf1	NM_001003675;NM_181481;NM_181482;NM_001003674	TSS1500;Body;Body;TSS1500		18:13611356-13611575	Promoter_Associated	C18orf1	ENST00000359446.4	TSS1500	chr18:13611045-13613035			0.388523	-2.06173	5.03157	1.2795e-06	0.00209893	5.07862
cg09068653	chr8	56875088	-		OpenSea	LYN;LYN	NM_002350;NM_001111097	Body;Body				LYN	ENST00000420292.1	5'UTR		chr8:56874675-56875304	chr8:56874462-56876381	-0.25425	2.1336	-5.03144	1.28025e-06	0.00209893	5.07808
cg05829975	chr16	30361294	-		OpenSea											chr16:30360926-30361437	chr16:30361027-30361486	0.47274	-2.18354	5.02999	1.2886e-06	0.00210801	5.0722
cg21407367	chr8	134188492	+		OpenSea													0.332031	0.479472	5.02934	1.29243e-06	0.00210968	5.06951
cg05583332	chr18	13276926	-		OpenSea	LDLRAD4;LDLRAD4	NM_181481;NM_181482	TSS1500;5'UTR	chr18:13276704-13276704	18:13276652-13276960	Unclassified_Cell_type_specific	C18orf1	ENST00000399848.2	5'UTR				-0.432408	1.10523	-5.028	1.30027e-06	0.00211787	5.06404
cg17605225	chr16	81856955	-		OpenSea	PLCG2	NM_002661	Body	chr16:81856913-81856913	16:81856791-81857060	Unclassified_Cell_type_specific	PLCG2	ENST00000569929.1;ENST00000565400.1;ENST00000567980.1	5'UTR;5'UTR;5'UTR	chr16:81856665-81857090			0.302529	-3.65915	5.02654	1.30881e-06	0.00212716	5.05811
cg13242871	chr20	47278547	+	chr20:47281297-47281643	N_Shelf	PREX1	NM_020820	Body							chr20:47278265-47278655			0.173737	0.293479	5.02526	1.31639e-06	0.00213487	5.05288
cg20427362	chr1	206955971	+		OpenSea										chr1:206955900-206956135			0.26224	-2.31302	5.02278	1.33121e-06	0.00215026	5.04274
cg26600461	chr16	89101757	-		OpenSea											chr16:89101026-89101830		-0.288715	0.259292	-5.02221	1.33464e-06	0.00215026	5.04041
cg19736654	chr19	6746221	-	chr19:6746023-6746292	Island	TRIP10	NM_004240	Body				TRIP10;TRIP10	ENST00000313244.7;ENST00000481339.1;ENST00000475024.1	ExonBnd;5'UTR;5'UTR		chr19:6745839-6746563		0.142061	1.72764	5.02155	1.33859e-06	0.00215026	5.03773
cg12510035	chr12	53228633	-		OpenSea	KRT79	NM_175834	TSS1500				KRT79	ENST00000330553.5	TSS1500	chr12:53228325-53228755			-0.26469	0.844297	-5.02134	1.33988e-06	0.00215026	5.03686
cg26271550	chr4	55812322	+		OpenSea							RP11-463H12.2	ENST00000509711.1	5'UTR		chr4:55812128-55812342	chr4:55811871-55812424	0.376317	-0.843462	5.02128	1.3402e-06	0.00215026	5.03664
cg26930374	chr14	23013826	+		OpenSea							TRAJ1	ENST00000390536.2	TSS200				-0.434048	-0.0944195	-5.02014	1.34712e-06	0.00215676	5.03198
cg26994283	chr5	177964757	-		OpenSea	COL23A1	NM_173465	Body				COL23A1	ENST00000484750.1	3'UTR				0.647867	2.38148	5.01864	1.35628e-06	0.0021643	5.02584
cg21578640	chr19	590409	-	chr19:589490-591719	Island	HCN2	NM_001194	1stExon		19:590162-590773	Unclassified_Cell_type_specific	HCN2	ENST00000251287.1	1stExon	chr19:590285-590750			-0.229123	-2.02367	-5.01797	1.36034e-06	0.0021643	5.02314
cg00251443	chr22	42052796	+		OpenSea	XRCC6;XRCC6;XRCC6;XRCC6	NM_001288977;NM_001288976;NM_001469;NM_001288978	Body;Body;Body;Body					ENST00000478914.1;ENST00000476443.1	TSS200;3'UTR	chr22:42052645-42052910			-0.264669	1.71449	-5.01758	1.36272e-06	0.0021643	5.02155
cg08986196	chr2	24346985	+	chr2:24345990-24346793	S_Shore	FAM228B;FAM228B;PFN4;FAM228B	NM_001291328;NM_001145710;NM_199346;NR_111929	5'UTR;5'UTR;TSS1500;Body		2:24345704-24347357	Promoter_Associated	AC008073.6;PFN4;PFN4	ENST00000417898.1;ENST00000486967.1;ENST00000407625.1;ENST00000465360.1;ENST00000436622.1;ENST00000313213.4;ENST00000468799.1	TSS200;5'UTR;5'UTR;TSS1500;TSS1500;TSS1500;5'UTR	chr2:24346445-24347130			0.287237	-2.68174	5.01661	1.3687e-06	0.0021643	5.01759
cg02888195	chr8	129574485	+		OpenSea	LINC00824;LINC00824	NR_121673;NR_121672	Body;Body				RP11-89M16.1;RP11-89M16.1	ENST00000518044.1;ENST00000520766.1	3'UTR;TSS1500				0.214028	2.04397	5.01652	1.36929e-06	0.0021643	5.0172
cg13876222	chr9	139399348	-	chr9:139399040-139400388	Island	NOTCH1	NM_017617	Body					ENST00000494783.1	TSS200	chr9:139399005-139399395			0.519951	1.79221	5.01651	1.36934e-06	0.0021643	5.01717
cg14086692	chr9	91398891	+		OpenSea										chr9:91398720-91398970			0.264031	-1.44816	5.01608	1.37201e-06	0.0021643	5.0154
cg17848681	chr19	1244764	+	chr19:1248183-1251179	N_Shelf	ATP5D;ATP5D	NM_001687;NM_001001975	3'UTR;3'UTR		19:1244335-1244920	Unclassified	ATP5D	ENST00000215375.1	3'UTR	chr19:1244705-1244955			0.262402	-2.40935	5.01449	1.38185e-06	0.00217525	5.00893
cg00929860	chr10	73846448	-	chr10:73846806-73848233	N_Shore	SPOCK2;SPOCK2	NM_001134434;NM_014767	3'UTR;Body				SPOCK2	ENST00000412663.1;ENST00000495888.1	3'UTR;3'UTR	chr10:73846185-73846695			-0.38978	1.41467	-5.01131	1.40174e-06	0.00220195	4.99599
cg19705352	chr14	80469562	+		OpenSea												chr14:80468956-80470791	0.199056	2.34842	5.01068	1.4057e-06	0.00220356	4.99344
cg23310078	chr1	38413334	-		OpenSea	INPP5B	NM_005540	TSS1500		1:38412320-38413364	Promoter_Associated	INPP5B;INPP5B;INPP5B;INPP5B	ENST00000373026.1;ENST00000373021.1;ENST00000373024.3;ENST00000373023.2	TSS1500;TSS1500;TSS1500;TSS1500	chr1:38413140-38413375			0.218277	-0.699957	5.00945	1.41353e-06	0.00221122	4.98841
cg10975833	chr15	73926484	+	chr15:73925033-73925925	S_Shore	NPTN;NPTN;NPTN;NPTN	NM_017455;NM_001161364;NM_001161363;NM_012428	TSS1500;TSS1500;TSS1500;TSS1500		15:73925968-73926703	Promoter_Associated	NPTN;NPTN;NPTN;NPTN;NPTN;NPTN;NPTN	ENST00000567198.1;ENST00000565282.1;ENST00000563753.1;ENST00000564551.1;ENST00000562924.1;ENST00000563691.1;ENST00000542234.1;ENST00000545878.1;ENST00000345330.4;ENST00000351217.6	TSS1500;TSS1500;TSS1500;TSS1500;TSS1500;TSS1500;TSS1500;TSS1500;TSS1500;TSS200	chr15:73926040-73926835			-0.17174	0.918074	-5.00703	1.42897e-06	0.00222784	4.97857
cg22667494	chr4	68447840	-		OpenSea	STAP1	NM_012108	Body								chr4:68446439-68447923	chr4:68446276-68447843	-0.431443	0.648392	-5.00686	1.43009e-06	0.00222784	4.97786
cg21737039	chr4	8271391	-	chr4:8271214-8272091	Island	HTRA3	NM_053044	TSS200				HTRA3;HTRA3	ENST00000307358.2;ENST00000382512.3	TSS200;TSS200	chr4:8271265-8271735			0.375252	-2.89943	5.00639	1.43313e-06	0.00222795	4.97594
cg19144236	chr14	22995073	-		OpenSea							TRAJ17	ENST00000390520.1	TSS1500		chr14:22994768-22996167	chr14:22992995-22996736	-0.393041	0.046317	-5.00344	1.45224e-06	0.0022477	4.96395
cg12751305	chr1	154764508	+		OpenSea	KCNN3;KCNN3;KCNN3	NM_170782;NM_002249;NM_001204087	Body;Body;Body		1:154763625-154764681	Unclassified				chr1:154764105-154764735			0.278528	-4.73305	5.00319	1.45387e-06	0.0022477	4.96294
cg06572496	chr15	26147329	-		OpenSea	LOC100128714	NR_040082	TSS200				RP11-1084I9.1;RP11-1084I9.1	ENST00000557171.1;ENST00000383019.2	TSS1500;TSS200				0.149816	0.579041	5.00305	1.45482e-06	0.0022477	4.96235
cg09458420	chr2	231661317	+		OpenSea	CAB39;CAB39;CAB39	NM_001130850;NM_016289;NM_001130849	Body;Body;Body					ENST00000478152.1	5'UTR	chr2:231661100-231661510			-0.280376	0.827642	-5.00137	1.46584e-06	0.00225781	4.95551
cg01806956	chr1	9460830	-		OpenSea					1:9460358-9460840	Unclassified_Cell_type_specific				chr1:9460345-9461170			0.243911	-2.12926	5.00082	1.46945e-06	0.00225781	4.95328
cg00650239	chr7	115323058	+		OpenSea							RP11-458K10.2	ENST00000470532.1	TSS1500				0.178287	1.4716	5.00068	1.47038e-06	0.00225781	4.95271
cg24870433	chr13	50144454	-		OpenSea	RCBTB1	NM_018191	5'UTR		13:50144177-50144516	Unclassified	RCBTB1;RCBTB1	ENST00000546015.1;ENST00000378302.2	5'UTR;5'UTR	chr13:50143980-50144755			-0.359045	0.780869	-5.00002	1.47475e-06	0.0022584	4.95002
cg18512645	chr1	27849092	-		OpenSea				chr1:27848725-27848725	1:27848852-27850253	Promoter_Associated				chr1:27847840-27849915			-0.46922	-1.02968	-4.99955	1.47783e-06	0.0022584	4.94814
cg26821540	chr11	45115390	-		OpenSea	PRDM11	NM_020229	TSS200				PRDM11	ENST00000263765.4	TSS200		chr11:45114621-45115415	chr11:45114095-45115919	0.217581	-1.5616	4.99926	1.47978e-06	0.0022584	4.94694
cg25970230	chr4	147558544	+	chr4:147558231-147558583	Island	POU4F2	NM_004575	TSS1500				POU4F2	ENST00000281321.3	TSS1500	chr4:147558120-147558635			-0.2041	-1.86423	-4.99866	1.48378e-06	0.00225945	4.9445
cg02017348	chr8	141046852	+		OpenSea	TRAPPC9;TRAPPC9	NM_001160372;NM_031466	Body;Body					ENST00000521667.1;ENST00000523777.1;ENST00000517667.1;ENST00000520532.1	3'UTR;3'UTR;3'UTR;3'UTR				-0.337049	1.89582	-4.99766	1.49043e-06	0.00225945	4.94045
cg18248499	chr11	124768241	-		OpenSea	ROBO4;ROBO4	NM_001301088;NM_019055	TSS1500;TSS1500		11:124767845-124769815	Unclassified_Cell_type_specific	ROBO4;ROBO4;ROBO4;ROBO4	ENST00000526899.1;ENST00000527279.1;ENST00000532300.1;ENST00000528277.1;ENST00000374963.2;ENST00000529941.1;ENST00000533054.1;ENST00000306534.3	3'UTR;3'UTR;TSS1500;TSS1500;TSS1500;TSS1500;TSS1500;TSS200	chr11:124768080-124768615			0.361517	-1.34061	4.99761	1.4908e-06	0.00225945	4.94022
cg04683740	chr2	30462126	-		OpenSea	LBH	NM_030915	Body		2:30461571-30463413	Promoter_Associated	LBH	ENST00000464412.1;ENST00000467242.1;ENST00000484150.1	5'UTR;5'UTR;5'UTR		chr2:30462056-30462620	chr2:30461814-30462790	-0.295954	0.916681	-4.99735	1.49251e-06	0.00225945	4.93919
cg04571509	chr15	51199642	+	chr15:51200258-51201270	N_Shore	AP4E1	NM_007347	TSS1500		15:51199411-51199787	Promoter_Associated	AP4E1;AP4E1	ENST00000561441.1;ENST00000561393.1;ENST00000560508.1	TSS1500;TSS1500;TSS1500	chr15:51199485-51199990			-0.228418	-3.58808	-4.99668	1.49702e-06	0.00225999	4.93646
cg06020462	chr17	8879798	+		OpenSea											chr17:8879764-8880373	chr17:8879681-8880389	0.180034	1.48307	4.9964	1.49889e-06	0.00225999	4.93533
cg22400554	chr2	47296930	-		OpenSea	TTC7A;TTC7A;TTC7A;TTC7A	NM_001288955;NM_001288953;NM_001288951;NM_020458	Body;Body;Body;Body	chr2:47296749-47296749			AC073283.7;CALM2	ENST00000421759.1;ENST00000491786.1;ENST00000484061.1;ENST00000441914.1;ENST00000496939.1;ENST00000464527.2;ENST00000422269.1;ENST00000482548.1;ENST00000409825.1	5'UTR;5'UTR;5'UTR;3'UTR;3'UTR;3'UTR;3'UTR;3'UTR;3'UTR	chr2:47296505-47297915			-0.241604	0.741161	-4.99351	1.51848e-06	0.00228494	4.92357
cg09010067	chr17	30821827	-	chr17:30822917-30823210	N_Shore	MYO1D	NM_015194	Body		17:30821746-30822017	Unclassified_Cell_type_specific				chr17:30821545-30822110			-0.543945	2.01177	-4.99177	1.53041e-06	0.00229582	4.91649
cg24166814	chr2	56067277	+		OpenSea												chr2:56065801-56067941	-0.266054	0.368035	-4.99156	1.53182e-06	0.00229582	4.91565
cg07718382	chr3	129312406	-		OpenSea	PLXND1	NM_015103	Body							chr3:129312120-129313015			0.213431	-1.87593	4.99064	1.53814e-06	0.00230069	4.91193
cg03781224	chr3	127481599	+		OpenSea	MGLL;MGLL	NM_007283;NM_001003794	Body;Body		3:127481470-127481797	Unclassified_Cell_type_specific		ENST00000465597.1;ENST00000476654.1;ENST00000479967.1	3'UTR;3'UTR;3'UTR	chr3:127481485-127481695			0.262927	-2.1733	4.98841	1.55361e-06	0.00231921	4.90287
cg12232903	chr4	10686413	+		OpenSea	CLNK	NM_052964	TSS200				RP11-61G19.1;CLNK;CLNK;CLNK	ENST00000505494.1;ENST00000226951.6;ENST00000442825.2;ENST00000226951.6	TSS1500;1stExon;TSS200;5'UTR	chr4:10686300-10686635			0.284453	-3.84649	4.98729	1.56145e-06	0.00232614	4.89831
cg12484845	chr19	20585212	-	chr19:20585179-20585518	Island	ZNF826	NM_001039884	5'UTR				ZNF826P	ENST00000502675.1	3'UTR				-0.115387	0.850444	-4.98686	1.56444e-06	0.00232614	4.89658
cg08538369	chr10	133773665	-		OpenSea												chr10:133773353-133781550	-0.205774	1.9338	-4.98633	1.56816e-06	0.00232705	4.89443
cg05500035	chr12	42629138	-	chr12:42631224-42632619	N_Shelf	YAF2;YAF2;YAF2;YAF2;YAF2	NM_001190980;NR_034000;NM_001190979;NM_001190977;NM_005748	3'UTR;Body;Body;Body;Body				YAF2;YAF2	ENST00000555248.2;ENST00000541702.2;ENST00000547622.1;ENST00000551268.1;ENST00000547724.1	3'UTR;3'UTR;3'UTR;3'UTR;3'UTR			chr12:42628578-42629641	-0.241138	1.35885	-4.98523	1.57592e-06	0.00233396	4.88996
cg24913342	chr1	25426436	+		OpenSea					1:25426319-25426532	Unclassified_Cell_type_specific	RP4-799D16.1	ENST00000424084.1	3'UTR	chr1:25426200-25426535			0.262498	-1.9855	4.98449	1.58119e-06	0.00233716	4.88694
cg25061304	chr14	99700232	+		OpenSea	BCL11B;BCL11B	NM_022898;NM_138576	Body;Body										-0.485533	0.509141	-4.98336	1.58918e-06	0.00234259	4.88237
cg27589003	chr7	130132286	+	chr7:130130739-130133111	Island	MEST;MEST;MESTIT1;MEST	NM_177524;NM_177525;NR_004382;NM_002402	5'UTR;5'UTR;TSS1500;Body				MEST;MEST;MEST	ENST00000341441.4;ENST00000427521.1;ENST00000416162.2;ENST00000399874.2;ENST00000433159.1;ENST00000393187.1;ENST00000421001.1;ENST00000437637.1;ENST00000460590.1;ENST00000460590.1	5'UTR;5'UTR;5'UTR;5'UTR;5'UTR;5'UTR;5'UTR;TSS200;1stExon;5'UTR	chr7:130131605-130132355			-0.289099	0.0165342	-4.98216	1.59777e-06	0.00234259	4.8775
cg22569011	chr19	1077904	-	chr19:1079682-1081937	N_Shore	HMHA1;HMHA1;HMHA1;HMHA1	NM_001282334;NM_001258328;NM_012292;NM_001282335	1stExon;Body;Body;Body							chr19:1077820-1077990			-0.440444	-0.237104	-4.98204	1.59861e-06	0.00234259	4.87702
cg19412109	chr2	220082807	-	chr2:220082991-220084012	N_Shore	ABCB6	NM_005689	Body		2:220082522-220084221	Promoter_Associated		ENST00000446716.1	3'UTR	chr2:220082585-220083615			0.358526	-2.79578	4.98156	1.60211e-06	0.00234259	4.87504
cg09814633	chr6	5969517	+		OpenSea										chr6:5969140-5969530			0.28916	-2.92417	4.98148	1.60266e-06	0.00234259	4.87473
cg21386849	chr6	37073379	+		OpenSea										chr6:37073045-37073515			0.413103	-2.6891	4.98135	1.60359e-06	0.00234259	4.87421
cg07656804	chr16	69857804	-		OpenSea	WWP2;WWP2;WWP2	NM_001270455;NM_001270454;NM_007014	Body;Body;Body				WWP2;WWP2	ENST00000545099.1;ENST00000544162.1;ENST00000567986.1	5'UTR;5'UTR;5'UTR		chr16:69857682-69858545	chr16:69857685-69858327	0.313535	-1.69205	4.98055	1.60933e-06	0.00234642	4.87097
cg01645753	chr15	83316734	+	chr15:83315116-83317541	Island	CPEB1	NM_030594	TSS200		15:83315862-83317582	Unclassified	CPEB1;RP11-752G15.3;CPEB1;CPEB1;CPEB1;RP11-752G15.3	ENST00000569257.1;ENST00000568757.1;ENST00000567678.1;ENST00000560650.1;ENST00000450751.2;ENST00000568128.1;ENST00000566716.1;ENST00000563519.1;ENST00000560650.1	TSS1500;TSS1500;TSS1500;1stExon;TSS1500;TSS200;3'UTR;3'UTR;5'UTR	chr15:83315660-83316915			-0.403944	-3.34218	-4.97936	1.61798e-06	0.00234781	4.86612
cg01303725	chr19	8781575	-		OpenSea												chr19:8780702-8781648	0.423292	-1.3687	4.97912	1.61966e-06	0.00234781	4.86518
cg26830054	chr10	119762394	-		OpenSea										chr10:119762180-119762435			0.57853	0.400967	4.9787	1.62273e-06	0.00234781	4.86346
cg11787828	chr6	97345624	-	chr6:97345266-97345973	Island	NDUFAF4	NM_014165	1stExon		6:97345048-97346446	Promoter_Associated	NDUFAF4;NDUFAF4;NDUFAF4	ENST00000489477.1;ENST00000478382.1;ENST00000489477.1;ENST00000316149.7	3'UTR;TSS1500;1stExon;1stExon	chr6:97345200-97345915			-0.226931	-3.5573	-4.97848	1.62436e-06	0.00234781	4.86255
cg17227257	chr4	1202694	+	chr4:1202956-1203200	N_Shore	LOC100130872-SPON2;LOC100130872	NR_033182;NR_024569	TSS200;Body				SPON2;SPON2	ENST00000509233.1;ENST00000504871.1;ENST00000400762.3;ENST00000510542.1;ENST00000502657.1;ENST00000506266.1;ENST00000511679.1;ENST00000400762.3	TSS1500;TSS1500;1stExon;TSS1500;TSS200;TSS200;TSS200;3'UTR	chr4:1202105-1203935			-0.302126	1.43231	-4.97822	1.6262e-06	0.00234781	4.86153
cg01835013	chr14	94578103	-		OpenSea	IFI27;IFI27;IFI27;IFI27;IFI27;IFI27;IFI27;IFI27;IFI27;IFI27;IFI27;IFI27;IFI27;IFI27;IFI27;IFI27;IFI27;IFI27	NM_001288959;NM_001288960;NM_001288995;NM_001130080;NM_005532;NM_001288958;NM_001288957;NM_001288956;NM_001288954;NM_001288952;NM_001288995;NM_001130080;NM_005532;NM_001288958;NM_001288957;NM_001288956;NM_001288954;NM_001288952	5'UTR;5'UTR;Body;Body;Body;Body;Body;Body;Body;Body;ExonBnd;ExonBnd;ExonBnd;ExonBnd;ExonBnd;ExonBnd;ExonBnd;ExonBnd				IFI27;IFI27	ENST00000557098.1;ENST00000555081.1;ENST00000557700.1;ENST00000553285.1;ENST00000554448.1	5'UTR;5'UTR;5'UTR;TSS1500;ExonBnd	chr14:94577885-94578315			0.319969	0.611578	4.97784	1.62904e-06	0.00234781	4.85995
cg03724368	chr17	56024688	-		OpenSea					17:56023625-56024754	Unclassified	CUEDC1	ENST00000407144.1	5'UTR	chr17:56023680-56024795			0.436186	-3.22537	4.97737	1.63244e-06	0.0023482	4.85806
cg11906118	chr1	39733898	-		OpenSea	MACF1	NM_012090	Body		1:39733788-39733917	Unclassified_Cell_type_specific	MACF1	ENST00000496804.1;ENST00000530262.1;ENST00000372900.2	TSS1500;TSS1500;TSS1500	chr1:39733765-39734295			0.319079	-2.24243	4.97672	1.63718e-06	0.00234898	4.85544
cg20014988	chr10	52363132	-		OpenSea	SGMS1	NM_147156	5'UTR				SGMS1	ENST00000361781.2	5'UTR				0.250501	-0.49561	4.97612	1.64161e-06	0.00234898	4.853
cg14446827	chr1	160825797	+		OpenSea	CD244;CD244;CD244	NM_001166664;NM_001166663;NM_016382	Body;Body;Body							chr1:160825765-160825915			0.251305	-2.81838	4.97602	1.64237e-06	0.00234898	4.85258
cg15107346	chr1	94057512	-		OpenSea	LOC100129046;BCAR3;BCAR3;BCAR3;BCAR3	NR_034091;NM_001261410;NM_003567;NM_001261409;NM_001261408	TSS200;Body;Body;Body;Body				RP5-1033H22.2;RP5-1033H22.2	ENST00000431770.1;ENST00000427243.1	TSS1500;TSS1500	chr1:94056985-94058895			0.389325	-3.22022	4.97473	1.65187e-06	0.00235277	4.84736
cg13117745	chr3	45595108	+		OpenSea				chr3:45594952-45594952						chr3:45594820-45595495			0.405712	-3.57046	4.9745	1.65359e-06	0.00235277	4.84641
cg25527599	chr15	78914083	+	chr15:78912246-78913616	S_Shore	CHRNA3;CHRNA3	NM_000743;NM_001166694	TSS1500;TSS1500		15:78914014-78914165	Unclassified_Cell_type_specific	CHRNA3;CHRNA3;CHRNA3	ENST00000559941.1;ENST00000561128.1;ENST00000559658.1;ENST00000326828.5;ENST00000348639.3	TSS1500;TSS1500;TSS1500;TSS1500;TSS1500	chr15:78913985-78914755			-0.307588	0.0173257	-4.97438	1.65442e-06	0.00235277	4.84596
cg22991321	chr11	68273307	+		OpenSea	PPP6R3;PPP6R3;PPP6R3;PPP6R3;PPP6R3;PPP6R3	NM_001164163;NM_001164164;NM_018312;NM_001164162;NM_001164161;NM_001164160	5'UTR;5'UTR;5'UTR;5'UTR;5'UTR;5'UTR				AP000807.2;PPP6R3;PPP6R3;PPP6R3;PPP6R3;PPP6R3;PPP6R3;PPP6R3;PPP6R3;PPP6R3;PPP6R3	ENST00000410407.1;ENST00000393799.2;ENST00000413788.2;ENST00000393800.2;ENST00000530427.1;ENST00000528635.1;ENST00000533127.1;ENST00000529907.1;ENST00000529344.1;ENST00000534534.1;ENST00000524845.1;ENST00000265637.4;ENST00000524904.1;ENST00000393801.3;ENST00000265636.5	TSS200;5'UTR;5'UTR;5'UTR;5'UTR;5'UTR;5'UTR;5'UTR;5'UTR;5'UTR;5'UTR;5'UTR;5'UTR;5'UTR;5'UTR	chr11:68273120-68273415			0.413714	-2.25306	4.97338	1.66187e-06	0.0023589	4.84189
cg05309505	chr11	612837	-	chr11:614760-616068	N_Shore	IRF7;IRF7;IRF7	NM_004031;NM_001572;NM_004029	Body;Body;Body					ENST00000533182.1;ENST00000528413.1;ENST00000469048.1;ENST00000531912.1;ENST00000532326.1;ENST00000534109.1	3'UTR;3'UTR;3'UTR;3'UTR;3'UTR;3'UTR	chr11:612620-613230			0.289015	2.14721	4.97283	1.66594e-06	0.00235955	4.83968
cg05509359	chr11	70432884	-		OpenSea	SHANK2;SHANK2	NM_012309;NM_133266	Body;Body								chr11:70432072-70433551		0.228713	0.948739	4.97247	1.66862e-06	0.00235955	4.83823
cg16901161	chr5	159901100	-		OpenSea	MIR3142	NR_036095	TSS1500				CTC-231O11.1	ENST00000517927.1	5'UTR			chr5:159893009-159917673	-0.29301	2.11799	-4.97063	1.68242e-06	0.00237088	4.83077
cg17701258	chr6	4907296	+		OpenSea	CDYL;CDYL;CDYL;CDYL	NM_001143971;NM_001143970;NR_026590;NM_004824	Body;Body;Body;Body				CDYL	ENST00000474977.1;ENST00000472453.1	5'UTR;5'UTR	chr6:4907180-4907455			0.249154	-2.51463	4.97056	1.68295e-06	0.00237088	4.83049
cg16828023	chr2	106690182	+		OpenSea	C2orf40	NM_032411	Body				C2orf40	ENST00000489174.1;ENST00000479337.1	5'UTR;TSS200	chr2:106690120-106690490			0.392512	-2.42521	4.96911	1.69392e-06	0.00238187	4.82461
cg09753013	chr13	34185311	+		OpenSea					13:34184380-34185452	Promoter_Associated	RP11-37L2.1;LINC00464	ENST00000442716.1;ENST00000454681.1	5'UTR;3'UTR	chr13:34184940-34185570			-0.408917	0.289199	-4.96779	1.70396e-06	0.00238703	4.81926
cg15785534	chr10	126504129	+		OpenSea	FAM175B	NM_032182	Body				Y_RNA;FAM175B	ENST00000384763.1;ENST00000486933.1;ENST00000475077.1	TSS1500;5'UTR;5'UTR				0.262661	-0.775167	4.96773	1.70439e-06	0.00238703	4.81903
cg25796549	chr1	26869375	-		OpenSea	RPS6KA1	NM_002953	Body				RPS6KA1;RPS6KA1;RPS6KA1;RPS6KA1	ENST00000530003.1;ENST00000366866.4;ENST00000531113.1;ENST00000524436.1;ENST00000525525.1;ENST00000526792.1;ENST00000529454.1	TSS1500;TSS1500;TSS1500;5'UTR;3'UTR;5'UTR;5'UTR	chr1:26869240-26869490			0.517183	-1.8224	4.96738	1.70712e-06	0.00238703	4.81758
cg09877117	chr19	47735882	-	chr19:47733884-47734806	S_Shore	BBC3;BBC3;BBC3;BBC3;BBC3;BBC3;BBC3	NM_001127240;NM_001127242;NM_014417;NM_001127241;NM_001127241;NM_001127242;NM_001127240	1stExon;5'UTR;TSS1500;1stExon;5'UTR;1stExon;5'UTR				BBC3;BBC3;BBC3	ENST00000439096.1;ENST00000300880.7;ENST00000300880.7	TSS1500;1stExon;5'UTR	chr19:47735640-47736410			0.325993	-2.70434	4.96681	1.71144e-06	0.00238862	4.81529
cg09902818	chr7	22193601	+		OpenSea	RAPGEF5	NM_012294	Body										0.290659	-1.5783	4.96589	1.71853e-06	0.00239406	4.81155
cg06254604	chr16	66573734	-		OpenSea	TK2;TK2;TK2;TK2;TK2;TK2;TK2;TK2	NR_073520;NM_001271934;NM_001172645;NM_004614;NM_001172644;NM_001172643;NM_001271935;NM_001272050	Body;Body;Body;Body;Body;Body;Body;5'UTR				TK2;TK2;TK2	ENST00000567357.1;ENST00000569718.1;ENST00000563369.1;ENST00000527800.1;ENST00000525974.1;ENST00000563478.1;ENST00000562484.1	3'UTR;3'UTR;3'UTR;5'UTR;5'UTR;3'UTR;3'UTR	chr16:66573600-66573870			0.372608	-2.40567	4.9648	1.72688e-06	0.00239668	4.80716
cg06862136	chr11	112370277	+		OpenSea							RP11-65M17.3;RP11-65M17.3	ENST00000528496.1;ENST00000529238.1	5'UTR;5'UTR				0.307713	-3.01897	4.96418	1.73167e-06	0.00239668	4.80466
cg24681208	chr14	23351876	-	chr14:23355738-23356402	N_Shelf	REM2	NM_173527	TSS1500				REM2;REM2	ENST00000267396.4;ENST00000536884.1	TSS1500;TSS1500	chr14:23351665-23352735			0.338718	-2.59897	4.96408	1.73245e-06	0.00239668	4.80425
cg03454312	chr17	71551843	+		OpenSea	SDK2	NM_001144952	Body							chr17:71551705-71552215			0.262895	-0.143264	4.96397	1.73335e-06	0.00239668	4.80378
cg19586199	chr19	14225172	+	chr19:14228461-14229264	N_Shelf	PRKACA;PRKACA	NM_207518;NM_002730	TSS200;Body				PRKACA	ENST00000350356.2	TSS200	chr19:14224905-14225190			-0.296057	2.14603	-4.96314	1.73974e-06	0.00239668	4.80045
cg03428047	chr4	140730656	+		OpenSea	MAML3	NM_018717	Body							chr4:140730645-140730890			0.307707	-2.79662	4.96243	1.74527e-06	0.00239668	4.79758
cg24712632	chr11	60754328	-		OpenSea	CD6;CD6;CD6;CD6	NR_045638;NM_006725;NM_001254751;NM_001254750	Body;Body;Body;Body	chr11:60754236-60754236			CD6	ENST00000545105.1;ENST00000545320.1;ENST00000542254.1	5'UTR;5'UTR;3'UTR	chr11:60754080-60754330			-0.351829	0.183707	-4.96208	1.74803e-06	0.00239668	4.79615
cg23947450	chr7	900037	+		OpenSea	UNC84A;UNC84A	NM_025154;NM_001130965	Body;Body				SUN1	ENST00000456758.2;ENST00000413171.2;ENST00000475971.1	ExonBnd;5'UTR;5'UTR	chr7:899840-900135			-0.207254	0.955325	-4.96188	1.7496e-06	0.00239668	4.79534
cg08141565	chr21	40279181	+		OpenSea	LOC400867	NR_120405	Body	chr21:40278958-40278958			AF064858.6;AF064858.6	ENST00000380931.2;ENST00000415824.1;ENST00000553129.1	3'UTR;3'UTR;3'UTR	chr21:40278965-40279395			-0.196976	1.27272	-4.96164	1.7515e-06	0.00239668	4.79435
cg14044809	chr9	139514238	+		OpenSea				chr9:139514178-139514178	9:139514004-139514440	Unclassified_Cell_type_specific				chr9:139514025-139514530			0.417454	-2.46155	4.96153	1.75233e-06	0.00239668	4.79392
cg22753522	chr11	95065896	-		OpenSea				chr11:95065796-95065796									0.359974	0.981175	4.9608	1.75807e-06	0.00240016	4.79097
cg09656274	chr10	133786923	+		OpenSea	BNIP3	NM_004052	Body							chr10:133786900-133787295			-0.372572	0.64218	-4.95959	1.76761e-06	0.00240881	4.78607
cg02054572	chr4	80206264	-		OpenSea	LINC01088	NR_038342	Body				RP11-438E5.1;RP11-438E5.1;RP11-438E5.1;RP11-438E5.1;RP11-438E5.1;RP11-438E5.1;NAA11;RP11-438E5.1	ENST00000510667.1;ENST00000509088.1;ENST00000513153.1;ENST00000515597.1;ENST00000507476.1;ENST00000512130.1;ENST00000511542.1;ENST00000513733.1;ENST00000511241.1	5'UTR;5'UTR;5'UTR;5'UTR;5'UTR;5'UTR;3'UTR;3'UTR;5'UTR	chr4:80206100-80206390			-0.447764	0.437099	-4.95913	1.77121e-06	0.00240934	4.78423
cg21549285	chr21	42799141	-	chr21:42798146-42798884	S_Shore	MX1;MX1	NM_002462;NM_001144925	5'UTR;5'UTR		21:42797543-42799269	Promoter_Associated_Cell_type_specific	MX1;MX1;MX1;MX1;MX1	ENST00000419044.1;ENST00000398598.3;ENST00000455164.2;ENST00000424365.1;ENST00000484465.1;ENST00000417963.1;ENST00000441677.1;ENST00000478268.1;ENST00000478268.1;ENST00000398600.2;ENST00000490220.1;ENST00000398600.2;ENST00000413778.1;ENST00000553129.1	5'UTR;5'UTR;5'UTR;5'UTR;5'UTR;5'UTR;5'UTR;1stExon;5'UTR;ExonBnd;5'UTR;5'UTR;5'UTR;3'UTR	chr21:42798540-42799290			0.502646	-0.651065	4.95863	1.77515e-06	0.00241034	4.78221
cg04291471	chr9	114943672	+		OpenSea	MIR3134	NR_036085	Body		9:114942855-114943732	Unclassified				chr9:114943245-114943755			0.49089	-2.98807	4.95711	1.78729e-06	0.0024185	4.77605
cg00108027	chr10	124320144	-		OpenSea	DMBT1;DMBT1;DMBT1	NM_004406;NM_007329;NM_017579	TSS200;TSS200;TSS200				DMBT1;DMBT1	ENST00000341278.4;ENST00000359586.6	TSS200;TSS200				0.403717	-3.01419	4.95707	1.7876e-06	0.0024185	4.77589
cg04002524	chr1	32037272	+		OpenSea							RP11-73M7.1	ENST00000435872.1	3'UTR	chr1:32036945-32037275			0.345318	-2.48573	4.95612	1.79517e-06	0.00242437	4.77207
cg17781892	chr4	108764674	+		OpenSea	SGMS2	NM_001136258	5'UTR				SGMS2;SGMS2	ENST00000506462.1;ENST00000394684.4;ENST00000515332.1;ENST00000503862.1	5'UTR;5'UTR;5'UTR;5'UTR	chr4:108764580-108764830			-0.299445	0.36799	-4.95507	1.8036e-06	0.00243137	4.76783
cg05900080	chr22	48494607	-		OpenSea				chr22:48494284-48494284	22:48494058-48494680	Unclassified_Cell_type_specific				chr22:48494440-48495055			0.415716	-3.20149	4.95405	1.81187e-06	0.00243521	4.76369
cg13986353	chr19	1075595	-	chr19:1074726-1075071	S_Shore	HMHA1;HMHA1;HMHA1;HMHA1	NM_001282334;NM_001258328;NM_012292;NM_001282335	TSS1500;Body;Body;Body							chr19:1075540-1075770			-0.231579	-1.32859	-4.95386	1.81342e-06	0.00243521	4.76292
cg04918835	chr11	73032149	-		OpenSea	ARHGEF17	NM_014786	Body							chr11:73031820-73032450			0.302689	-2.52314	4.95273	1.82258e-06	0.00243521	4.75836
cg06315605	chr19	45959721	+		OpenSea				chr19:45959420-45959420	19:45959058-45959732	Unclassified	ERCC1	ENST00000423698.2	5'UTR	chr19:45959385-45959835			0.405835	-3.20554	4.95218	1.82707e-06	0.00243521	4.75613
cg12995268	chr3	196351550	-		OpenSea				chr3:196351343-196351343						chr3:196351340-196351595			0.354881	-3.64122	4.95214	1.82735e-06	0.00243521	4.75599
cg00386668	chr5	32406870	-		OpenSea	ZFR;ZFR	NM_016107;NM_016107	ExonBnd;Body				ZFR	ENST00000265069.8;ENST00000505366.1	ExonBnd;3'UTR	chr5:32406840-32407050			0.211599	1.62149	4.9514	1.83339e-06	0.00243521	4.753
cg12453981	chr4	38157523	-		OpenSea										chr4:38156280-38157535			0.24118	1.91197	4.95139	1.83348e-06	0.00243521	4.75296
cg13927756	chr5	16784951	+		OpenSea	MYO10	NM_012334	Body							chr5:16784885-16785550			-0.485946	0.00341676	-4.95108	1.836e-06	0.00243521	4.75171
cg09927468	chr16	89045645	+		OpenSea				chr16:89045543-89045543						chr16:89045460-89045715			0.299258	-4.05226	4.95089	1.83758e-06	0.00243521	4.75094
cg18128058	chr17	80545175	-	chr17:80545433-80545658	N_Shore	FOXK2	NM_004514	Body							chr17:80545005-80545575			0.331343	-2.26231	4.95033	1.84221e-06	0.00243521	4.74866
cg27259408	chr19	10427154	+	chr19:10426381-10426723	S_Shore	FDX1L;RAVER1	NM_001031734;NM_133452	TSS1500;3'UTR		19:10426078-10427272	Promoter_Associated	FDX1L;FDX1L;FDX1L;RAVER1	ENST00000492239.1;ENST00000460631.1;ENST00000486454.1;ENST00000541276.1;ENST00000453681.1;ENST00000343376.4;ENST00000393708.3;ENST00000293677.5	TSS1500;TSS1500;TSS1500;TSS1500;TSS1500;TSS1500;TSS1500;3'UTR	chr19:10426845-10427175			0.173706	-0.740525	4.94999	1.845e-06	0.00243521	4.74729
cg16785077	chr21	42791867	-	chr21:42792293-42792704	N_Shore	MX1	NM_001144925	TSS1500		21:42791782-42792816	Promoter_Associated	MX1;MX1	ENST00000490220.1;ENST00000468506.1;ENST00000398600.2;ENST00000413778.1;ENST00000553129.1	TSS1500;TSS1500;TSS1500;TSS1500;3'UTR		chr21:42791810-42792883	chr21:42791725-42792942	0.419506	0.177753	4.94994	1.84537e-06	0.00243521	4.74711
cg18605392	chr7	100196045	+		OpenSea	FBXO24;PCOLCE-AS1;FBXO24;FBXO24	NM_033506;NR_038910;NM_001163499;NM_012172	Body;Body;Body;Body				RP13-530H6.2;FBXO24;RP13-530H6.2	ENST00000488079.1;ENST00000544873.1;ENST00000360609.2;ENST00000442166.2	3'UTR;3'UTR;3'UTR;3'UTR		chr7:100196032-100196248		0.172055	1.0762	4.94951	1.84897e-06	0.00243521	4.74534
cg06090383	chr4	174292579	+	chr4:174291879-174293273	Island	SAP30	NM_003864	1stExon				SAP30	ENST00000296504.3	1stExon	chr4:174292180-174293510			-0.229998	-3.26872	-4.94913	1.85207e-06	0.00243521	4.74383
cg12493464	chr22	27973474	-		OpenSea											chr22:27972459-27973653		0.17701	0.731309	4.94813	1.86037e-06	0.00243521	4.73979
cg22091236	chr17	78853966	-	chr17:78857630-78857866	N_Shelf	RPTOR;RPTOR	NM_001163034;NM_020761	Body;Body				RPTOR	ENST00000575542.1;ENST00000577161.1	5'UTR;5'UTR	chr17:78853905-78854335			0.508386	-0.129973	4.94805	1.86104e-06	0.00243521	4.73946
cg20338276	chr17	73246585	-		OpenSea	GGA3;GGA3	NM_014001;NM_138619	Body;Body		17:73246037-73246589	Unclassified	GGA3;GGA3	ENST00000538886.1;ENST00000537584.1	5'UTR;5'UTR		chr17:73245946-73246663	chr17:73245575-73246715	-0.22822	0.14754	-4.94798	1.86158e-06	0.00243521	4.7392
cg19470964	chr15	91203934	+		OpenSea	LINC01585;CRTC3-AS1	NR_120371;NR_120372	Body;Body		15:91203775-91204111	Unclassified	RP11-387D10.3;RP11-387D10.3;RP11-387D10.2	ENST00000500496.2;ENST00000500496.2;ENST00000559473.1;ENST00000559531.1	1stExon;5'UTR;TSS200;3'UTR	chr15:91203720-91204050			0.232791	-3.40349	4.94609	1.87738e-06	0.00244654	4.73155
cg26376393	chr15	31266654	-		OpenSea	MTMR10;MTMR10	NM_017762;NM_017762	ExonBnd;Body				MTMR10;MTMR10	ENST00000568547.1;ENST00000425768.1;ENST00000565728.1;ENST00000564787.1	TSS200;ExonBnd;3'UTR;3'UTR		chr15:31266371-31266779		0.424314	-0.739377	4.94591	1.87892e-06	0.00244654	4.73081
cg23959919	chr19	34856062	-	chr19:34855910-34856915	Island	GPI;GPI;GPI;GPI;GPI;GPI	NM_001289790;NM_000175;NM_001289790;NM_000175;NM_001184722;NM_001289789	5'UTR;5'UTR;1stExon;1stExon;Body;Body		19:34855501-34857261	Promoter_Associated	GPI;GPI;GPI	ENST00000392234.1;ENST00000356487.3;ENST00000356487.3	TSS200;5'UTR;1stExon	chr19:34855585-34857315			-0.315889	-1.05174	-4.94578	1.88001e-06	0.00244654	4.73028
cg15843975	chr11	59963564	+		OpenSea										chr11:59963460-59963830			-0.554805	-1.50221	-4.94396	1.89528e-06	0.00245448	4.72297
cg17685017	chr2	241981188	+		OpenSea	SNED1	NM_001080437	Body		2:241981100-241981262	Unclassified_Cell_type_specific	AC005237.4	ENST00000458377.1	3'UTR	chr2:241981080-241981515			0.294225	-1.30378	4.9438	1.89666e-06	0.00245448	4.7223
cg27360567	chr3	49941613	+	chr3:49940099-49940431	S_Shore	MST1R	NM_002447	TSS1500		3:49940225-49941881	Promoter_Associated	MST1R;MST1R;CTD-2330K9.3	ENST00000344206.4;ENST00000296474.3;ENST00000424174.1;ENST00000412015.1;ENST00000411578.2	TSS1500;TSS1500;5'UTR;5'UTR;TSS1500	chr3:49941260-49941715			0.13831	-2.48329	4.94366	1.89782e-06	0.00245448	4.72175
cg23849483	chr19	15224544	+	chr19:15224375-15224915	Island	SYDE1	NM_033025	Body		19:15224484-15224579	Unclassified_Cell_type_specific				chr19:15224045-15225415			-0.291918	0.243989	-4.94322	1.90158e-06	0.00245448	4.71996
cg26778733	chr1	205646435	-	chr1:205648975-205649903	N_Shelf	SLC45A3	NM_033102	5'UTR				SLC45A3	ENST00000367145.3	5'UTR	chr1:205646400-205646855			0.379019	-0.936043	4.94279	1.90516e-06	0.00245448	4.71826
cg14096864	chr9	131815078	-		OpenSea	FAM73B	NM_032809	Body							chr9:131814885-131815215			0.165163	1.66484	4.94239	1.90864e-06	0.00245448	4.71661
cg01151720	chr14	23016209	-		OpenSea							TRAC	ENST00000478163.2	TSS1500			chr14:23014826-23016706	-0.427188	0.482994	-4.94177	1.91388e-06	0.00245448	4.71413
cg15085741	chr1	59758463	+	chr1:59762102-59762794	N_Shelf				chr1:59758328-59758328						chr1:59758320-59758575			0.507021	-3.16404	4.94132	1.91776e-06	0.00245448	4.71229
cg18261588	chr10	74513912	+		OpenSea	MCU;MCU;MCU;MCU	NR_073062;NM_138357;NM_001270679;NM_001270680	Body;Body;Body;Body							chr10:74513560-74513970			0.351147	-3.74362	4.94125	1.91832e-06	0.00245448	4.71203
cg17472111	chr11	75287721	+		OpenSea					11:75287494-75287764	Unclassified_Cell_type_specific				chr11:75287280-75287875			0.442828	-2.10183	4.94084	1.92181e-06	0.00245448	4.71038
cg08490607	chr15	52300676	+		OpenSea								ENST00000560802.1;ENST00000558063.1;ENST00000560254.1	5'UTR;5'UTR;5'UTR			chr15:52300209-52301865	-0.233749	1.2888	-4.94037	1.92582e-06	0.00245448	4.7085
cg13920875	chr1	9776661	-	chr1:9775708-9775997	S_Shore	PIK3CD;PIK3CD	NM_005026;NM_005026	ExonBnd;Body				PIK3CD;PIK3CD;PIK3CD	ENST00000479223.1;ENST00000479223.1;ENST00000543390.1;ENST00000536656.1;ENST00000469267.1	1stExon;5'UTR;TSS1500;ExonBnd;5'UTR	chr1:9776560-9777435			-0.340907	0.0963285	-4.93968	1.93182e-06	0.00245448	4.70569
cg18767278	chr5	1119025	+		OpenSea										chr5:1118905-1119155			-0.34447	0.631704	-4.93941	1.93414e-06	0.00245448	4.7046
cg02665568	chr6	35544468	+		OpenSea	FKBP5;FKBP5;FKBP5	NM_004117;NM_001145776;NM_001145775	Body;Body;Body										-0.339354	1.77547	-4.93939	1.93426e-06	0.00245448	4.70454
cg22387784	chr12	14996149	-		OpenSea	ART4;ART4	NM_021071;NM_021071	1stExon;5'UTR				RP11-233G1.4;ART4;ART4;ART4;C12orf60	ENST00000444324.2;ENST00000228936.4;ENST00000544616.1;ENST00000228936.4;ENST00000430826.1;ENST00000533472.1;ENST00000527783.1	5'UTR;1stExon;TSS200;5'UTR;TSS200;5'UTR;5'UTR			chr12:14993581-14997500	0.391369	-0.0044931	4.93907	1.93709e-06	0.00245448	4.70322
cg16550588	chr10	77025840	+		OpenSea										chr10:77025645-77026195			0.241423	-3.08328	4.9384	1.94281e-06	0.00245448	4.70055
cg08380379	chr2	201652352	-		OpenSea	AOX2P	NR_001557	Body	chr2:201652202-201652202			AOX2P;AC007163.6	ENST00000467645.1;ENST00000447972.3	5'UTR;3'UTR	chr2:201652060-201652415			-0.213359	1.16893	-4.93814	1.94509e-06	0.00245448	4.69949
cg16718606	chr10	45915990	+	chr10:45914374-45914883	S_Shore	ALOX5;ALOX5;ALOX5	NM_001256154;NM_001256153;NM_000698	Body;Body;Body	chr10:45915972-45915972	10:45915871-45916999	Unclassified_Cell_type_specific				chr10:45915805-45916250			0.213023	-3.88873	4.93794	1.94679e-06	0.00245448	4.6987
cg18301348	chr3	193855884	+	chr3:193854575-193856015	Island	HES1	NM_005524	Body		3:193855362-193856333	Unclassified				chr3:193854145-193856130			0.313679	-2.34013	4.93778	1.94822e-06	0.00245448	4.69804
cg04347414	chr1	2084519	-	chr1:2082314-2082529	S_Shore	PRKCZ;PRKCZ;PRKCZ	NM_001033581;NM_001033582;NM_002744	Body;Body;Body		1:2084074-2084894	Unclassified_Cell_type_specific	PRKCZ	ENST00000503672.1;ENST00000479263.1	5'UTR;5'UTR	chr1:2084400-2084710			-0.421866	0.483243	-4.93683	1.95649e-06	0.00246076	4.69421
cg09807945	chr10	4066442	-		OpenSea							RP11-433J20.2	ENST00000455525.1	TSS1500	chr10:4066260-4066555			-0.24541	2.68575	-4.93545	1.96856e-06	0.0024718	4.68864
cg14617355	chr6	159458124	-		OpenSea	TAGAP;TAGAP;TAGAP	NM_152133;NM_001278733;NM_054114	Body;Body;Body				TAGAP	ENST00000539071.1	TSS200				0.255136	-0.510936	4.93406	1.9808e-06	0.00247932	4.68303
cg13938075	chr14	31890474	-	chr14:31889168-31890024	S_Shore	HEATR5A;LOC101927124	NM_015473;NR_110045	TSS1500;Body				HEATR5A;HEATR5A;RP11-176H8.1;CTD-2213F21.2;CTD-2213F21.2;CTD-2213F21.2	ENST00000549184.1;ENST00000382464.2;ENST00000543095.2;ENST00000547378.1;ENST00000549844.1;ENST00000502430.2;ENST00000550431.1;ENST00000549185.1	TSS1500;TSS1500;TSS1500;3'UTR;5'UTR;5'UTR;5'UTR;3'UTR		chr14:31888922-31890495	chr14:31888433-31891371	-0.337271	0.937043	-4.93402	1.98115e-06	0.00247932	4.68287
cg19333853	chr17	57889637	-		OpenSea	VMP1	NM_030938	Body							chr17:57889605-57889795			0.420255	-2.06711	4.93324	1.98799e-06	0.00248005	4.67975
cg09556999	chr1	209393306	-		OpenSea										chr1:209393225-209393955			-0.442596	0.608934	-4.93261	1.99363e-06	0.00248005	4.67719
cg02407266	chr10	79637979	+		OpenSea	DLG5	NM_004747	Body	chr10:79637930-79637930						chr10:79637245-79638355			0.306873	-3.55225	4.93226	1.9967e-06	0.00248005	4.6758
cg12273502	chr18	13611004	-		OpenSea	LDLRAD4;LDLRAD4;LDLRAD4;MIR4526;LDLRAD4;LDLRAD4	NM_001003675;NM_001003674;NM_001276249;NR_039752;NM_181482;NM_181481	TSS1500;TSS1500;TSS1500;TSS200;Body;Body				C18orf1	ENST00000359446.4	TSS1500		chr18:13610666-13617024	chr18:13610448-13617382	0.332689	-0.983982	4.93205	1.9986e-06	0.00248005	4.67494
cg26685761	chr14	78074371	+		OpenSea	SPTLC2	NM_004863	Body							chr14:78074125-78074615			0.466292	-3.34886	4.93191	1.99984e-06	0.00248005	4.67438
cg26882250	chr9	129924512	+		OpenSea	RALGPS1;RALGPS1;RALGPS1;RALGPS1	NM_001190730;NM_001190729;NM_014636;NM_001190728	Body;Body;Body;Body							chr9:129924365-129924630			0.359917	-2.17494	4.93145	2.00389e-06	0.00248005	4.67255
cg26015427	chr17	75860927	-		OpenSea				chr17:75860801-75860801							chr17:75860862-75862116		0.258671	-1.2588	4.93134	2.00485e-06	0.00248005	4.67211
cg13619623	chr7	33637324	+		OpenSea	BBS9;BBS9;BBS9;BBS9	NM_001033604;NM_014451;NM_198428;NM_001033605	Body;Body;Body;Body					ENST00000498189.1;ENST00000433714.1;ENST00000489708.1	5'UTR;3'UTR;5'UTR				0.307907	1.22438	4.93073	2.01036e-06	0.00248278	4.66963
cg14642437	chr6	35652521	-	chr6:35655607-35656856	N_Shelf	FKBP5;FKBP5;FKBP5;FKBP5	NM_004117;NM_001145775;NM_001145777;NM_001145776	5'UTR;5'UTR;5'UTR;5'UTR		6:35652253-35653196	Promoter_Associated_Cell_type_specific	FKBP5;FKBP5;FKBP5;FKBP5;FKBP5	ENST00000540787.1;ENST00000539068.1;ENST00000357266.3;ENST00000337746.3;ENST00000536438.1	5'UTR;5'UTR;5'UTR;5'UTR;5'UTR	chr6:35652360-35652610			-0.359004	0.901078	-4.93017	2.01538e-06	0.00248319	4.66737
cg04649627	chr16	30960055	+	chr16:30959765-30960865	Island	FBXL19;ORAI3	NM_001099784;NM_152288	3'UTR;TSS1500		16:30959783-30961779	Promoter_Associated	FBXL19;FBXL19;ORAI3;ORAI3;ORAI3;ORAI3;AC135048.13	ENST00000471231.2;ENST00000338343.4;ENST00000318663.4;ENST00000563161.1;ENST00000420438.1;ENST00000566237.1;ENST00000562699.1;ENST00000566056.1;ENST00000562642.1	3'UTR;3'UTR;TSS1500;TSS1500;TSS1500;TSS1500;TSS1500;5'UTR;5'UTR	chr16:30959525-30960195			0.261851	-3.1704	4.92995	2.01731e-06	0.00248319	4.66651
cg11225090	chr4	185276573	+		OpenSea				chr4:185276361-185276361			RP11-290F5.2	ENST00000317596.3	TSS1500	chr4:185276345-185276755			0.404376	-3.5832	4.9291	2.02494e-06	0.00248483	4.66309
cg05255351	chr5	1503979	-		OpenSea	LPCAT1	NM_024830	Body	chr5:1503544-1503544	5:1503163-1504088	Unclassified		ENST00000514484.2	3'UTR	chr5:1503305-1504555			0.428327	-2.46713	4.92907	2.02526e-06	0.00248483	4.66295
cg13800802	chr9	98619666	-		OpenSea	C9orf130	NR_023390	Body				LINC00476	ENST00000412446.1;ENST00000429781.1;ENST00000433656.1	3'UTR;3'UTR;3'UTR	chr9:98619460-98619810			0.266839	1.33073	4.92537	2.05889e-06	0.00252104	4.64805
cg08704154	chr17	13297839	-		OpenSea										chr17:13297640-13297895			-0.353604	1.834	-4.92508	2.06149e-06	0.00252104	4.64691
cg04568398	chr11	63655397	+		OpenSea	MARK2;MARK2;MARK2;MARK2;MARK2	NM_017490;NM_004954;NM_001039469;NM_001163297;NM_001163296	TSS1500;Body;Body;Body;Body				MARK2;MARK2;MARK2	ENST00000509502.2;ENST00000512060.1;ENST00000535394.1;ENST00000377810.3;ENST00000543220.1;ENST00000540169.1	TSS1500;TSS1500;TSS1500;5'UTR;5'UTR;5'UTR		chr11:63655035-63656606	chr11:63654901-63657270	0.226226	-2.98231	4.92391	2.07228e-06	0.00252754	4.64219
cg24451422	chr1	23751210	-	chr1:23750508-23751663	Island	TCEA3;TCEA3	NM_003196;NM_003196	1stExon;5'UTR				TCEA3;TCEA3;TCEA3	ENST00000450454.2;ENST00000450454.2;ENST00000374601.3	1stExon;5'UTR;TSS200	chr1:23749385-23751895			-0.252014	-2.31209	-4.92367	2.07452e-06	0.00252754	4.64121
cg19168338	chr16	4465731	+	chr16:4465874-4466889	N_Shore	CORO7	NM_024535	Body		16:4465320-4467242	Promoter_Associated	CORO7;CORO7;CORO7	ENST00000572026.1;ENST00000576457.1;ENST00000571227.1;ENST00000539968.1;ENST00000571227.1;ENST00000539968.1;ENST00000577144.1;ENST00000571052.1;ENST00000576437.1	3'UTR;TSS1500;ExonBnd;1stExon;3'UTR;5'UTR;3'UTR;5'UTR;5'UTR	chr16:4465385-4466475			0.242231	-3.09245	4.92287	2.08189e-06	0.00252754	4.638
cg11581653	chr5	176085973	-		OpenSea	TSPAN17;TSPAN17;TSPAN17	NM_001006616;NM_012171;NM_130465	3'UTR;3'UTR;3'UTR		5:176085944-176086353	Unclassified_Cell_type_specific	TSPAN17;TSPAN17;TSPAN17;TSPAN17;TSPAN17	ENST00000298564.10;ENST00000515708.1;ENST00000405525.2;ENST00000310032.8;ENST00000508164.1;ENST00000514705.1	3'UTR;3'UTR;3'UTR;3'UTR;3'UTR;5'UTR	chr5:176085925-176086255			0.29357	-2.91168	4.92284	2.0822e-06	0.00252754	4.63787
cg20375947	chr15	25454579	-		OpenSea	SNORD115-15;SNORD115-21;SNORD115-22	NR_003307;NR_003313;NR_003314	Body;Body;TSS1500				SNORD115-22	ENST00000450809.1;ENST00000364456.1;ENST00000424333.1;ENST00000424208.1	5'UTR;TSS1500;5'UTR;5'UTR				0.140364	-0.454604	4.92232	2.08694e-06	0.00252754	4.63581
cg01719268	chr16	50244074	-		OpenSea	PAPD5;PAPD5	NM_001040285;NM_001040284	Body;Body		16:50243795-50245544	Gene_Associated		ENST00000562717.1	5'UTR			chr16:50243408-50245026	0.21328	-1.3412	4.9223	2.08714e-06	0.00252754	4.63572
cg04321224	chr21	46341380	+		OpenSea	ITGB2;ITGB2	NM_001127491;NM_000211	5'UTR;TSS1500		21:46341263-46341456	Promoter_Associated	AL844908.5;ITGB2;ITGB2;ITGB2;ITGB2;ITGB2;ITGB2	ENST00000441379.1;ENST00000397854.3;ENST00000545414.1;ENST00000523323.1;ENST00000397846.3;ENST00000524251.1;ENST00000520389.1;ENST00000521987.1;ENST00000522688.1;ENST00000498666.1;ENST00000302347.5;ENST00000429132.1;ENST00000517819.1;ENST00000517563.1;ENST00000355153.4;ENST00000397850.2;ENST00000521995.1	5'UTR;TSS1500;TSS1500;TSS1500;TSS1500;TSS1500;TSS1500;TSS1500;TSS1500;TSS1500;TSS1500;5'UTR;TSS1500;5'UTR;5'UTR;5'UTR;5'UTR	chr21:46341185-46341435			-0.257665	-1.27911	-4.92168	2.09288e-06	0.00252754	4.63324
cg13223043	chr1	26492308	+	chr1:26490522-26491015	S_Shore										chr1:26492025-26492435			0.225087	-0.88521	4.92139	2.09562e-06	0.00252754	4.63206
cg09888012	chr1	234861409	+		OpenSea							RP4-781K5.8;RP4-781K5.8	ENST00000437601.1;ENST00000437601.1	1stExon;5'UTR	chr1:234861340-234861735			-0.221702	0.440257	-4.92104	2.09885e-06	0.00252754	4.63066
cg19760441	chr6	32825139	+	chr6:32820849-32822370	S_Shelf	PSMB9;PSMB9	NM_002800;NM_148954	Body;Body					ENST00000464863.1;ENST00000467593.1	5'UTR;5'UTR			chr6:32825031-32825832	-0.165076	1.0239	-4.92073	2.10177e-06	0.00252754	4.6294
cg23033518	chr14	59101719	+	chr14:59104299-59105577	N_Shelf							DACT1;DACT1;DACT1	ENST00000555845.1;ENST00000556859.1;ENST00000421793.1;ENST00000395151.2	5'UTR;5'UTR;5'UTR;5'UTR		chr14:59100575-59102207		0.365961	-2.87181	4.92018	2.10693e-06	0.00252754	4.62719
cg03305587	chr19	45458663	-	chr19:45458213-45459083	Island	CLPTM1	NM_001294	1stExon		19:45457689-45459374	Promoter_Associated	CLPTM1;CLPTM1;CLPTM1	ENST00000337392.4;ENST00000347493.5;ENST00000546079.1	1stExon;1stExon;5'UTR	chr19:45457685-45458695			-0.273167	-2.41223	-4.92015	2.1072e-06	0.00252754	4.62707
cg18132843	chr2	106473839	+		OpenSea	NCK2;NCK2;NCK2	NM_001004722;NM_003581;NM_001004720	Body;Body;Body				AC009505.2	ENST00000427050.1	TSS1500	chr2:106473580-106473870			-0.352354	0.921697	-4.91725	2.13453e-06	0.00253888	4.61541
cg08661469	chr17	72732823	+	chr17:72732848-72733545	N_Shore	RAB37;RAB37;RAB37;RAB37	NM_001163989;NM_001163990;NM_175738;NM_001006638	TSS200;TSS1500;Body;TSS1500				RAB37;RAB37;RAB37;RAB37;RAB37;RAB37;RAB37	ENST00000392614.4;ENST00000392613.5;ENST00000533530.1;ENST00000527040.1;ENST00000392612.3;ENST00000392610.1;ENST00000481224.1;ENST00000528438.1;ENST00000528438.1;ENST00000392615.3	TSS1500;TSS1500;TSS1500;TSS1500;TSS1500;TSS1500;TSS1500;5'UTR;1stExon;TSS200	chr17:72732425-72733135			0.298155	-2.06685	4.9169	2.13782e-06	0.00253888	4.61402
cg11284299	chr10	115784904	+		OpenSea										chr10:115784620-115785390			0.484538	-2.17933	4.91685	2.13833e-06	0.00253888	4.61381
cg15881107	chr5	13579577	+		OpenSea													-0.234408	-0.657257	-4.91666	2.14014e-06	0.00253888	4.61304
cg05924780	chr12	6745524	-		OpenSea	LPAR5	NM_020400	TSS1500				LPAR5;LPAR5;LPAR5;LPAR5	ENST00000329858.4;ENST00000540335.1;ENST00000329858.4;ENST00000435659.2	1stExon;TSS1500;5'UTR;5'UTR	chr12:6745065-6745715			0.20805	-2.31124	4.9164	2.14259e-06	0.00253888	4.612
cg23301821	chr20	1307754	-	chr20:1305899-1306554	S_Shore	SDCBP2;SDCBP2;FKBP1A-SDCBP2;SDCBP2-AS1;SDCBP2-AS1;SDCBP2-AS1	NM_080489;NM_001199784;NR_037661;NR_040049;NR_040048;NR_040047	5'UTR;TSS1500;Body;Body;Body;Body				SDCBP2;SDCBP2;SDCBP2;FKBP1A-SDCBP2	ENST00000360779.3;ENST00000381812.1;ENST00000339987.3;ENST00000446423.1	5'UTR;TSS1500;TSS1500;5'UTR			chr20:1302597-1315184	-0.220122	1.23591	-4.91564	2.14984e-06	0.00253888	4.60895
cg03952533	chr21	43679795	-		OpenSea	ABCG1;ABCG1;ABCG1;ABCG1;ABCG1;ABCG1	NM_207627;NM_207629;NM_004915;NM_016818;NM_207174;NM_207628	Body;Body;Body;Body;Body;Body				ABCG1	ENST00000462050.1;ENST00000553129.1	5'UTR;3'UTR	chr21:43679545-43679815			0.161824	0.753766	4.91543	2.15182e-06	0.00253888	4.60812
cg06891056	chr1	38560790	+		OpenSea							RP5-884C9.2;RP5-884C9.2	ENST00000432922.1;ENST00000428151.1	5'UTR;5'UTR	chr1:38560485-38560815			0.30406	-2.04185	4.91487	2.15725e-06	0.00253888	4.60584
cg03848483	chr16	85969392	+		OpenSea										chr16:85969120-85969575			0.270193	-2.14561	4.91464	2.15946e-06	0.00253888	4.60491
cg08075506	chr5	7882350	+		OpenSea	MTRR;MTRR	NM_024010;NM_002454	Body;Body	chr5:7882044-7882044			MTRR	ENST00000513439.1;ENST00000514369.1;ENST00000341013.6;ENST00000511461.1	3'UTR;3'UTR;3'UTR;3'UTR				-0.317332	0.364776	-4.91462	2.15961e-06	0.00253888	4.60485
cg07235646	chr9	96290279	+		OpenSea	FAM120A;FAM120A;FAM120A;FAM120A	NM_001286724;NM_001286723;NM_014612;NM_001286722	Body;Body;Body;Body				FAM120A	ENST00000475933.1	TSS1500				0.210005	-0.0111509	4.91377	2.16782e-06	0.00253888	4.60142
cg11867368	chr16	89387462	+		OpenSea	LOC100287036;ANKRD11;ANKRD11;ANKRD11;ANKRD11	NM_001242885;NR_045839;NM_013275;NM_001256183;NM_001256182	TSS200;Body;5'UTR;5'UTR;5'UTR				ANKRD11;AC137932.6;ANKRD11;ANKRD11;ANKRD11	ENST00000567736.1;ENST00000562995.1;ENST00000562816.1;ENST00000566858.1;ENST00000563291.1;ENST00000378330.2;ENST00000378332.2;ENST00000301030.4	TSS1500;TSS200;3'UTR;3'UTR;5'UTR;5'UTR;5'UTR;5'UTR	chr16:89386325-89387995			0.648424	2.34341	4.91363	2.16911e-06	0.00253888	4.60088
cg05350798	chr14	104856667	+		OpenSea					14:104855148-104856960	Unclassified_Cell_type_specific				chr14:104856060-104856795			-0.294543	0.445457	-4.91332	2.17208e-06	0.00253888	4.59964
cg00101235	chr3	124851842	+		OpenSea	SLC12A8;SLC12A8	NM_001195483;NM_024628	Body;Body				SLC12A8	ENST00000473262.1;ENST00000495105.1;ENST00000485849.1;ENST00000314584.7	3'UTR;3'UTR;3'UTR;5'UTR	chr3:124851665-124851910			0.443043	-2.92141	4.91328	2.17248e-06	0.00253888	4.59947
cg17919680	chr9	80828902	-		OpenSea					9:80828633-80829017	Unclassified_Cell_type_specific				chr9:80828660-80828935			0.277842	-3.38042	4.91322	2.17306e-06	0.00253888	4.59923
cg24963635	chr10	30780854	-		OpenSea				chr10:30780085-30780085						chr10:30780640-30781455			0.211595	-0.95784	4.91225	2.18243e-06	0.00253888	4.59534
cg06601098	chr16	11319090	+		OpenSea					16:11317955-11319889	Unclassified				chr16:11318060-11319695			-0.735226	-3.32669	-4.91217	2.18323e-06	0.00253888	4.59501
cg09849319	chr5	1494983	+	chr5:1494853-1495287	Island	LPCAT1	NM_024830	Body		5:1494867-1495821	Unclassified		ENST00000507282.1;ENST00000513757.1;ENST00000514484.2;ENST00000507282.1	1stExon;TSS200;3'UTR;3'UTR	chr5:1494925-1495310			0.263333	-0.87367	4.91213	2.18366e-06	0.00253888	4.59483
cg13762904	chr6	504774	+		OpenSea	EXOC2;EXOC2	NR_073064;NM_018303	Body;Body										-0.281637	1.19645	-4.91151	2.18968e-06	0.00253888	4.59234
cg15288326	chr1	200994098	+	chr1:200992282-200992839	S_Shore	KIF21B	NM_017596	TSS1500				KIF21B;RP11-168O16.1	ENST00000332129.2;ENST00000446333.1;ENST00000458003.1	TSS1500;5'UTR;5'UTR			chr1:200988342-200994396	0.54406	-0.0509684	4.91137	2.19096e-06	0.00253888	4.59181
cg27135218	chr10	73000505	+		OpenSea	UNC5B;UNC5B	NM_170744;NM_001244889	Body;Body							chr10:73000260-73000570			0.254533	-0.672632	4.91125	2.1922e-06	0.00253888	4.5913
cg12599168	chr7	142554539	+	chr7:142551879-142553186	S_Shore	EPHB6	NM_004445	5'UTR				EPHB6;EPHB6	ENST00000392957.2;ENST00000442129.1;ENST00000497095.1;ENST00000466783.1;ENST00000425995.1	5'UTR;5'UTR;5'UTR;5'UTR;5'UTR	chr7:142554340-142555415			-0.346282	0.377233	-4.9111	2.19366e-06	0.00253888	4.5907
cg23590525	chr1	1469787	+	chr1:1470604-1471450	N_Shore	ATAD3A;ATAD3A;ATAD3A	NM_001170535;NM_001170536;NM_018188	3'UTR;3'UTR;3'UTR				ATAD3A;ATAD3A;ATAD3A	ENST00000378759.5;ENST00000378756.3;ENST00000536055.1	3'UTR;3'UTR;3'UTR		chr1:1467296-1479718	chr1:1469744-1475212	-0.126832	1.22287	-4.9102	2.20243e-06	0.00253888	4.58709
cg19528654	chr11	67251154	-	chr11:67250344-67250864	S_Shore	AIP	NM_003977	Body		11:67249988-67251218	Promoter_Associated				chr11:67251085-67251795			-0.470844	-0.196668	-4.90994	2.20498e-06	0.00253888	4.58604
cg14155058	chr9	134113929	-		OpenSea					9:134113136-134114419	Promoter_Associated				chr9:134113805-134114395			0.345013	-2.28855	4.90959	2.20841e-06	0.00253888	4.58464
cg23636481	chr2	136777447	-		OpenSea											chr2:136776629-136777860	chr2:136776848-136777659	0.405934	-2.51337	4.90942	2.21008e-06	0.00253888	4.58395
cg16209827	chr7	86595378	-		OpenSea	KIAA1324L;KIAA1324L;KIAA1324L;KIAA1324L	NM_152748;NM_001142749;NM_001291991;NM_001291990	TSS200;Body;5'UTR;5'UTR				KIAA1324L	ENST00000398276.2;ENST00000416314.1;ENST00000425689.1	TSS200;TSS200;TSS200				0.20458	0.398134	4.90914	2.21282e-06	0.00253888	4.58283
cg15848611	chr7	37872042	+		OpenSea							GPR141;EPDR1	ENST00000461610.1;ENST00000476620.1	5'UTR;5'UTR	chr7:37871800-37872135			0.335033	-3.4594	4.90887	2.21545e-06	0.00253888	4.58176
cg08916484	chr8	142194443	-		OpenSea	DENND3	NM_014957	Body		8:142192888-142194854	Gene_Associated	DENND3	ENST00000518806.1;ENST00000517813.1	5'UTR;TSS200			chr8:142191911-142197115	-0.267159	1.06691	-4.90866	2.21747e-06	0.00253888	4.58093
cg13855577	chr22	42683569	-	chr22:42679333-42679893	S_Shelf								ENST00000515426.1	5'UTR		chr22:42683456-42683743		0.151866	-0.785999	4.9086	2.21809e-06	0.00253888	4.58068
cg16515765	chr17	47517744	+		OpenSea										chr17:47517205-47517815			-0.187773	1.32667	-4.9078	2.22595e-06	0.00254088	4.57748
cg09349128	chr22	50327986	-	chr22:50328693-50329178	N_Shore				chr22:50327730-50327730	22:50327793-50328185	Unclassified_Cell_type_specific				chr22:50327780-50328135			0.336016	-2.40541	4.9075	2.22897e-06	0.00254088	4.57626
cg07197642	chr22	41763417	-		OpenSea	TEF;TEF	NM_001145398;NM_001145398	1stExon;5'UTR		22:41763076-41763760	Unclassified_Cell_type_specific	TEF;TEF;TEF	ENST00000433913.3;ENST00000406644.3;ENST00000406644.3	TSS200;5'UTR;1stExon	chr22:41763160-41763555			0.33788	-2.78922	4.9074	2.22998e-06	0.00254088	4.57584
cg11847601	chr16	57180054	+		OpenSea	CPNE2	NM_152727	Body				CPNE2	ENST00000566042.1;ENST00000565951.1;ENST00000566910.1;ENST00000567011.1;ENST00000567011.1	5'UTR;5'UTR;5'UTR;1stExon;5'UTR		chr16:57178966-57182617	chr16:57179108-57184116	0.146619	0.0368773	4.9066	2.2379e-06	0.00254603	4.57264
cg16451527	chr3	56889795	+		OpenSea	ARHGEF3	NM_001128615	Body		3:56889721-56890570	Unclassified	ARHGEF3	ENST00000481422.1;ENST00000498517.1;ENST00000477833.1;ENST00000477440.2;ENST00000486829.1	3'UTR;3'UTR;3'UTR;3'UTR;3'UTR			chr3:56889643-56890443	0.549017	-0.097003	4.90439	2.25986e-06	0.00256713	4.56381
cg00978517	chr14	55850801	-		OpenSea	ATG14	NM_014924	Body					ENST00000558189.1	3'UTR	chr14:55850485-55850830			-0.201371	1.69129	-4.90368	2.26704e-06	0.00257139	4.56094
cg20356373	chr2	37892893	-		OpenSea	CDC42EP3;CDC42EP3;CDC42EP3;CDC42EP3	NM_001270437;NM_001270438;NM_006449;NM_001270436	5'UTR;5'UTR;5'UTR;5'UTR	chr2:37892431-37892431			CDC42EP3	ENST00000295324.3;ENST00000457889.1;ENST00000453555.1	5'UTR;5'UTR;5'UTR	chr2:37892745-37893095			-0.187218	1.79858	-4.90186	2.28536e-06	0.00258826	4.55366
cg20873023	chr16	2094179	+	chr16:2097465-2098365	N_Shelf	NTHL1	NM_002528	Body				NTHL1	ENST00000565406.1;ENST00000568513.1;ENST00000562120.1;ENST00000567727.1;ENST00000562951.1	3'UTR;3'UTR;3'UTR;TSS1500;TSS200	chr16:2093920-2094270			0.281195	-1.48761	4.90001	2.30424e-06	0.00260572	4.54622
cg11016450	chr19	19574754	+		OpenSea	GATAD2A;GATAD2A	NM_001300946;NM_017660	TSS1500;5'UTR	chr19:19574690-19574690			GATAD2A;GATAD2A;GATAD2A;GATAD2A	ENST00000429242.1;ENST00000358713.3;ENST00000444839.1;ENST00000432704.1;ENST00000417582.1;ENST00000360315.3;ENST00000537887.1;ENST00000494516.1;ENST00000457895.1	5'UTR;5'UTR;TSS1500;5'UTR;5'UTR;5'UTR;5'UTR;5'UTR;5'UTR	chr19:19574640-19575135			0.326913	-1.00309	4.89927	2.3118e-06	0.00260713	4.54325
cg12549632	chr16	27741322	+		OpenSea	KIAA0556	NM_015202	Body					ENST00000573850.1	5'UTR	chr16:27741285-27741535			0.278722	-1.14296	4.89821	2.32266e-06	0.00260713	4.53902
cg09221709	chr8	622011	+	chr8:623372-623710	N_Shore	ERICH1;ERICH1	NM_001303100;NM_207332	Body;Body					ENST00000518895.1	3'UTR	chr8:621985-622470			0.274377	0.73606	4.89709	2.33418e-06	0.00260713	4.53454
cg24476721	chr6	111808232	+	chr6:111803556-111805509	S_Shelf	TRAF3IP2-AS1;TRAF3IP2-AS1;TRAF3IP2-AS1;TRAF3IP2-AS1	NR_034111;NR_034110;NR_034109;NR_034108	Body;Body;Body;Body				TRAF3IP2-AS1	ENST00000532226.1;ENST00000525151.1;ENST00000438298.2;ENST00000442928.2;ENST00000532353.1;ENST00000420651.2;ENST00000449449.2;ENST00000456352.2;ENST00000440001.2;ENST00000440395.1	5'UTR;5'UTR;5'UTR;5'UTR;5'UTR;5'UTR;5'UTR;5'UTR;5'UTR;5'UTR	chr6:111808045-111808530			-0.303123	0.826736	-4.89699	2.33526e-06	0.00260713	4.53412
cg19560128	chr17	62137922	+		OpenSea	ERN1	NM_001433	Body							chr17:62137665-62138075			0.447477	-2.35209	4.89678	2.33748e-06	0.00260713	4.53327
cg12082346	chr3	195844910	-		OpenSea										chr3:195844665-195845215			0.456862	-2.41922	4.89675	2.33777e-06	0.00260713	4.53315
cg09761367	chr1	25360712	+		OpenSea				chr1:25360165-25360165	1:25360554-25360776	Promoter_Associated_Cell_type_specific				chr1:25360460-25360775			0.413819	-3.33914	4.89644	2.34099e-06	0.00260713	4.53191
cg07382590	chr20	62284780	-	chr20:62283516-62284835	Island	STMN3	NM_015894	TSS200				STMN3;STMN3	ENST00000540534.1;ENST00000370053.1	TSS1500;TSS200	chr20:62284580-62285335			-0.288416	-3.50683	-4.89643	2.34109e-06	0.00260713	4.53187
cg13637151	chr9	134375468	-	chr9:134378193-134378792	N_Shelf	BAT2L1	NM_013318	3'UTR				PRRC2B;PRRC2B;PRRC2B	ENST00000465931.1;ENST00000320547.7;ENST00000357304.4;ENST00000405995.1	5'UTR;3'UTR;3'UTR;3'UTR		chr9:134373817-134377573	chr9:134364769-134379972	-0.235846	1.1437	-4.89636	2.34178e-06	0.00260713	4.5316
cg12718884	chr11	44759028	+		OpenSea							RP11-45A12.2;TSPAN18	ENST00000530039.1;ENST00000533786.1;ENST00000533202.1;ENST00000533080.1;ENST00000520358.2;ENST00000520999.2	TSS1500;5'UTR;5'UTR;5'UTR;5'UTR;5'UTR	chr11:44758840-44759455			0.34036	-0.879732	4.89635	2.34184e-06	0.00260713	4.53158
cg06998507	chr16	84273740	+	chr16:84270421-84270857	S_Shelf	KCNG4	NM_172347	TSS1500		16:84273691-84273846	Unclassified_Cell_type_specific	KCNG4;KCNG4	ENST00000308251.4;ENST00000568181.1	TSS1500;TSS1500	chr16:84272880-84273915			0.223319	-2.99557	4.896	2.34552e-06	0.00260713	4.53016
cg22141203	chr22	24912340	-		OpenSea	UPB1	NM_016327	Body				AP000355.2	ENST00000432032.1;ENST00000415388.1	TSS200;3'UTR	chr22:24912005-24912615			0.367664	-2.56331	4.8957	2.34859e-06	0.00260713	4.52897
cg14788224	chr2	19302742	-		OpenSea							AC092594.1;AC092594.1;AC092594.1	ENST00000432142.1;ENST00000418165.1;ENST00000449124.1	3'UTR;3'UTR;3'UTR	chr2:19302520-19302775			0.178582	1.38478	4.89551	2.35063e-06	0.00260713	4.52819
cg17750114	chr15	42193477	+	chr15:42192913-42193255	S_Shore	EHD4	NM_139265	Body								chr15:42193180-42193528	chr15:42191127-42194604	0.307554	-2.17104	4.8947	2.35908e-06	0.00261265	4.52494
cg11192729	chr2	225792142	+		OpenSea	DOCK10;DOCK10	NM_001290263;NM_014689	Body;Body				DOCK10	ENST00000474102.1;ENST00000492369.1;ENST00000471810.1	3'UTR;3'UTR;3'UTR		chr2:225789109-225792978		-0.192072	0.800747	-4.8927	2.38009e-06	0.00262595	4.51693
cg08909156	chr1	36616028	-	chr1:36614855-36615462	S_Shore	TRAPPC3	NM_014408	TSS1500		1:36614198-36616219	Promoter_Associated	TRAPPC3;TRAPPC3;TRAPPC3;TRAPPC3	ENST00000497251.1;ENST00000373163.1;ENST00000373166.3;ENST00000469757.1;ENST00000373162.1	TSS1500;TSS1500;TSS1500;TSS1500;TSS1500	chr1:36614585-36616850			0.270429	-1.97801	4.89269	2.38012e-06	0.00262595	4.51692
cg10474087	chr3	39313871	-		OpenSea	CX3CR1;CX3CR1;CX3CR1;CX3CR1	NM_001337;NM_001171174;NM_001171172;NM_001171171	5'UTR;Body;5'UTR;5'UTR	chr3:39313801-39313801			CX3CR1;CX3CR1;CX3CR1	ENST00000399220.2;ENST00000542107.1;ENST00000541347.1	5'UTR;5'UTR;5'UTR	chr3:39313700-39313990			0.487401	-2.75525	4.89233	2.38393e-06	0.00262595	4.51547
cg17211632	chr12	117492680	-		OpenSea	TESC;TESC;TESC	NR_031766;NM_001168325;NM_017899	Body;Body;Body				TESC	ENST00000535198.1;ENST00000482176.1	TSS1500;3'UTR	chr12:117492425-117492795			0.272301	-0.249184	4.89222	2.38508e-06	0.00262595	4.51503
cg02291894	chr3	196351327	-		OpenSea											chr3:196351272-196351753	chr3:196350955-196351960	0.499472	-2.99241	4.89095	2.39853e-06	0.00263332	4.50995
cg00941595	chr7	73507338	-		OpenSea	LIMK1;LIMK1	NM_001204426;NM_002314	TSS200;Body				LIMK1;LIMK1	ENST00000538333.1;ENST00000486361.1;ENST00000491052.1;ENST00000423685.1	TSS1500;TSS1500;TSS1500;TSS200	chr7:73507165-73507915			0.383893	-2.00877	4.89093	2.39879e-06	0.00263332	4.50985
cg15227548	chr14	23775663	-	chr14:23770512-23771902	S_Shelf	BCL2L2-PABPN1;BCL2L2;BCL2L2	NM_001199864;NM_004050;NM_001199839	TSS1500;TSS1500;TSS1500				BCL2L2;BCL2L2-PABPN1;BCL2L2-PABPN1	ENST00000250405.5;ENST00000553781.1;ENST00000556100.1;ENST00000557236.1;ENST00000557579.1;ENST00000554635.1;ENST00000557008.1;ENST00000556599.1;ENST00000553824.1	TSS1500;TSS1500;TSS1500;TSS1500;TSS1500;TSS1500;TSS1500;TSS1500;5'UTR	chr14:23775385-23775715			0.43465	-3.39433	4.89014	2.40716e-06	0.00263563	4.5067
cg06603761	chr17	32691699	+		OpenSea	CCL1	NM_002981	TSS1500				CCL1	ENST00000225842.2	TSS1500				0.243013	-1.49815	4.88967	2.41223e-06	0.00263563	4.5048
cg22155039	chr6	32182002	+		OpenSea	NOTCH4	NM_004557	Body				NOTCH4;NOTCH4	ENST00000465528.1;ENST00000465528.1	3'UTR;1stExon	chr6:32181965-32182170			0.360634	-0.514537	4.88945	2.41456e-06	0.00263563	4.50392
cg20935694	chr19	16252254	+		OpenSea	HSH2D;HSH2D;HSH2D;HSH2D	NM_032855;NM_001291274;NR_111904;NR_111903	5'UTR;5'UTR;Body;Body				HSH2D;HSH2D	ENST00000397372.4;ENST00000253680.6	5'UTR;5'UTR		chr19:16251753-16252386	chr19:16251685-16252432	0.450335	-2.05853	4.88941	2.41494e-06	0.00263563	4.50378
cg08052292	chr3	56789178	+		OpenSea	ARHGEF3;ARHGEF3;ARHGEF3	NM_001128616;NM_001128615;NM_019555	Body;Body;Body		3:56788794-56789396	Unclassified	ARHGEF3;ARHGEF3	ENST00000296315.3;ENST00000481422.1;ENST00000498517.1;ENST00000477833.1;ENST00000477440.2	ExonBnd;3'UTR;3'UTR;3'UTR;3'UTR	chr3:56788745-56789370			0.429713	-3.63959	4.88802	2.42987e-06	0.00264808	4.49821
cg19765694	chr21	35986247	-	chr21:35986623-35987798	N_Shore	RCAN1;RCAN1;RCAN1	NM_001285389;NM_004414;NM_203417	TSS200;Body;5'UTR				RCAN1;RCAN1;RCAN1	ENST00000399272.1;ENST00000489903.1;ENST00000463276.1;ENST00000443408.2	TSS200;3'UTR;3'UTR;5'UTR	chr21:35986065-35986255			-0.218543	-0.496752	-4.88662	2.44495e-06	0.00266065	4.49262
cg23169596	chr4	6043711	+		OpenSea	JAKMIP1	NM_001099433	Body		4:6043243-6043853	Unclassified_Cell_type_specific				chr4:6043685-6044055			-0.260421	0.900531	-4.88575	2.45439e-06	0.0026663	4.48913
cg25374649	chr18	13611400	+		OpenSea	C18orf1;C18orf1;C18orf1;C18orf1	NM_001003675;NM_181481;NM_181482;NM_001003674	TSS1500;Body;Body;TSS1500		18:13611356-13611575	Promoter_Associated	C18orf1	ENST00000359446.4	TSS1500	chr18:13611045-13613035			0.442391	-2.33975	4.88549	2.45724e-06	0.0026663	4.48808
cg00640628	chr5	149158207	-		OpenSea	PPARGC1B;PPARGC1B;PPARGC1B	NM_133263;NM_001172698;NM_001172699	Body;Body;Body				PPARGC1B	ENST00000461780.1	5'UTR	chr5:149158125-149158370			0.265541	-1.6399	4.88492	2.46347e-06	0.0026692	4.48579
cg03935183	chr10	8100563	+	chr10:8100384-8100768	Island	GATA3;GATA3	NM_001002295;NM_002051	Body;Body				GATA3;GATA3	ENST00000461472.1;ENST00000461472.1	1stExon;5'UTR	chr10:8100520-8101750			-0.363694	1.72101	-4.88419	2.47138e-06	0.00267158	4.48289
cg07929341	chr16	27249753	+		OpenSea	NSMCE1	NM_145080	Body	chr16:27249665-27249665				ENST00000569236.1;ENST00000566087.1;ENST00000565070.1;ENST00000561960.1;ENST00000563512.1	3'UTR;3'UTR;3'UTR;3'UTR;3'UTR	chr16:27249565-27249810			0.368621	-3.31411	4.88362	2.47768e-06	0.00267158	4.48059
cg07666031	chr4	82529326	-		OpenSea				chr4:82529133-82529133			RP11-689K5.3	ENST00000512716.1;ENST00000514050.1;ENST00000512343.1;ENST00000510780.1	3'UTR;3'UTR;3'UTR;3'UTR	chr4:82529180-82529450			0.363688	1.92074	4.88338	2.48023e-06	0.00267158	4.47966
cg23591955	chr14	52294766	+		OpenSea					14:52294754-52295129	Unclassified_Cell_type_specific				chr14:52294705-52295075			0.316991	-3.12044	4.88337	2.48036e-06	0.00267158	4.47961
cg18006808	chr11	64691547	+	chr11:64692060-64692496	N_Shore	PPP2R5B	NM_006244	TSS1500		11:64691342-64693190	Promoter_Associated	PPP2R5B;PPP2R5B;PPP2R5B	ENST00000413292.1;ENST00000526559.1;ENST00000164133.2;ENST00000532850.1;ENST00000527441.1	5'UTR;5'UTR;TSS1500;TSS1500;TSS1500	chr11:64691525-64691755			0.239913	-4.19116	4.88303	2.48408e-06	0.00267158	4.47826
cg14905600	chr10	134226361	+		OpenSea	PWWP2B;PWWP2B	NM_138499;NM_001098637	3'UTR;Body				PWWP2B	ENST00000305233.5	3'UTR	chr10:134226285-134226675			0.241685	2.0566	4.88276	2.48702e-06	0.00267158	4.47719
cg01678974	chr20	19601093	+		OpenSea	SLC24A3	NM_020689	Body							chr20:19601045-19601415			0.353382	-1.98077	4.88166	2.49916e-06	0.00267706	4.47278
cg16692435	chr1	65361326	-		OpenSea	JAK1	NM_002227	5'UTR				JAK1	ENST00000342505.4	5'UTR	chr1:65361125-65361630			0.393465	-3.41702	4.88165	2.49924e-06	0.00267706	4.47275
cg06547490	chr10	134222053	+	chr10:134218268-134219615	S_Shelf	PWWP2B;PWWP2B	NM_138499;NM_001098637	3'UTR;Body	chr10:134221970-134221970	10:134220916-134222370	Gene_Associated_Cell_type_specific	PWWP2B	ENST00000305233.5	3'UTR	chr10:134221845-134222275			0.301974	-1.89022	4.8803	2.51422e-06	0.00268927	4.46735
cg26253437	chr5	168081476	-		OpenSea							CTC-558O2.2	ENST00000520041.1	TSS200	chr5:168081245-168081595			0.257335	-1.61825	4.87949	2.52326e-06	0.0026951	4.4641
cg15726123	chr3	46718979	+		OpenSea	ALS2CL;ALS2CL	NM_182775;NM_147129	TSS200;Body				ALS2CL	ENST00000434140.1;ENST00000431015.1;ENST00000450172.1;ENST00000423707.1;ENST00000383742.3;ENST00000486301.1	3'UTR;3'UTR;3'UTR;3'UTR;TSS200;TSS200	chr3:46718585-46719195			0.316716	0.128468	4.87786	2.54146e-06	0.00270876	4.45761
cg00924624	chr3	126675786	+		OpenSea	CHCHD6	NM_032343	Body					ENST00000510044.1;ENST00000504973.1;ENST00000503119.1	TSS200;5'UTR;3'UTR	chr3:126675740-126676015			0.286084	-2.10911	4.8777	2.54327e-06	0.00270876	4.45696
cg26736487	chr16	985897	-		OpenSea	LMF1;LMF1;LMF1	NR_033646;NR_033645;NM_022773	Body;Body;Body				LMF1;LMF1	ENST00000543238.1;ENST00000568897.1	5'UTR;5'UTR	chr16:985585-986055			-0.284906	0.0907935	-4.87731	2.54769e-06	0.00270962	4.45539
cg17181386	chr15	70113420	-		OpenSea							RP11-19J5.2	ENST00000561316.1	3'UTR	chr15:70113165-70113675			0.212298	0.0426083	4.87634	2.55866e-06	0.00271113	4.45151
cg19220272	chr2	43312367	+		OpenSea													0.378018	-2.2135	4.87624	2.55971e-06	0.00271113	4.45114
cg17190157	chr2	112222166	+		OpenSea	MIR4435-2HG;MIR4435-2HG	NR_015395;NR_024373	Body;Body				AC068491.1	ENST00000439362.1;ENST00000431385.1;ENST00000443467.1;ENST00000432818.1;ENST00000444301.1;ENST00000453478.1;ENST00000409569.2;ENST00000419736.1;ENST00000424851.2;ENST00000308604.5;ENST00000442293.1;ENST00000441075.1	3'UTR;3'UTR;3'UTR;3'UTR;3'UTR;3'UTR;3'UTR;3'UTR;3'UTR;3'UTR;3'UTR;3'UTR	chr2:112222040-112222215			0.244043	1.72078	4.87598	2.56275e-06	0.00271113	4.45006
cg08660021	chr3	126928138	+		OpenSea					3:126927989-126928241	Unclassified_Cell_type_specific							0.323177	-0.18084	4.87561	2.56685e-06	0.00271113	4.44862
cg04877786	chr2	111791007	+		OpenSea	ACOXL	NM_001142807	Body								chr2:111790037-111791267	chr2:111789785-111791160	-0.350246	0.605515	-4.87554	2.56768e-06	0.00271113	4.44833
cg17878511	chr7	21063827	-		OpenSea										chr7:21063740-21064075			0.159709	1.17684	4.87527	2.57077e-06	0.00271113	4.44724
cg19822229	chr1	36616030	-	chr1:36614855-36615462	S_Shore	TRAPPC3	NM_014408	TSS1500		1:36614198-36616219	Promoter_Associated	TRAPPC3;TRAPPC3;TRAPPC3;TRAPPC3	ENST00000497251.1;ENST00000373163.1;ENST00000373166.3;ENST00000469757.1;ENST00000373162.1	TSS1500;TSS1500;TSS1500;TSS1500;TSS1500	chr1:36614585-36616850			0.272532	-1.43053	4.87475	2.57663e-06	0.00271116	4.44518
cg20033221	chr15	101743422	+		OpenSea	CHSY1	NM_014918	Body							chr15:101743320-101743610			0.354896	-1.94005	4.87463	2.57802e-06	0.00271116	4.44469
cg11587640	chr1	27959253	-	chr1:27960567-27961023	N_Shore	FGR	NM_005248	5'UTR		1:27959162-27959806	Unclassified	FGR;FGR	ENST00000475472.1;ENST00000545953.1;ENST00000374005.3	3'UTR;5'UTR;5'UTR	chr1:27959245-27959715			0.359877	-2.29141	4.87366	2.58912e-06	0.00271528	4.44081
cg23929682	chr11	2321842	+		OpenSea	C11orf21;TSPAN32;C11orf21	NR_024621;NM_139022;NM_001142946	Body;TSS1500;Body				C11orf21;TSPAN32;C11orf21	ENST00000495467.1;ENST00000470369.1;ENST00000437313.1;ENST00000461200.1;ENST00000446063.2;ENST00000493924.1;ENST00000484104.1;ENST00000479508.1;ENST00000381153.3	3'UTR;3'UTR;TSS1500;TSS1500;TSS1500;TSS1500;TSS1500;TSS1500;ExonBnd	chr11:2321520-2322075			0.356435	-2.81919	4.87365	2.58917e-06	0.00271528	4.44079
cg18014931	chr5	75565391	-		OpenSea	SV2C;SV2C	NM_014979;NM_001297716	Body;Body								chr5:75565390-75565684		-0.510291	1.06778	-4.87176	2.61095e-06	0.0027343	4.43322
cg02254876	chr3	42922351	-	chr3:42922219-42922872	Island					3:42921850-42923333	Promoter_Associated	CCBP2;KRBOX1	ENST00000496604.1;ENST00000487368.1;ENST00000460855.1;ENST00000498111.1;ENST00000471537.1;ENST00000426937.1;ENST00000451200.2	5'UTR;5'UTR;5'UTR;5'UTR;5'UTR;5'UTR;5'UTR	chr3:42922065-42922455			-0.229895	-3.5464	-4.8709	2.62084e-06	0.00274046	4.4298
cg17705549	chr4	57516442	+		OpenSea	HOPX;HOPX;HOPX;HOPX;HOPX	NM_001145459;NM_139212;NM_139211;NM_032495;NM_001145460	Body;Body;Body;Body;Body							chr4:57516025-57516675			0.320776	-2.57047	4.87055	2.62493e-06	0.00274046	4.42839
cg18460809	chr6	57048049	+		OpenSea	BAG2	NM_004282	Body										-0.268975	1.92184	-4.87012	2.6299e-06	0.00274046	4.42668
cg25006149	chr1	243671885	-		OpenSea	AKT3;AKT3;AKT3	NM_181690;NM_001206729;NM_005465	Body;Body;Body							chr1:243671505-243671890			0.295412	-2.30601	4.86999	2.63143e-06	0.00274046	4.42616
cg00406098	chr13	40716180	-		OpenSea										chr13:40715985-40716250			0.465621	-1.29278	4.86924	2.64015e-06	0.002743	4.42316
cg03383670	chr19	1896724	+		OpenSea										chr19:1896580-1896790			0.22138	-1.42288	4.86879	2.64542e-06	0.002743	4.42136
cg10313947	chr11	124622815	-		OpenSea	VSIG2	NM_014312	TSS1500				VSIG2;VSIG2	ENST00000403470.1;ENST00000326621.5	TSS1500;TSS1500	chr11:124622485-124622955			0.265498	-2.14539	4.86871	2.64627e-06	0.002743	4.42107
cg05789802	chr10	135072039	-	chr10:135075001-135075452	N_Shelf				chr10:135071993-135071993						chr10:135071645-135072375			0.299458	-3.84405	4.86852	2.64848e-06	0.002743	4.42031
cg17692971	chr19	19780767	+	chr19:19779475-19780146	S_Shore	ZNF101	NM_033204	Body		19:19780618-19780942	Promoter_Associated	ZNF101;ZNF101	ENST00000541458.1;ENST00000444249.2;ENST00000415784.2	5'UTR;5'UTR;5'UTR			chr19:19778655-19782132	-0.306613	0.55281	-4.8682	2.65231e-06	0.00274318	4.41901
cg06540372	chr10	8100177	+	chr10:8100384-8100768	N_Shore	GATA3;GATA3	NM_002051;NM_001002295	Body;Body				GATA3	ENST00000461472.1	TSS200		chr10:8083900-8104181	chr10:8083374-8120390	-0.291377	0.932933	-4.86776	2.65743e-06	0.00274428	4.41727
cg15609561	chr11	71085444	-		OpenSea										chr11:71085220-71085530			0.208191	-2.69306	4.86748	2.66068e-06	0.00274428	4.41616
cg09471471	chr12	56323020	-	chr12:56320739-56321628	S_Shore	WIBG	NM_032345	TSS1500		12:56322944-56325597	Promoter_Associated	WIBG;WIBG	ENST00000549939.1;ENST00000454792.2;ENST00000408946.2;ENST00000547015.1;ENST00000546878.1;ENST00000546995.1	TSS1500;TSS1500;TSS1500;TSS1500;5'UTR;5'UTR		chr12:56322992-56324106	chr12:56319727-56324219	-0.497185	-2.75937	-4.86508	2.68906e-06	0.00276975	4.40657
cg06283478	chr4	7649606	-	chr4:7647755-7647960	S_Shore	SORCS2	NM_020777	Body				SORCS2	ENST00000511199.1	5'UTR	chr4:7649345-7649715			0.218861	-0.346953	4.8647	2.69354e-06	0.00277056	4.40506
cg15463356	chr17	59329782	+		OpenSea	BCAS3;BCAS3	NM_001099432;NM_017679	Body;Body	chr17:59329573-59329573						chr17:59329600-59329995			0.509223	-2.4742	4.86432	2.69803e-06	0.00277112	4.40356
cg03404427	chr11	72325426	+		OpenSea	PDE2A;PDE2A;PDE2A;PDE2A	NM_001243784;NM_001143839;NM_001146209;NM_002599	Body;Body;Body;Body		11:72325052-72325433	Unclassified_Cell_type_specific	PDE2A	ENST00000535701.1;ENST00000540380.1	3'UTR;3'UTR	chr11:72325100-72325535			0.305036	-3.13715	4.86403	2.70147e-06	0.00277112	4.40241
cg13832985	chr9	140715062	+	chr9:140712931-140714125	S_Shore	EHMT1	NM_024757	Body					ENST00000494249.1;ENST00000475564.1	5'UTR;5'UTR		chr9:140714116-140715222		-0.185387	0.93327	-4.86369	2.70557e-06	0.00277155	4.40103
cg04128945	chr8	144264834	+	chr8:144267329-144267824	N_Shelf											chr8:144263465-144273965		0.258021	-2.20971	4.86277	2.71652e-06	0.00277897	4.39738
cg24220178	chr17	80541649	-	chr17:80541548-80541754	Island	FOXK2	NM_004514	Body					ENST00000571160.1	5'UTR	chr17:80541565-80542130			-0.215766	1.35577	-4.86133	2.7338e-06	0.00278968	4.39165
cg07285213	chr5	1292339	+	chr5:1289275-1295970	Island	TERT;TERT	NM_198255;NM_198253	Body;Body							chr5:1292200-1292610			-0.089537	1.72278	-4.86107	2.73698e-06	0.00278968	4.3906
cg18177071	chr14	23006993	-		OpenSea							TRAJ6	ENST00000390531.1	TSS1500			chr14:22998950-23009212	-0.38918	0.195334	-4.86098	2.73813e-06	0.00278968	4.39022
cg00771553	chr1	116184225	+	chr1:116184380-116185561	N_Shore	VANGL1	NM_138959	TSS1500		1:116183852-116184250	Unclassified_Cell_type_specific	VANGL1;VANGL1;VANGL1	ENST00000355485.2;ENST00000369510.3;ENST00000310260.3	TSS1500;TSS1500;TSS1500	chr1:116184100-116186075			-0.148866	0.25394	-4.86013	2.74841e-06	0.00279636	4.38683
cg22018389	chr2	231279606	+		OpenSea	SP100;SP100;SP100;SP100;SP100	NM_003113;NM_001080391;NM_001206703;NM_001206702;NM_001206701	TSS1500;TSS1500;TSS1500;TSS1500;TSS1500				SP100;SP100;SP100;SP100;SP100	ENST00000264052.5;ENST00000427101.2;ENST00000432979.1;ENST00000409824.1;ENST00000409341.1;ENST00000341950.4	TSS1500;TSS1500;TSS1500;TSS1500;TSS1500;TSS1500				0.173631	1.77	4.85906	2.76132e-06	0.00280453	4.3826
cg23600719	chr3	53204418	-		OpenSea	PRKCD;PRKCD	NM_006254;NM_212539	5'UTR;5'UTR	chr3:53204252-53204252			PRKCD;PRKCD;PRKCD	ENST00000464818.1;ENST00000478843.1;ENST00000394729.2;ENST00000330452.3;ENST00000477794.2;ENST00000487897.1	5'UTR;5'UTR;5'UTR;5'UTR;5'UTR;5'UTR	chr3:53202985-53204755			0.367171	-3.05924	4.85861	2.76677e-06	0.00280453	4.38081
cg00097395	chr15	84768010	+		OpenSea	EFTUD1P1	NR_036652	Body				CTD-2071L7.1	ENST00000558187.1;ENST00000558550.1	5'UTR;5'UTR	chr15:84767940-84768375			0.295732	-3.37024	4.85815	2.77245e-06	0.00280453	4.37896
cg14059145	chr7	151398047	+		OpenSea	PRKAG2;PRKAG2;PRKAG2	NM_001304527;NM_001040633;NM_016203	Body;Body;Body				PRKAG2	ENST00000481434.1;ENST00000487375.1;ENST00000461529.1	3'UTR;3'UTR;3'UTR	chr7:151397925-151398215			0.608693	0.249135	4.85777	2.77702e-06	0.00280453	4.37747
cg05756439	chr6	88632781	+		OpenSea				chr6:88632431-88632431						chr6:88632585-88632895			0.434966	-3.38501	4.8577	2.77798e-06	0.00280453	4.37716
cg16500637	chr12	56685670	-		OpenSea	CS	NM_004077	Body		12:56685643-56685749	Gene_Associated	CS;CS	ENST00000551155.1;ENST00000547283.1;ENST00000547298.1;ENST00000551936.1;ENST00000551253.1;ENST00000551137.1;ENST00000551430.1;ENST00000550159.1;ENST00000550734.1;ENST00000548567.1;ENST00000550996.1;ENST00000550700.1;ENST00000551441.1;ENST00000550044.1;ENST00000542324.2	TSS200;3'UTR;5'UTR;5'UTR;5'UTR;5'UTR;5'UTR;5'UTR;5'UTR;5'UTR;3'UTR;3'UTR;3'UTR;3'UTR;5'UTR	chr12:56685620-56685790			-0.435317	1.0578	-4.85738	2.78192e-06	0.00280453	4.37588
cg13905406	chr1	94344135	+	chr1:94344507-94344822	N_Shore	DNTTIP2	NM_014597	Body		1:94343941-94345574	Promoter_Associated	DNTTIP2;DNTTIP2	ENST00000460191.1;ENST00000496672.1;ENST00000460191.1	3'UTR;3'UTR;1stExon	chr1:94344045-94344355			0.126174	-4.36296	4.85702	2.78631e-06	0.00280453	4.37445
cg16681873	chr19	1090978	-	chr19:1093223-1093452	N_Shelf	POLR2E	NM_002695	Body				POLR2E	ENST00000215587.6	ExonBnd		chr19:1090768-1092213		-0.262924	-0.179372	-4.85684	2.78849e-06	0.00280453	4.37375
cg23570321	chr6	157948776	+		OpenSea	MIR3692;ZDHHC14;ZDHHC14	NR_037463;NM_024630;NM_153746	TSS1500;Body;Body							chr6:157948465-157948970			0.342567	-2.68401	4.85671	2.79006e-06	0.00280453	4.37324
cg15619756	chr16	17436933	+		OpenSea	XYLT1	NM_022166	Body		16:17436799-17437215	Unclassified_Cell_type_specific				chr16:17436840-17437175			0.421255	-3.05903	4.8558	2.80131e-06	0.0028119	4.3696
cg01012082	chr8	71025759	+		OpenSea	NCOA2	NM_006540	3'UTR		8:71025547-71027024	Unclassified	NCOA2	ENST00000452400.2;ENST00000518287.1	3'UTR;3'UTR		chr8:71025703-71026233	chr8:71025272-71027497	0.271308	0.867979	4.85551	2.80488e-06	0.0028119	4.36845
cg01625041	chr8	1937923	+	chr8:1938520-1939290	N_Shore	KBTBD11	NM_014867	5'UTR				KBTBD11	ENST00000320248.3	5'UTR	chr8:1937705-1938075			0.361817	-1.17295	4.85339	2.83123e-06	0.00283453	4.36
cg25916295	chr4	40650963	-		OpenSea				chr4:40650730-40650730						chr4:40650820-40651355			-0.280474	1.76356	-4.85189	2.84994e-06	0.00284289	4.35404
cg02923311	chr14	23013633	+		OpenSea							TRAJ1	ENST00000390536.2	TSS1500	chr14:23013380-23013675			-0.439026	0.413613	-4.8514	2.85615e-06	0.00284289	4.35207
cg26069768	chr2	24694737	-		OpenSea										chr2:24694580-24694835			-0.19719	-0.61908	-4.85139	2.85617e-06	0.00284289	4.35207
cg26912910	chr3	114215569	+		OpenSea	LOC101929754;ZBTB20;ZBTB20;ZBTB20;ZBTB20;ZBTB20;ZBTB20;ZBTB20	NR_121661;NR_121662;NM_001164347;NM_001164346;NM_001164345;NM_001164344;NM_001164343;NM_015642	Body;Body;5'UTR;5'UTR;5'UTR;5'UTR;5'UTR;5'UTR				RP11-197K3.1;ZBTB20;ZBTB20;ZBTB20;ZBTB20;ZBTB20;ZBTB20	ENST00000465249.1;ENST00000486152.2;ENST00000479879.1;ENST00000481632.1;ENST00000393785.2;ENST00000464560.1;ENST00000471418.1;ENST00000462705.1;ENST00000357258.3;ENST00000463890.1;ENST00000480832.1;ENST00000491500.1;ENST00000492665.1;ENST00000470556.1	5'UTR;3'UTR;3'UTR;5'UTR;5'UTR;5'UTR;5'UTR;5'UTR;5'UTR;3'UTR;3'UTR;3'UTR;3'UTR;3'UTR	chr3:114215440-114215610			0.16211	2.01283	4.85123	2.85825e-06	0.00284289	4.35141
cg07770777	chr13	113528375	+		OpenSea	ATP11A;ATP11A	NM_015205;NM_032189	Body;Body		13:113527687-113528477	Unclassified		ENST00000495930.1;ENST00000493489.1;ENST00000471555.1	5'UTR;5'UTR;3'UTR	chr13:113528145-113528590			0.370531	-2.0321	4.85121	2.85851e-06	0.00284289	4.35133
cg22172379	chr16	85947643	-		OpenSea	IRF8	NM_002163	Body	chr16:85947297-85947297			IRF8	ENST00000569607.1;ENST00000562492.1;ENST00000569145.1;ENST00000569145.1	TSS1500;TSS200;1stExon;5'UTR	chr16:85947320-85948075			0.47087	-2.09433	4.85026	2.87051e-06	0.00284954	4.34754
cg08456452	chr14	105461504	+		OpenSea	C14orf79	NM_174891	3'UTR				C14orf79;C14orf79;C14orf79;C14orf79	ENST00000389964.3;ENST00000548641.1;ENST00000549240.1;ENST00000547315.1;ENST00000550614.1;ENST00000549584.1;ENST00000548178.1	3'UTR;3'UTR;3'UTR;3'UTR;3'UTR;5'UTR;5'UTR	chr14:105461425-105461610			0.227558	-1.25419	4.85008	2.87279e-06	0.00284954	4.34682
cg00046744	chr12	12418545	-	chr12:12419679-12420541	N_Shore	LRP6	NM_002336	Body					ENST00000535731.1	5'UTR	chr12:12418420-12419795			0.304958	-2.84535	4.8483	2.89529e-06	0.0028669	4.33977
cg13645530	chr12	116756948	+		OpenSea													0.343162	0.838116	4.84786	2.90092e-06	0.0028669	4.33801
cg01599714	chr8	142285223	+		OpenSea							SLC45A4	ENST00000520137.1;ENST00000521804.1	5'UTR;3'UTR	chr8:142285045-142285275			0.293346	0.770519	4.8478	2.90175e-06	0.0028669	4.33776
cg16692249	chr14	21268482	+		OpenSea										chr14:21267700-21268675			0.419177	-3.01647	4.84706	2.91123e-06	0.00287249	4.33481
cg10287032	chr2	24552676	-		OpenSea	ITSN2;ITSN2;ITSN2	NM_147152;NM_019595;NM_006277	5'UTR;5'UTR;5'UTR		2:24552607-24552730	Unclassified_Cell_type_specific	ITSN2;ITSN2;ITSN2;ITSN2;ITSN2	ENST00000407704.1;ENST00000443927.1;ENST00000445614.1;ENST00000406921.3;ENST00000412011.1;ENST00000380868.2;ENST00000355123.4	3'UTR;5'UTR;5'UTR;5'UTR;5'UTR;5'UTR;5'UTR	chr2:24552520-24552875			0.418942	-2.97462	4.84608	2.92374e-06	0.00287677	4.33093
cg02033175	chr12	133698600	-		OpenSea	ZNF891	NM_001277291	5'UTR				ZNF891;ZNF891	ENST00000397313.2;ENST00000537226.1	TSS200;5'UTR				0.184795	1.5783	4.84598	2.92506e-06	0.00287677	4.33052
cg01666652	chr14	22987689	+		OpenSea							TRAJ24;TRAJ25	ENST00000390513.1;ENST00000390512.2	TSS1500;TSS200				-0.393915	0.0847147	-4.84582	2.92706e-06	0.00287677	4.3299
cg27228191	chr1	156053525	+	chr1:156052072-156052803	S_Shore							LMNA	ENST00000502751.1;ENST00000368301.2;ENST00000470835.1	5'UTR;5'UTR;5'UTR				-0.126478	0.87284	-4.84518	2.93536e-06	0.00287827	4.32735
cg26828592	chr6	22471372	-		OpenSea										chr6:22471145-22471595			0.278055	-3.75896	4.84495	2.93834e-06	0.00287827	4.32643
cg00122944	chr10	6227266	-		OpenSea	PFKFB3	NM_001145443	Body				PFKFB3;PFKFB3	ENST00000379784.4;ENST00000379781.3	5'UTR;5'UTR	chr10:6227140-6227350			-0.255795	1.36636	-4.84395	2.95128e-06	0.00287827	4.32246
cg19138538	chr11	60623415	-	chr11:60619924-60621111	S_Shelf	GPR44;GPR44	NM_004778;NM_004778	5'UTR;1stExon				PTGDR2;PTGDR2	ENST00000332539.4;ENST00000332539.4	5'UTR;1stExon	chr11:60622925-60624095			0.262547	-2.73259	4.84394	2.95136e-06	0.00287827	4.32243
cg09773499	chr19	7766717	-		OpenSea	FCER2	NM_002002	5'UTR		19:7766576-7767346	Unclassified_Cell_type_specific	FCER2	ENST00000346664.4	5'UTR	chr19:7766585-7767235			0.32568	-2.81294	4.84381	2.95311e-06	0.00287827	4.3219
cg04519387	chr11	65556438	-	chr11:65553749-65555573	S_Shore	OVOL1	NM_004561	Body		11:65556297-65556752	Unclassified_Cell_type_specific	OVOL1	ENST00000531907.1	TSS1500	chr11:65555485-65557295			-0.32774	1.53567	-4.84365	2.95511e-06	0.00287827	4.32128
cg17983217	chr6	31698223	+	chr6:31695894-31698245	Island	DDAH2	NM_013974	TSS200		6:31696696-31698363	Promoter_Associated	DDAH2;DDAH2;DDAH2;DDAH2;DDAH2	ENST00000375792.3;ENST00000436437.1;ENST00000469963.1;ENST00000375789.2;ENST00000416410.1;ENST00000375792.3;ENST00000483792.1;ENST00000375787.2;ENST00000480913.1;ENST00000488119.1	5'UTR;TSS1500;TSS1500;TSS1500;TSS1500;1stExon;TSS200;TSS200;TSS1500;TSS1500		chr6:31694759-31698472	chr6:31694388-31700678	0.439553	-2.45721	4.84363	2.95542e-06	0.00287827	4.32119
cg12419482	chr11	72933282	+	chr11:72928982-72929885	S_Shelf	P2RY2;P2RY2;P2RY2	NM_002564;NM_176071;NM_176072	5'UTR;5'UTR;5'UTR				P2RY2;P2RY2;P2RY2	ENST00000393597.2;ENST00000311131.2;ENST00000393596.2	5'UTR;5'UTR;5'UTR		chr11:72932430-72933510		-0.175468	-0.29667	-4.84232	2.97247e-06	0.00289052	4.31599
cg11855383	chr14	22971936	-		OpenSea							TRAJ37	ENST00000390500.1	TSS1500		chr14:22971494-22971975		-0.378013	0.848537	-4.84208	2.9757e-06	0.00289052	4.31501
cg02453097	chr22	38590795	+		OpenSea										chr22:38590545-38590870			0.258346	-3.40137	4.84059	2.99524e-06	0.00290276	4.3091
cg11323203	chr7	29236387	+	chr7:29233704-29235046	S_Shore	CHN2;CHN2;CHN2;CHN2;CHN2	NM_001293072;NM_001293069;NM_001293071;NM_004067;NM_001293070	TSS1500;Body;5'UTR;Body;Body				CPVL;CHN2	ENST00000409850.1;ENST00000437527.1;ENST00000455544.1;ENST00000546235.1;ENST00000409964.2	TSS1500;TSS1500;TSS1500;TSS1500;TSS1500				0.286355	-2.12057	4.83984	3.00508e-06	0.00290276	4.30613
cg26525025	chr12	52521183	+		OpenSea											chr12:52519960-52521378	chr12:52519109-52521329	0.267274	-2.30239	4.83956	3.00883e-06	0.00290276	4.305
cg24096323	chr14	70129013	-		OpenSea	KIAA0247	NM_014734	Body					ENST00000556993.1	5'UTR			chr14:70128924-70130357	-0.239735	1.82136	-4.83949	3.0097e-06	0.00290276	4.30474
cg00233464	chr1	12213275	+		OpenSea				chr1:12213128-12213128						chr1:12213120-12213835			0.44091	-2.60672	4.83949	3.00975e-06	0.00290276	4.30473
cg14519323	chr9	37432946	-		OpenSea	GRHPR	NM_012203	Body				GRHPR;GRHPR;RP11-397D12.6	ENST00000460882.1;ENST00000491488.1;ENST00000497693.1;ENST00000480596.1;ENST00000438860.2;ENST00000494290.1;ENST00000512404.1	5'UTR;5'UTR;5'UTR;5'UTR;3'UTR;3'UTR;5'UTR	chr9:37432885-37433110			0.372879	-2.11871	4.8393	3.01223e-06	0.00290276	4.30398
cg05316708	chr2	204815887	+		OpenSea	ICOS	NM_012092	Body	chr2:204815782-204815782									-0.38903	1.01278	-4.83888	3.0178e-06	0.00290276	4.30231
cg07692853	chr12	25404568	+		OpenSea	KRAS;KRAS	NM_004985;NM_033360	TSS1500;TSS1500				KRAS;KRAS;KRAS;KRAS	ENST00000256078.4;ENST00000556131.1;ENST00000311936.3;ENST00000557334.1	TSS1500;TSS1500;TSS1500;TSS1500		chr12:25402745-25405000	chr12:25402454-25405189	0.388929	-3.00135	4.83877	3.01922e-06	0.00290276	4.30189
cg17651625	chr19	39140474	+	chr19:39138062-39138570	S_Shore	ACTN4	NM_004924	Body					ENST00000495553.1	5'UTR	chr19:39138665-39140755			0.324997	-1.79292	4.83829	3.02559e-06	0.00290516	4.29998
cg21374048	chr17	56013560	-		OpenSea							CUEDC1	ENST00000407144.1	5'UTR	chr17:56013185-56013790			0.360182	-2.41796	4.83769	3.03355e-06	0.00290909	4.29761
cg13105122	chr8	66718909	-		OpenSea	PDE7A	NM_001242318	Body					ENST00000519231.1;ENST00000519626.1;ENST00000523253.1	3'UTR;3'UTR;5'UTR	chr8:66718800-66719190			-0.272775	0.58167	-4.83703	3.04243e-06	0.00291033	4.29497
cg05237310	chr22	24186559	-		OpenSea				chr22:24186544-24186544	22:24186525-24186940	Unclassified				chr22:24186485-24187355			0.302109	-4.4483	4.83686	3.04475e-06	0.00291033	4.29428
cg07606326	chr22	43291214	+		OpenSea	PACSIN2;PACSIN2;PACSIN2	NM_001184971;NM_001184970;NM_007229	Body;Body;Body	chr22:43291113-43291113				ENST00000445706.1	3'UTR	chr22:43291045-43291475			0.431331	-2.73882	4.83673	3.04647e-06	0.00291033	4.29377
cg09618400	chr12	6723242	+		OpenSea					12:6722328-6724243	Unclassified				chr12:6721865-6723795			0.54208	-2.65087	4.83596	3.05679e-06	0.0029123	4.29071
cg21233791	chr22	48495674	+		OpenSea												chr22:48492417-48495813	0.244657	-0.561929	4.83568	3.06055e-06	0.0029123	4.2896
cg22351924	chr1	27994914	+	chr1:27994727-27995031	Island	IFI6;IFI6;IFI6	NM_022872;NM_002038;NM_022873	Body;Body;Body				RP11-288L9.4	ENST00000430683.1	TSS1500	chr1:27994720-27995515			-0.323753	1.71109	-4.83555	3.06229e-06	0.0029123	4.28909
cg05969889	chr6	143418703	-		OpenSea	AIG1;AIG1;AIG1;AIG1	NM_001286588;NM_001286589;NM_001286587;NM_016108	Body;Body;Body;Body		6:143418283-143418818	Unclassified_Cell_type_specific	RP1-45I4.2	ENST00000423500.1	3'UTR	chr6:143418380-143418710			-0.345579	1.07361	-4.83508	3.06859e-06	0.0029123	4.28723
cg22635096	chr21	46550644	+	chr21:46553606-46554412	N_Shelf	ADARB1;ADARB1;ADARB1;ADARB1;ADARB1;ADARB1;ADARB1	NM_015833;NM_001160230;NM_001112;NR_027674;NR_027672;NM_015834;NR_027673	5'UTR;5'UTR;5'UTR;Body;Body;5'UTR;Body				ADARB1;ADARB1;ADARB1	ENST00000449478.1;ENST00000464215.1;ENST00000462214.1;ENST00000460734.1;ENST00000539917.1;ENST00000389861.3;ENST00000437626.1	5'UTR;5'UTR;5'UTR;5'UTR;5'UTR;5'UTR;5'UTR	chr21:46550480-46550715			0.371633	-1.74073	4.83472	3.07348e-06	0.0029123	4.28579
cg18679416	chr2	158261028	+		OpenSea					2:158260904-158261298	Unclassified				chr2:158260940-158261215			-0.452715	-3.93648	-4.83469	3.07379e-06	0.0029123	4.2857
cg13503382	chr1	4726757	-	chr1:4726576-4726867	Island	AJAP1;AJAP1	NM_018836;NM_001042478	Body;Body							chr1:4726720-4727090			-0.301689	0.273743	-4.83423	3.08007e-06	0.0029123	4.28385
cg04872689	chr2	68592375	+		OpenSea	PLEK;PLEK	NM_002664;NM_002664	1stExon;5'UTR				AC015969.3;PLEK;PLEK	ENST00000366218.2;ENST00000234313.7;ENST00000234313.7	3'UTR;5'UTR;1stExon	chr2:68592220-68592495			0.46104	-3.04902	4.83417	3.08084e-06	0.0029123	4.28363
cg23877404	chr5	40379060	-		OpenSea											chr5:40378119-40379128		0.333388	-2.33579	4.83398	3.08345e-06	0.0029123	4.28286
cg11499323	chr11	45114907	+		OpenSea	PRDM11	NR_046338	TSS1500				PRDM11	ENST00000263765.4	TSS1500	chr11:45114600-45115295			0.352542	-3.27846	4.83368	3.08748e-06	0.00291245	4.28168
cg05044173	chr12	6898500	-		OpenSea	CD4	NM_000616	TSS200		12:6898385-6898881	Promoter_Associated_Cell_type_specific	CD4;CD4	ENST00000011653.4;ENST00000536610.1;ENST00000535707.1;ENST00000544344.1;ENST00000535466.1;ENST00000536590.1;ENST00000539492.1	TSS200;TSS200;5'UTR;TSS1500;TSS1500;TSS1500;TSS1500			chr12:6898313-6899051	-0.226054	-0.456091	-4.83205	3.10973e-06	0.00292975	4.27519
cg04232823	chr6	41910253	+	chr6:41908745-41909711	S_Shore	CCND3;CCND3;CCND3;CCND3;CCND3;CCND3	NM_001760;NM_001136125;NM_001287427;NM_001136126;NM_001287434;NM_001136017	TSS1500;TSS1500;TSS1500;5'UTR;5'UTR;5'UTR				CCND3;CCND3;CCND3;CCND3;CCND3;CCND3;CCND3;CCND3	ENST00000512426.1;ENST00000372987.4;ENST00000414200.2;ENST00000510058.1;ENST00000372991.4;ENST00000511686.1;ENST00000513956.1;ENST00000508143.1;ENST00000415497.2;ENST00000505672.1;ENST00000511161.1;ENST00000505884.1;ENST00000514382.1;ENST00000502771.1;ENST00000510503.1;ENST00000372988.4;ENST00000511642.1;ENST00000514588.1	TSS1500;TSS1500;TSS1500;TSS1500;TSS1500;3'UTR;3'UTR;5'UTR;5'UTR;3'UTR;3'UTR;3'UTR;3'UTR;5'UTR;5'UTR;5'UTR;5'UTR;5'UTR		chr6:41908031-41910426	chr6:41897070-41910647	-0.275417	-0.274435	-4.83068	3.12844e-06	0.00294369	4.26977
cg06512918	chr1	228350199	-	chr1:228353108-228353986	N_Shelf					1:228349968-228350211	Unclassified_Cell_type_specific				chr1:228350085-228350690			0.205412	-1.87388	4.83013	3.13603e-06	0.00294555	4.26758
cg07136671	chr2	240066610	+		OpenSea	HDAC4	NM_006037	Body		2:240065029-240067042	Gene_Associated	HDAC4;HDAC4	ENST00000461113.1;ENST00000543185.1;ENST00000553145.1;ENST00000463007.1;ENST00000493582.1;ENST00000535493.1	3'UTR;5'UTR;3'UTR;3'UTR;3'UTR;3'UTR		chr2:240064696-240067165	chr2:240066319-240067144	0.30478	0.615538	4.82986	3.13974e-06	0.00294555	4.26651
cg24388061	chr8	141249678	-		OpenSea	TRAPPC9;TRAPPC9	NM_001160372;NM_031466	Body;Body					ENST00000517667.1;ENST00000518839.1;ENST00000521667.1;ENST00000520532.1	TSS1500;3'UTR;3'UTR;3'UTR	chr8:141249305-141249795			-0.176108	1.35566	-4.82968	3.14218e-06	0.00294555	4.26581
cg19271668	chr22	36607445	-		OpenSea										chr22:36607340-36607570			0.335812	-3.04287	4.82859	3.1573e-06	0.00295106	4.26147
cg12759387	chr1	27849177	+		OpenSea				chr1:27848725-27848725	1:27848852-27850253	Promoter_Associated				chr1:27847840-27849915			-0.237484	-0.341592	-4.82843	3.15952e-06	0.00295106	4.26084
cg21586203	chr7	105650441	+	chr7:105650026-105650233	S_Shore	FLJ23834	NM_152750	Body		7:105649395-105650744	Unclassified	CDHR3;CDHR3	ENST00000470188.1;ENST00000496633.1;ENST00000541203.1	5'UTR;3'UTR;3'UTR	chr7:105649945-105650595			0.198451	-2.4079	4.8284	3.15986e-06	0.00295106	4.26074
cg04435807	chr10	90610522	-		OpenSea	ANKRD22	NM_144590	Body										0.259469	1.15766	4.82727	3.17557e-06	0.00296205	4.25626
cg22051854	chr1	39734340	-		OpenSea	MACF1	NM_012090	Body				MACF1	ENST00000496804.1;ENST00000496804.1;ENST00000372900.2;ENST00000530262.1;ENST00000530262.1	5'UTR;1stExon;TSS200;5'UTR;1stExon		chr1:39733867-39734456	chr1:39733753-39736520	0.336649	-0.880424	4.82491	3.20865e-06	0.00298877	4.24689
cg15046164	chr19	5177024	+		OpenSea										chr19:5176900-5177090			0.351609	-1.04754	4.82446	3.21505e-06	0.00298877	4.24509
cg11867686	chr11	67169368	+	chr11:67168616-67169098	S_Shore	PPP1CA;PPP1CA;PPP1CA;PPP1CA;PPP1CA;PPP1CA	NM_001008709;NM_002708;NM_206873;NM_001008709;NM_206873;NM_002708	5'UTR;5'UTR;1stExon;1stExon;5'UTR;1stExon		11:67168258-67169974	Promoter_Associated	PPP1CA;PPP1CA;PPP1CA;PPP1CA;PPP1CA	ENST00000376745.4;ENST00000532446.1;ENST00000376745.4;ENST00000527663.1;ENST00000312989.7;ENST00000526510.1;ENST00000529724.1;ENST00000358239.4;ENST00000537694.1	1stExon;TSS1500;5'UTR;TSS200;TSS200;TSS1500;TSS200;TSS200;3'UTR	chr11:67168920-67169850			-0.33231	-3.2582	-4.82438	3.21616e-06	0.00298877	4.24478
cg03408433	chr12	108733370	+		OpenSea	CMKLR1;CMKLR1;CMKLR1	NM_001142344;NM_001142343;NM_004072	TSS1500;TSS1500;TSS1500				CMKLR1;CMKLR1;CMKLR1	ENST00000552995.1;ENST00000312143.7;ENST00000550402.1	TSS1500;TSS1500;TSS1500	chr12:108732765-108733595			0.300381	-3.05704	4.82409	3.22027e-06	0.0029889	4.24363
cg07039683	chr2	232248695	-		OpenSea										chr2:232248400-232248775			0.291034	-1.1353	4.82316	3.23341e-06	0.00299739	4.23995
cg26742440	chr11	73472391	-	chr11:73471275-73472483	Island	RAB6A;RAB6A	NM_002869;NM_198896	TSS200;TSS200		11:73472058-73472598	Promoter_Associated	RAB6A;RAB6A;RAB6A;RAB6A;RAB6A	ENST00000536566.1;ENST00000541973.1;ENST00000400470.2;ENST00000545625.1;ENST00000537446.1;ENST00000541795.1;ENST00000535748.1;ENST00000541588.1;ENST00000336083.3;ENST00000542366.1;ENST00000540771.1;ENST00000393571.4;ENST00000539750.1;ENST00000310653.5	TSS1500;TSS1500;TSS1500;TSS1500;TSS1500;TSS1500;TSS1500;TSS1500;TSS1500;TSS1500;TSS1500;TSS1500;TSS1500;TSS1500	chr11:73472125-73472475			-0.170055	-4.42391	-4.82153	3.25664e-06	0.0030152	4.23348
cg14332439	chr6	90819008	-		OpenSea	BACH2;BACH2	NM_021813;NM_001170794	5'UTR;5'UTR	chr6:90818937-90818937			BACH2;BACH2;BACH2	ENST00000257749.4;ENST00000537989.1;ENST00000470301.1;ENST00000493201.1;ENST00000472023.1;ENST00000494747.1	5'UTR;5'UTR;3'UTR;3'UTR;3'UTR;3'UTR	chr6:90818940-90819155			0.325967	-3.27124	4.82119	3.26149e-06	0.00301597	4.23213
cg27104271	chr11	74862127	-		OpenSea	SLCO2B1;SLCO2B1;SLCO2B1;SLCO2B1	NM_001145212;NM_007256;NM_007256;NM_001145212	5'UTR;1stExon;5'UTR;1stExon				SLCO2B1;SLCO2B1;SLCO2B1;SLCO2B1;SLCO2B1;SLCO2B1;SLCO2B1;SLCO2B1;SLCO2B1;SLCO2B1;SLCO2B1	ENST00000530556.1;ENST00000534004.1;ENST00000525650.1;ENST00000289575.5;ENST00000289575.5;ENST00000341411.4;ENST00000454962.2;ENST00000532236.1;ENST00000531756.1;ENST00000531756.1;ENST00000531457.1;ENST00000531457.1;ENST00000341411.4;ENST00000532236.1;ENST00000526660.1;ENST00000531713.1	TSS1500;TSS1500;TSS200;5'UTR;1stExon;1stExon;TSS200;1stExon;5'UTR;1stExon;1stExon;5'UTR;5'UTR;5'UTR;5'UTR;5'UTR	chr11:74861925-74862175			0.178967	-2.97185	4.81936	3.28767e-06	0.00303287	4.22491
cg23392358	chr19	958947	+		OpenSea	ARID3A	NM_005224	Body							chr19:958925-959175			-0.351206	1.02303	-4.81935	3.28785e-06	0.00303287	4.22486
cg25148131	chr11	69491102	-	chr11:69489754-69490329	S_Shore	ORAOV1	NM_153451	TSS1500				ORAOV1;ORAOV1;ORAOV1;ORAOV1;ORAOV1;ORAOV1	ENST00000441922.2;ENST00000543023.1;ENST00000535542.1;ENST00000355486.3;ENST00000535657.1;ENST00000539414.1;ENST00000536870.1;ENST00000376587.3;ENST00000279147.4;ENST00000543562.1;ENST00000542341.1	TSS1500;TSS1500;TSS1500;TSS1500;TSS1500;TSS1500;TSS1500;TSS1500;TSS1500;TSS1500;TSS1500			chr11:69476400-69491287	-0.176755	1.4114	-4.81876	3.2963e-06	0.00303432	4.22254
cg11526198	chr1	23854847	+	chr1:23857033-23858089	N_Shelf	E2F2	NM_004091	Body		1:23854510-23855373	Unclassified_Cell_type_specific				chr1:23854540-23855015			0.29107	-4.3363	4.81868	3.2975e-06	0.00303432	4.22221
cg02116986	chr5	158067254	-		OpenSea					5:158067186-158067398	Unclassified_Cell_type_specific				chr5:158067080-158067495			0.238448	0.723087	4.81777	3.31068e-06	0.00304272	4.21861
cg10509784	chr15	70011565	+		OpenSea				chr15:70011327-70011327						chr15:70011345-70011595			0.442081	-2.8137	4.81722	3.31867e-06	0.00304634	4.21643
cg08655844	chr7	55640714	-	chr7:55639277-55640599	S_Shore	VOPP1	NM_030796	TSS1500				VOPP1;VOPP1;RP11-310H4.1;VOPP1;VOPP1	ENST00000427700.1;ENST00000462326.1;ENST00000453112.1;ENST00000452832.1;ENST00000285279.5;ENST00000454777.1;ENST00000471168.1;ENST00000428648.1	TSS1500;TSS1500;TSS1500;TSS1500;TSS1500;TSS200;TSS200;TSS1500	chr7:55640100-55641075			0.243784	-2.67345	4.81651	3.32905e-06	0.0030505	4.21361
cg02620741	chr6	37515893	+		OpenSea					6:37515255-37516048	Unclassified_Cell_type_specific	RP1-153P14.5;RP1-153P14.3	ENST00000414875.2;ENST00000445172.1	5'UTR;TSS1500	chr6:37515825-37516115			0.259865	-2.77194	4.81635	3.33133e-06	0.0030505	4.21299
cg23881424	chr7	3108418	-		OpenSea				chr7:3108356-3108356						chr7:3108180-3108570			0.309509	-3.59069	4.81555	3.34301e-06	0.00305572	4.20983
cg14515199	chr8	102122136	-		OpenSea					8:102121875-102122139	Promoter_Associated				chr8:102122065-102122555			0.417136	-1.98218	4.81515	3.34889e-06	0.00305572	4.20824
cg26003388	chr17	76129533	+	chr17:76127521-76128406	S_Shore	TMC8;TMC6	NM_152468;NM_007267	Body;TSS1500				TMC6	ENST00000322914.2	TSS1500	chr17:76129385-76130215			-0.439825	1.10353	-4.81513	3.34924e-06	0.00305572	4.20815
cg11897776	chr20	62434391	+	chr20:62433937-62434203	S_Shore	ZBTB46	NM_025224	5'UTR				ZBTB46;ZBTB46	ENST00000245663.3;ENST00000302995.2	5'UTR;5'UTR	chr20:62434345-62434590			0.382376	-0.291655	4.81472	3.35525e-06	0.00305749	4.20653
cg23118099	chr11	66463792	-		OpenSea	SPTBN2	NM_006946	Body					ENST00000530665.1	3'UTR		chr11:66463542-66464471		-0.314704	0.170154	-4.81444	3.35937e-06	0.00305753	4.20542
cg25853582	chr3	68039533	+		OpenSea	FAM19A1	NM_001252216	TSS1500										0.201801	1.75663	4.81376	3.3694e-06	0.00306056	4.20272
cg03486961	chr9	123648936	+		OpenSea	PHF19	NM_001286840	Body							chr9:123648240-123649150			0.260734	-0.557657	4.81366	3.37085e-06	0.00306056	4.20233
cg10022349	chr14	75041541	-		OpenSea	LTBP2	NM_000428	Body	chr14:75041346-75041346			LTBP2	ENST00000556359.1;ENST00000557425.1	5'UTR;3'UTR	chr14:75041365-75041795			0.304465	-0.0290276	4.81296	3.38113e-06	0.00306619	4.19958
cg01693305	chr1	19813311	+	chr1:19811703-19812644	S_Shore	CAPZB	NM_004930	TSS1500				CAPZB;CAPZB;CAPZB;CAPZB;CAPZB	ENST00000375142.1;ENST00000264202.6;ENST00000482808.1;ENST00000264203.3;ENST00000459967.1;ENST00000401084.2	TSS1500;TSS1500;TSS1500;TSS1500;TSS1500;TSS1500	chr1:19813065-19813455			-0.366934	0.86067	-4.812	3.39547e-06	0.00307101	4.19576
cg03738400	chr15	85590579	+		OpenSea	PDE8A;PDE8A;PDE8A	NM_001243137;NM_173454;NM_002605	5'UTR;Body;Body		15:85590534-85590762	Unclassified_Cell_type_specific	PDE8A	ENST00000557957.1	5'UTR	chr15:85590485-85590735			0.339416	-3.66036	4.81164	3.40072e-06	0.00307101	4.19436
cg19360064	chr16	70462214	+		OpenSea	ST3GAL2	NM_006927	5'UTR	chr16:70461908-70461908	16:70462015-70462726	Unclassified	ST3GAL2;ST3GAL2	ENST00000342907.2;ENST00000566097.1;ENST00000567586.1	5'UTR;3'UTR;3'UTR	chr16:70461965-70463215			0.47911	-2.58281	4.81135	3.40513e-06	0.00307101	4.19319
cg19576697	chr5	176837920	-		OpenSea	F12	NM_000505	TSS1500				F12	ENST00000253496.3;ENST00000502598.1;ENST00000506296.1	TSS1500;5'UTR;5'UTR		chr5:176837708-176838269		0.411527	-1.32356	4.81133	3.40536e-06	0.00307101	4.19313
cg11761634	chr7	133236333	+		OpenSea	EXOC4	NM_021807	Body					ENST00000483800.1;ENST00000486013.1;ENST00000486409.1	TSS200;5'UTR;5'UTR				0.165363	1.26211	4.81123	3.4069e-06	0.00307101	4.19272
cg23547892	chr14	93170710	-		OpenSea	LGMN;LGMN	NM_001008530;NM_005606	Body;Body					ENST00000556790.1;ENST00000557609.1	3'UTR;3'UTR	chr14:93170680-93171170			0.399547	-2.55891	4.80938	3.43463e-06	0.0030923	4.1854
cg27640348	chr3	128035270	-		OpenSea	EEFSEC	NM_021937	Body		3:128035113-128035932	Unclassified_Cell_type_specific		ENST00000484438.1	5'UTR				-0.491086	1.18209	-4.80886	3.44242e-06	0.0030956	4.18335
cg11678063	chr6	136950275	+		OpenSea	LOC101928461;MAP3K5	NR_125858;NM_005923	Body;Body				RN5S219;RP3-325F22.3;MAP3K5	ENST00000390940.1;ENST00000432477.1;ENST00000355845.4	TSS1500;TSS200;5'UTR	chr6:136950180-136950450			-0.266392	2.20563	-4.80778	3.45867e-06	0.00310046	4.1791
cg25739742	chr10	63540323	-		OpenSea				chr10:63540272-63540272						chr10:63540220-63540430			0.369062	-0.600838	4.80742	3.46422e-06	0.00310046	4.17765
cg01568397	chr1	25393447	-		OpenSea							RP4-799D16.1	ENST00000424084.1	3'UTR		chr1:25392994-25394161		0.292633	-0.225962	4.80725	3.46674e-06	0.00310046	4.17699
cg09778948	chr16	11888156	-	chr16:11890324-11891521	N_Shelf	ZC3H7A	NM_014153	5'UTR		16:11887780-11888205	Promoter_Associated_Cell_type_specific	ZC3H7A;ZC3H7A	ENST00000575170.1;ENST00000576018.1;ENST00000574995.1;ENST00000571198.1;ENST00000572781.1;ENST00000355758.4	3'UTR;5'UTR;5'UTR;5'UTR;5'UTR;5'UTR			chr16:11886068-11888187	-0.180706	1.39101	-4.80724	3.46689e-06	0.00310046	4.17695
cg17863024	chr10	11570075	-		OpenSea	USP6NL;USP6NL	NM_001080491;NM_014688	Body;Body							chr10:11569780-11570190			0.371013	-2.07485	4.80636	3.48026e-06	0.00310046	4.17347
cg26686068	chr4	7700686	+		OpenSea	SORCS2	NM_020777	Body		4:7699880-7701009	Unclassified					chr4:7697821-7707765	chr4:7700267-7700765	0.210035	-0.37693	4.80535	3.49562e-06	0.00310046	4.16949
cg07605946	chr1	23613027	+		OpenSea	LINC01355	NR_110616	TSS1500				RP5-1057J7.6	ENST00000566551.1	1stExon	chr1:23612940-23613170			-0.238618	2.0865	-4.80528	3.49673e-06	0.00310046	4.16921
cg04011247	chr12	25102274	-	chr12:25101607-25102073	S_Shore	BCAT1;BCAT1	NM_005504;NM_005504	1stExon;5'UTR		12:25101345-25102494	Promoter_Associated	BCAT1;BCAT1;RP11-662I13.2;BCAT1;BCAT1	ENST00000261192.7;ENST00000261192.7;ENST00000546353.1;ENST00000539780.1;ENST00000546285.1;ENST00000355164.3;ENST00000342945.5	1stExon;5'UTR;5'UTR;TSS1500;TSS1500;TSS1500;TSS1500	chr12:25102220-25102470			0.564628	-4.07735	4.80495	3.50174e-06	0.00310046	4.16791
cg16973527	chr15	70767570	-		OpenSea				chr15:70767457-70767457	15:70767432-70767998	Unclassified_Cell_type_specific				chr15:70766725-70767975			0.360246	-4.26301	4.80494	3.50198e-06	0.00310046	4.16785
cg24910374	chr17	39554160	-		OpenSea	KRT31	NM_002277	TSS1500				KRT31	ENST00000251645.2	TSS1500		chr17:39553835-39554413		0.151905	1.54722	4.80482	3.50378e-06	0.00310046	4.16739
cg14477767	chr4	170195438	+	chr4:170191357-170192844	S_Shelf										chr4:170195145-170195470			-0.500911	1.1649	-4.8048	3.50405e-06	0.00310046	4.16732
cg05447875	chr2	231583339	+		OpenSea	CAB39;CAB39;CAB39	NM_016289;NM_001130849;NM_001130850	5'UTR;5'UTR;5'UTR				CAB39;CAB39	ENST00000258418.5;ENST00000410084.3	5'UTR;5'UTR	chr2:231583240-231583415			-0.150774	0.581954	-4.80456	3.50784e-06	0.00310046	4.16634
cg00133116	chr2	3149709	+		OpenSea							AC019118.3	ENST00000419347.1	TSS200	chr2:3148285-3149955			0.262772	-3.07353	4.80451	3.50858e-06	0.00310046	4.16615
cg04018282	chr11	85863245	-		OpenSea							U6	ENST00000364007.1	TSS1500	chr11:85861980-85863575			0.311832	-2.70663	4.80433	3.51137e-06	0.00310046	4.16543
cg13434489	chr1	3189088	+		OpenSea	PRDM16;PRDM16	NM_022114;NM_199454	Body;Body				PRDM16	ENST00000512462.1;ENST00000463591.1	5'UTR;5'UTR		chr1:3183495-3189875		-0.398937	2.37548	-4.80419	3.51346e-06	0.00310046	4.1649
cg11893698	chr8	143463667	+		OpenSea	TSNARE1	NM_145003	5'UTR				TSNARE1;TSNARE1;TSNARE1	ENST00000520462.1;ENST00000519651.1;ENST00000307180.3;ENST00000524325.1;ENST00000518720.1	5'UTR;5'UTR;5'UTR;5'UTR;5'UTR	chr8:143463205-143463695			0.388556	2.41131	4.80396	3.51706e-06	0.00310046	4.16397
cg08370869	chr1	193648305	-		OpenSea							RP11-21J7.1	ENST00000448412.1	5'UTR				0.188205	1.5644	4.80389	3.51803e-06	0.00310046	4.16372
cg06709297	chr2	10302454	-		OpenSea	C2orf48	NM_182626	Body							chr2:10302085-10302590			-0.314215	1.32114	-4.80255	3.53873e-06	0.00311419	4.15842
cg07573085	chr4	1832536	-	chr4:1828588-1828802	S_Shelf	LETM1	NM_012318	Body				LETM1	ENST00000511977.1;ENST00000417150.2	3'UTR;3'UTR	chr4:1832460-1832635			0.316339	-1.07266	4.802	3.54733e-06	0.00311419	4.15623
cg21480740	chr7	158819193	-	chr7:158817175-158817629	S_Shore							AC004863.6	ENST00000413238.1	5'UTR	chr7:158818825-158819755			-0.243262	1.07102	-4.80194	3.54824e-06	0.00311419	4.156
cg10468474	chr17	9953988	+		OpenSea	GAS7	NM_201433	Body	chr17:9953965-9953965			GAS7	ENST00000540214.1	5'UTR	chr17:9953905-9954410			0.437974	-2.0291	4.80181	3.55019e-06	0.00311419	4.1555
cg18018562	chr10	133980672	+		OpenSea	JAKMIP3	NM_001105521	3'UTR				JAKMIP3;JAKMIP3	ENST00000477275.1;ENST00000298622.4	5'UTR;3'UTR		chr10:133980515-133984991		-0.130409	0.959991	-4.80091	3.56426e-06	0.00312288	4.15193
cg02234008	chr12	113860255	-		OpenSea	SDSL;SDSL;SDSL;SDSL	NM_001304993;NM_138432;NM_001304993;NM_138432	1stExon;1stExon;5'UTR;5'UTR				SDSL;SDSL;SDSL;SDSL	ENST00000403593.4;ENST00000403593.4;ENST00000547802.1;ENST00000553248.1;ENST00000553248.1;ENST00000345635.4;ENST00000345635.4	1stExon;5'UTR;TSS200;1stExon;5'UTR;1stExon;5'UTR	chr12:113859920-113860275			0.309257	-3.26669	4.80055	3.56986e-06	0.00312414	4.15051
cg21832802	chr4	185214840	+		OpenSea				chr4:185214730-185214730						chr4:185214720-185214970			0.501322	-2.85335	4.79918	3.59132e-06	0.00313524	4.14509
cg21608605	chr6	152128258	-	chr6:152128822-152129771	N_Shore	ESR1;ESR1;ESR1;ESR1	NM_000125;NM_001122740;NM_001122741;NM_001122742	TSS1500;TSS200;5'UTR;5'UTR				ESR1;ESR1;ESR1;ESR1;ESR1;ESR1;ESR1;ESR1;ESR1	ENST00000338799.5;ENST00000456483.2;ENST00000206249.3;ENST00000406599.1;ENST00000347491.5;ENST00000431590.2;ENST00000488573.1;ENST00000446550.1;ENST00000443427.1;ENST00000431219.2;ENST00000473497.1;ENST00000404742.1	5'UTR;5'UTR;TSS1500;TSS1500;TSS1500;TSS1500;TSS1500;TSS200;TSS200;5'UTR;5'UTR;5'UTR	chr6:152128245-152129815			0.229329	-3.90321	4.79917	3.59142e-06	0.00313524	4.14507
cg22067466	chr1	246873298	-		OpenSea										chr1:246873140-246873475			0.475942	-2.80962	4.79894	3.59507e-06	0.00313524	4.14415
cg25973395	chr9	71394828	-	chr9:71394793-71395492	Island	FAM122A;PIP5K1B;PIP5K1B	NM_138333;NM_001278253;NM_003558	TSS200;5'UTR;5'UTR		9:71394071-71395858	Unclassified	FAM122A;FAM122A;PIP5K1B;PIP5K1B;PIP5K1B	ENST00000394264.3;ENST00000377279.3;ENST00000472907.1;ENST00000541509.1;ENST00000377290.1;ENST00000419747.2;ENST00000377284.1;ENST00000437200.1;ENST00000440050.1	TSS200;TSS200;5'UTR;5'UTR;5'UTR;5'UTR;5'UTR;5'UTR;5'UTR	chr9:71394780-71395535			-0.444436	-3.13889	-4.79866	3.59938e-06	0.00313536	4.14307
cg13962153	chr1	36644157	-	chr1:36643955-36644327	Island	MAP7D1	NM_018067	Body					ENST00000487131.2;ENST00000487114.1;ENST00000532131.1;ENST00000532131.1	5'UTR;TSS1500;1stExon;5'UTR	chr1:36643865-36644235			-0.094569	1.7577	-4.79781	3.61287e-06	0.00314029	4.13969
cg09347789	chr7	99967042	+		OpenSea				chr7:99966641-99966641	7:99966763-99967114	Unclassified_Cell_type_specific		ENST00000432297.1	5'UTR	chr7:99966765-99967095			0.513009	-2.99344	4.79777	3.6134e-06	0.00314029	4.13956
cg06032105	chr19	49605670	+		OpenSea	SNRNP70;SNRNP70	NM_003089;NM_001301069	Body;Body				SNRNP70;SNRNP70;SNRNP70	ENST00000544278.1;ENST00000438617.2;ENST00000401730.1	TSS200;3'UTR;3'UTR		chr19:49605356-49608351	chr19:49605350-49618618	-0.148351	1.30484	-4.79654	3.63296e-06	0.00315297	4.13468
cg22352499	chr22	30812642	+		OpenSea	SEC14L2;SEC14L2	NM_012429;NM_033382	Body;3'UTR				SEC14L2	ENST00000405717.3;ENST00000478762.1;ENST00000454552.1;ENST00000431544.1;ENST00000467218.1;ENST00000464335.1;ENST00000464734.1	3'UTR;5'UTR;3'UTR;5'UTR;5'UTR;5'UTR;5'UTR	chr22:30812500-30812710			-0.190043	1.30101	-4.79632	3.63639e-06	0.00315297	4.13383
cg19239937	chr20	31148808	-		OpenSea	NOL4L	NM_001256798	Body		20:31148702-31148989	Unclassified_Cell_type_specific	RP11-410N8.3	ENST00000413983.1;ENST00000485364.1	TSS200;3'UTR	chr20:31148745-31148975			0.400857	-2.4046	4.79382	3.67627e-06	0.00318065	4.12398
cg08153306	chr1	33978368	-		OpenSea										chr1:33978245-33978535			-0.38664	0.281751	-4.79379	3.67679e-06	0.00318065	4.12385
cg23166614	chr21	40127831	-		OpenSea	LINC00114;LINC00114	NR_027066;NR_027065	Body;Body	chr21:40127775-40127775			LINC00114	ENST00000442549.1;ENST00000553129.1	3'UTR;3'UTR	chr21:40127600-40128110			0.348536	-3.41689	4.79293	3.69072e-06	0.00318884	4.12043
cg06566488	chr5	90428437	+		OpenSea	ADGRV1;ADGRV1	NR_003149;NM_032119	Body;Body	chr5:90428420-90428420			GPR98	ENST00000399043.4	3'UTR	chr5:90428380-90428570			-0.241623	0.524625	-4.79268	3.69475e-06	0.00318884	4.11945
cg06177428	chr20	557968	-		OpenSea					20:557789-558679	Unclassified_Cell_type_specific				chr20:557820-558030			0.359957	-0.061447	4.79057	3.72887e-06	0.0032068	4.11114
cg03390829	chr1	51734196	-		OpenSea	RNF11	NM_014372	Body				RNF11	ENST00000486691.1;ENST00000494873.1	TSS1500;5'UTR	chr1:51733780-51734655			0.489735	-2.24374	4.79044	3.73103e-06	0.0032068	4.11062
cg16623710	chr22	45073049	+		OpenSea	PRR5;PRR5;PRR5;PRR5;PRR5;PRR5	NM_001017529;NM_015366;NM_001017530;NM_001017528;NM_015366;NM_001017530	5'UTR;1stExon;5'UTR;5'UTR;5'UTR;1stExon		22:45072910-45073213	Unclassified_Cell_type_specific	PRR5;PRR5;PRR5;PRR5;PRR5;PRR5	ENST00000492475.1;ENST00000006251.7;ENST00000404016.1;ENST00000459857.1;ENST00000403581.1;ENST00000492289.1;ENST00000432186.1;ENST00000492475.1;ENST00000006251.7;ENST00000404016.1;ENST00000459857.1;ENST00000492289.1	1stExon;1stExon;1stExon;1stExon;5'UTR;1stExon;5'UTR;5'UTR;5'UTR;5'UTR;5'UTR;5'UTR	chr22:45072520-45073135			0.31733	-3.53494	4.7903	3.7332e-06	0.0032068	4.11009
cg18509365	chr1	157964753	-	chr1:157963540-157963947	S_Shore	KIRREL;KIRREL	NM_018240;NM_001286349	Body;Body	chr1:157964633-157964633	1:157964460-157966109	Unclassified	KIRREL	ENST00000360089.4	5'UTR	chr1:157964440-157965295			-0.206113	0.276188	-4.79029	3.73346e-06	0.0032068	4.11003
cg19956836	chr11	57241448	+	chr11:57243681-57244463	N_Shelf	RTN4RL2	NM_178570	Body		11:57241192-57242957	Unclassified_Cell_type_specific				chr11:57240805-57242495			0.41655	-2.9634	4.78971	3.74287e-06	0.0032068	4.10776
cg01373691	chr16	71917765	-	chr16:71917738-71918542	Island	ZNF821;ATXN1L	NM_017530;NR_024612	TSS1500;Body		16:71916198-71918815	Promoter_Associated	ZNF821;ZNF821;RP11-498D10.4;ZNF821;ZNF821;ZNF821	ENST00000562677.1;ENST00000313565.6;ENST00000568666.1;ENST00000562797.1;ENST00000568961.1;ENST00000564134.1;ENST00000562985.1;ENST00000568322.1;ENST00000569119.1;ENST00000562808.1;ENST00000563827.1;ENST00000446827.2;ENST00000540296.1;ENST00000565601.1;ENST00000565843.1;ENST00000564943.1;ENST00000569186.1;ENST00000561700.1	3'UTR;5'UTR;5'UTR;5'UTR;5'UTR;5'UTR;5'UTR;5'UTR;3'UTR;TSS1500;TSS1500;TSS1500;TSS1500;TSS1500;TSS1500;3'UTR;3'UTR;3'UTR	chr16:71917645-71917895			-0.281433	-1.80039	-4.78952	3.74599e-06	0.0032068	4.107
cg25960854	chr19	1160184	+	chr19:1157315-1158900	S_Shore	SBNO2	NM_014963	5'UTR		19:1160062-1160325	Unclassified_Cell_type_specific	SBNO2	ENST00000361757.2	5'UTR	chr19:1160025-1160210			0.336686	-0.39259	4.78928	3.74984e-06	0.0032068	4.10608
cg10051213	chr9	456725	-		OpenSea	DOCK8;DOCK8;DOCK8	NM_203447;NM_001193536;NM_001190458	Body;Body;Body				RP11-165F24.3;DOCK8	ENST00000415004.1;ENST00000287364.3;ENST00000495184.1	TSS1500;3'UTR;5'UTR				-0.193401	1.68638	-4.78921	3.75103e-06	0.0032068	4.10579
cg09154528	chr22	50154745	+	chr22:50157939-50158217	N_Shelf										chr22:50153960-50155210			0.236196	-1.15258	4.78903	3.75399e-06	0.0032068	4.10508
cg21387683	chr9	463414	-		OpenSea	DOCK8;DOCK8;DOCK8	NM_203447;NM_001193536;NM_001190458	Body;Body;Body				DOCK8	ENST00000462618.1;ENST00000287364.3;ENST00000495184.1	TSS200;3'UTR;5'UTR				-0.226395	1.69015	-4.7887	3.75935e-06	0.00320773	4.10379
cg23216654	chr17	48195107	+	chr17:48194634-48195085	S_Shore	SAMD14	NM_174920	Body		17:48194506-48195727	Unclassified_Cell_type_specific	SAMD14	ENST00000508892.1;ENST00000503734.1;ENST00000515816.1;ENST00000508892.1	3'UTR;3'UTR;TSS1500;1stExon	chr17:48195105-48195310			0.142488	-2.2728	4.78831	3.76578e-06	0.00320956	4.10225
cg06767187	chr7	2640127	+		OpenSea	IQCE;IQCE	NM_001100390;NM_152558	Body;Body					ENST00000486730.1;ENST00000470731.1;ENST00000476665.1	5'UTR;5'UTR;5'UTR		chr7:2639870-2641159		0.271996	1.18097	4.78793	3.77213e-06	0.00321005	4.10072
cg06192861	chr5	497344	-	chr5:498111-498430	N_Shore	SLC9A3;SLC9A3	NM_004174;NM_001284351	Body;Body								chr5:497155-497835		-0.184134	1.64212	-4.78763	3.77706e-06	0.00321005	4.09954
cg01120324	chr7	75249065	-		OpenSea	HIP1;HIP1	NM_001243198;NM_005338	Body;Body							chr7:75248960-75249335			0.477794	-1.56566	4.7875	3.77918e-06	0.00321005	4.09904
cg15957467	chr5	143394031	+		OpenSea										chr5:143393840-143394370			0.357025	1.5301	4.78694	3.78846e-06	0.0032143	4.09682
cg00250196	chr2	16836324	+		OpenSea	FAM49A	NM_030797	5'UTR	chr2:16835834-16835834			FAM49A;FAM49A	ENST00000406434.1;ENST00000381323.3;ENST00000445605.1;ENST00000451689.1	5'UTR;5'UTR;5'UTR;5'UTR	chr2:16836105-16836595			0.488027	-3.01966	4.78659	3.79421e-06	0.00321555	4.09545
cg19344049	chr12	53643997	+	chr12:53645719-53646071	N_Shore	MFSD5	NM_001170790	TSS1500				MFSD5;MFSD5;MFSD5	ENST00000546655.1;ENST00000551660.1;ENST00000328704.4	TSS1500;TSS1500;TSS1500				-0.219171	1.14581	-4.78607	3.80281e-06	0.00321665	4.09341
cg12329720	chr18	13611409	+		OpenSea	LDLRAD4;LDLRAD4;LDLRAD4;LDLRAD4;LDLRAD4	NM_001276249;NM_001003675;NM_001003674;NM_181482;NM_181481	TSS1500;TSS200;TSS200;Body;Body		18:13611356-13611575	Promoter_Associated	C18orf1	ENST00000359446.4	TSS1500	chr18:13611045-13613035			0.354035	-1.67935	4.78575	3.80818e-06	0.00321665	4.09213
cg08533162	chr1	44705417	-		OpenSea	ERI3	NM_024066	Body					ENST00000489710.1;ENST00000479101.1;ENST00000462341.1	3'UTR;3'UTR;3'UTR	chr1:44704965-44706175			0.433224	-1.92112	4.78573	3.80837e-06	0.00321665	4.09209
cg14522718	chr9	130868874	+		OpenSea	SLC25A25;SLC25A25;SLC25A25;SLC25A25	NM_001006642;NM_001006643;NM_052901;NM_001006641	Body;Body;Body;Body		9:130868774-130869171	Gene_Associated_Cell_type_specific				chr9:130868840-130869095			-0.361843	0.0631014	-4.78504	3.81985e-06	0.00322272	4.08937
cg26712428	chr10	105218771	+	chr10:105217966-105218287	S_Shore	CALHM1	NM_001001412	TSS200		10:105218747-105219420	Unclassified_Cell_type_specific	CALHM1;RP11-225H22.4	ENST00000329905.5;ENST00000411906.1	TSS200;5'UTR	chr10:105218600-105218875			0.302476	-1.9682	4.78324	3.85007e-06	0.00323995	4.08225
cg22668931	chr17	3655775	-	chr17:3658426-3658685	N_Shelf	ITGAE	NM_002208	Body					ENST00000572121.1	3'UTR	chr17:3655405-3655815			-0.273772	1.61721	-4.78305	3.85315e-06	0.00323995	4.08153
cg19067682	chr11	48041043	+		OpenSea	PTPRJ;PTPRJ	NM_001098503;NM_002843	Body;Body	chr11:48040860-48040860	11:48040870-48041082	Unclassified_Cell_type_specific				chr11:48040645-48041195			0.380395	-3.47915	4.78305	3.85321e-06	0.00323995	4.08151
cg09976369	chr2	3199889	-		OpenSea	TSSC1	NM_003310	Body				TSSC1	ENST00000435721.1;ENST00000455162.1;ENST00000482570.1;ENST00000478754.1;ENST00000463662.1	3'UTR;3'UTR;3'UTR;3'UTR;3'UTR	chr2:3199700-3200055			0.389212	-3.02802	4.78191	3.87246e-06	0.0032507	4.07701
cg08083041	chr15	81070337	+	chr15:81071267-81073220	N_Shore	KIAA1199	NM_018689	TSS1500		15:81070215-81071393	Unclassified_Cell_type_specific	KIAA1199;KIAA1199	ENST00000220244.3;ENST00000394683.1	TSS1500;TSS1500	chr15:81070225-81070775			0.270523	0.0659524	4.78166	3.87659e-06	0.0032507	4.07605
cg21077384	chr18	45457451	-	chr18:45456484-45458024	Island	SMAD2;SMAD2;SMAD2;SMAD2;SMAD2	NM_001135937;NM_001003652;NM_005901;NM_001135937;NM_001003652	1stExon;1stExon;TSS1500;5'UTR;5'UTR		18:45456591-45457972	Promoter_Associated	SMAD2;SMAD2;SMAD2;SMAD2;SMAD2	ENST00000262160.6;ENST00000402690.1;ENST00000356825.4;ENST00000402690.1;ENST00000356825.4	TSS1500;1stExon;1stExon;5'UTR;5'UTR	chr18:45457165-45457710			-0.279731	-0.707867	-4.78129	3.88297e-06	0.0032507	4.07457
cg23212048	chr4	124205531	+		OpenSea	SPATA5	NM_145207	Body							chr4:124205340-124205630			0.314745	-3.26593	4.78094	3.88881e-06	0.0032507	4.07321
cg01276970	chr20	31148893	-		OpenSea	NOL4L	NM_001256798	Body		20:31148702-31148989	Unclassified_Cell_type_specific	RP11-410N8.3	ENST00000413983.1;ENST00000485364.1	TSS200;3'UTR	chr20:31148745-31148975			0.292696	-2.22902	4.78055	3.89543e-06	0.0032507	4.07167
cg25447156	chr22	17722601	+		OpenSea				chr22:17722377-17722377				ENST00000489588.2	5'UTR				-0.130774	0.634341	-4.78019	3.90156e-06	0.0032507	4.07025
cg08808042	chr16	88053104	-	chr16:88052773-88053340	Island	BANP;BANP	NM_017869;NM_079837	Body;Body					ENST00000497491.1	5'UTR	chr16:88052925-88053755			-0.155883	2.27307	-4.78014	3.90234e-06	0.0032507	4.07007
cg09971626	chr20	3691986	-		OpenSea					20:3691393-3692053	Unclassified				chr20:3691885-3692270			0.41791	-1.38498	4.78011	3.90294e-06	0.0032507	4.06993
cg04212092	chr1	27889261	-		OpenSea	AHDC1	NM_001029882	5'UTR				AHDC1;AHDC1;AHDC1	ENST00000482400.1;ENST00000487743.1;ENST00000407475.2;ENST00000374011.2;ENST00000247087.4;ENST00000490295.1;ENST00000479753.1;ENST00000480033.1	3'UTR;3'UTR;5'UTR;5'UTR;5'UTR;3'UTR;3'UTR;3'UTR	chr1:27889025-27889450			0.279028	-1.38173	4.77999	3.90495e-06	0.0032507	4.06947
cg02678243	chr7	73507449	+		OpenSea	LIMK1;LIMK1	NM_001204426;NM_002314	TSS200;Body		7:73507348-73507731	Unclassified	LIMK1;LIMK1	ENST00000486361.1;ENST00000491052.1;ENST00000538333.1;ENST00000423685.1;ENST00000423685.1	TSS1500;TSS1500;TSS200;5'UTR;1stExon	chr7:73507165-73507915			0.420766	-2.10067	4.77882	3.92491e-06	0.00326369	4.06486
cg02294990	chr9	130770763	+		OpenSea											chr9:130769554-130771678		-0.201456	0.661941	-4.77823	3.93506e-06	0.00326619	4.06253
cg08795898	chr7	149551908	+		OpenSea	ZNF862	NM_001099220	Body		7:149551679-149552042	Unclassified_Cell_type_specific	ZNF862	ENST00000478024.1	TSS1500	chr7:149551705-149552075			-0.251794	-0.605004	-4.77742	3.94902e-06	0.00326619	4.05933
cg06213041	chr1	171737305	-		OpenSea							SCARNA20	ENST00000517251.1	5'UTR				0.199444	1.12997	4.77711	3.95426e-06	0.00326619	4.05813
cg18406471	chr16	31469372	-	chr16:31469982-31471302	N_Shore	ARMC5;ARMC5;ARMC5;ARMC5	NM_001288767;NM_001301820;NM_001105247;NM_024742	TSS1500;TSS1500;TSS1500;TSS1500		16:31469077-31471464	Promoter_Associated	RP11-452L6.5;ARMC5;ARMC5;ARMC5;ARMC5;ARMC5	ENST00000564629.1;ENST00000457010.2;ENST00000563544.1;ENST00000538189.1;ENST00000268314.4;ENST00000408912.3	1stExon;TSS1500;TSS1500;TSS1500;TSS1500;TSS200	chr16:31469285-31470310			0.381299	-2.63839	4.77702	3.95589e-06	0.00326619	4.05776
cg17936567	chr22	39832667	-		OpenSea	TAB1;LOC100506472	NM_153497;NR_040535	3'UTR;Body				TAB1;TAB1	ENST00000331454.3;ENST00000488859.1	3'UTR;5'UTR	chr22:39832560-39832770			0.286009	-1.94963	4.77699	3.95641e-06	0.00326619	4.05764
cg02804921	chr9	139924709	+	chr9:139922197-139923447	S_Shore	C9orf139;ABCA2;FUT7	NM_207511;NM_212533;NM_004479	5'UTR;TSS1500;3'UTR		9:139924693-139925347	Promoter_Associated	C9orf139;ABCA2;FUT7	ENST00000314330.2;ENST00000425423.1;ENST00000398207.4;ENST00000476211.1;ENST00000459850.1;ENST00000355090.3;ENST00000314412.6	5'UTR;TSS1500;TSS1500;TSS1500;TSS1500;TSS1500;3'UTR	chr9:139924440-139924810			0.398356	-2.43916	4.77686	3.95857e-06	0.00326619	4.05715
cg23606775	chr1	9790616	-	chr1:9790292-9790704	Island	CLSTN1;CLSTN1	NM_001009566;NM_014944	Body;Body				CLSTN1	ENST00000477264.1	3'UTR	chr1:9790500-9791315			0.273542	-0.0458959	4.77676	3.9603e-06	0.00326619	4.05675
cg15989276	chr2	242063571	+		OpenSea	PASK;PASK;PASK;PASK;PASK	NM_001252122;NM_001252120;NM_001252119;NM_015148;NM_001252124	Body;Body;Body;Body;Body		2:242063246-242063674	Unclassified_Cell_type_specific		ENST00000493544.1	3'UTR		chr2:242063186-242063838		-0.257213	1.05076	-4.77662	3.96271e-06	0.00326619	4.0562
cg09202805	chr21	48026476	-		OpenSea	S100B	NM_006272	TSS1500				S100B	ENST00000291700.4	TSS1500				0.369097	-2.70383	4.77617	3.97046e-06	0.0032684	4.05444
cg11114928	chr12	48179819	-		OpenSea	HDAC7;HDAC7;HDAC7	NM_015401;NM_001098416;NM_001308090	Body;Body;Body					ENST00000551602.1;ENST00000471235.1;ENST00000549883.1;ENST00000548938.1;ENST00000459625.1;ENST00000470668.1;ENST00000477203.2	3'UTR;3'UTR;TSS1500;3'UTR;3'UTR;3'UTR;3'UTR	chr12:48179365-48179895			-0.297749	0.24695	-4.77596	3.9741e-06	0.0032684	4.05361
cg07072132	chr15	69618514	-		OpenSea	PAQR5;PAQR5	NM_001104554;NM_017705	5'UTR;5'UTR				SNORA77;PAQR5;PAQR5	ENST00000408449.1;ENST00000561153.1;ENST00000395407.2;ENST00000558684.1	TSS1500;5'UTR;5'UTR;5'UTR				0.277245	0.28884	4.77366	4.01408e-06	0.00329622	4.04457
cg03657606	chr17	66395286	+		OpenSea	ARSG;ARSG	NM_001267727;NM_014960	Body;Body		17:66394692-66396341	Unclassified				chr17:66395220-66395475			0.338285	-3.09766	4.77351	4.01671e-06	0.00329622	4.04398
cg15564329	chr22	26859954	+		OpenSea	HPS4;HPS4;HPS4;HPS4	NR_073136;NR_073135;NM_152841;NM_022081	Body;Body;Body;Body				HPS4;HPS4	ENST00000522475.1;ENST00000519774.1;ENST00000493455.2;ENST00000519774.1;ENST00000493455.2;ENST00000429411.1;ENST00000464362.1;ENST00000485842.1;ENST00000466781.1;ENST00000496385.1	3'UTR;1stExon;1stExon;3'UTR;3'UTR;3'UTR;3'UTR;3'UTR;3'UTR;3'UTR	chr22:26859680-26860015			0.478998	-0.0219768	4.77244	4.03552e-06	0.00330804	4.03976
cg01525879	chr11	67207498	+	chr11:67203319-67203662	S_Shelf	CORO1B;CORO1B	NM_001018070;NM_020441	Body;Body		11:67206556-67207505	Promoter_Associated	CORO1B	ENST00000537042.1;ENST00000539724.1	3'UTR;3'UTR		chr11:67200398-67211542	chr11:67198711-67214216	-0.344805	0.16623	-4.77195	4.04409e-06	0.00331145	4.03785
cg25375085	chr11	58938646	-	chr11:58939046-58940308	N_Shore	DTX4;DTX4	NM_001300727;NM_015177	TSS1500;TSS1500		11:58938597-58939704	Promoter_Associated	DTX4;DTX4	ENST00000532982.1;ENST00000227451.3	TSS1500;TSS1500				-0.329412	1.38283	-4.77101	4.06068e-06	0.00331151	4.03415
cg24707889	chr21	46341304	-		OpenSea	ITGB2;ITGB2	NM_001127491;NM_000211	5'UTR;TSS1500		21:46341263-46341456	Promoter_Associated	AL844908.5;ITGB2;ITGB2;ITGB2;ITGB2;ITGB2;ITGB2	ENST00000441379.1;ENST00000397854.3;ENST00000545414.1;ENST00000523323.1;ENST00000397846.3;ENST00000524251.1;ENST00000520389.1;ENST00000521987.1;ENST00000522688.1;ENST00000498666.1;ENST00000302347.5;ENST00000429132.1;ENST00000517819.1;ENST00000517563.1;ENST00000355153.4;ENST00000397850.2;ENST00000521995.1	5'UTR;TSS1500;TSS1500;TSS1500;TSS1500;TSS1500;TSS1500;TSS1500;TSS1500;TSS1500;TSS1500;5'UTR;TSS1500;5'UTR;5'UTR;5'UTR;5'UTR	chr21:46341185-46341435			-0.344749	-0.476043	-4.77089	4.06276e-06	0.00331151	4.03369
cg22100238	chr2	238811400	+		OpenSea	RAMP1;RAMP1	NM_005855;NM_001308353	Body;Body							chr2:238811200-238811470			0.447222	-2.64682	4.77042	4.07108e-06	0.00331151	4.03184
cg11478273	chr8	128806682	-	chr8:128806081-128806899	Island	PVT1	NR_003367	TSS200		8:128806620-128807486	Promoter_Associated		ENST00000517790.1;ENST00000522963.1;ENST00000518528.1;ENST00000504719.2;ENST00000524165.1;ENST00000517525.1;ENST00000523427.1	TSS1500;TSS1500;TSS1500;TSS200;TSS200;TSS200;TSS200	chr8:128805925-128806850			-0.223815	-1.45452	-4.77026	4.07398e-06	0.00331151	4.0312
cg24383334	chr20	56266896	+		OpenSea	PMEPA1;PMEPA1;PMEPA1;PMEPA1;PMEPA1	NM_001255976;NM_199170;NM_199171;NM_020182;NM_199169	TSS1500;5'UTR;5'UTR;Body;Body				PMEPA1;PMEPA1;PMEPA1;PMEPA1	ENST00000414037.1;ENST00000395814.1;ENST00000472841.1;ENST00000395816.3;ENST00000265626.4	TSS1500;TSS200;3'UTR;5'UTR;5'UTR		chr20:56266094-56267198	chr20:56260591-56274877	0.462099	-1.62909	4.77014	4.07617e-06	0.00331151	4.03071
cg11462434	chr3	129297117	-		OpenSea	PLXND1	NM_015103	Body		3:129296752-129297440	Promoter_Associated		ENST00000505505.1	3'UTR		chr3:129288162-129300348	chr3:129293972-129298313	0.375108	-2.60379	4.76967	4.08443e-06	0.00331151	4.02888
cg10328047	chr8	145024774	-	chr8:145024449-145025179	Island	PLEC1;PLEC1;PLEC1;PLEC1	NM_000445;NM_201380;NM_201378;NM_201379	Body;1stExon;Body;Body				PLEC	ENST00000322810.4;ENST00000532346.1	1stExon;3'UTR	chr8:145024485-145024935			-0.170238	1.40618	-4.76914	4.09389e-06	0.00331151	4.02679
cg09904039	chr15	77308838	-		OpenSea	PSTPIP1	NM_003978	Body					ENST00000559795.1;ENST00000560621.1;ENST00000560377.1;ENST00000560796.1;ENST00000560223.1	5'UTR;5'UTR;5'UTR;5'UTR;3'UTR	chr15:77308745-77308995			0.192041	0.204091	4.76901	4.09625e-06	0.00331151	4.02627
cg07011373	chr1	204183097	+		OpenSea	GOLT1A;GOLT1A	NM_198447;NM_198447	5'UTR;1stExon		1:204182920-204183831	Unclassified	GOLT1A;GOLT1A	ENST00000308302.3;ENST00000308302.3	1stExon;5'UTR	chr1:204182825-204183675			0.353566	-3.32402	4.76895	4.09723e-06	0.00331151	4.02606
cg01030110	chr12	123528427	+		OpenSea	PITPNM2;PITPNM2	NM_020845;NM_001300801	5'UTR;5'UTR	chr12:123528001-123528001	12:123527918-123528691	Unclassified	PITPNM2;PITPNM2;PITPNM2	ENST00000546049.1;ENST00000451868.2;ENST00000535289.1;ENST00000541244.1;ENST00000320201.4;ENST00000280562.5;ENST00000542210.1	3'UTR;3'UTR;3'UTR;5'UTR;5'UTR;5'UTR;5'UTR	chr12:123527965-123528475			0.267274	-3.11889	4.76883	4.0994e-06	0.00331151	4.02558
cg17285703	chr2	220477093	-		OpenSea	STK11IP	NM_052902	Body					ENST00000495941.1	TSS1500	chr2:220476825-220477270			-0.290513	1.40077	-4.76847	4.10584e-06	0.00331151	4.02416
cg02737621	chr1	28585395	+	chr1:28585831-28587249	N_Shore	SESN2	NM_031459	TSS1500				SESN2	ENST00000253063.3	TSS1500	chr1:28585120-28585475			0.176671	-2.14053	4.76846	4.10606e-06	0.00331151	4.02411
cg24475499	chr1	180551181	-		OpenSea												chr1:180550662-180551302	0.207178	-2.73944	4.76843	4.10659e-06	0.00331151	4.024
cg02073271	chr5	14428210	-		OpenSea	TRIO	NM_007118	Body					ENST00000515144.1	5'UTR			chr5:14427911-14430514	-0.282869	2.23636	-4.76808	4.11276e-06	0.00331151	4.02264
cg04878826	chr1	117398001	+		OpenSea										chr1:117397720-117398250			0.362631	-1.49292	4.76808	4.11283e-06	0.00331151	4.02263
cg14894961	chr2	184125440	-	chr2:184125343-184125583	Island													-0.128019	0.291447	-4.76797	4.11472e-06	0.00331151	4.02221
cg13545247	chr12	53056317	-		OpenSea				chr12:53056178-53056178						chr12:53056180-53056435			0.275304	-3.33359	4.76766	4.12026e-06	0.00331242	4.02099
cg21581873	chr1	204329307	+		OpenSea	PLEKHA6	NM_014935	TSS1500				PLEKHA6	ENST00000272203.2;ENST00000564627.1	TSS1500;3'UTR	chr1:204328880-204329415			0.350354	-3.3359	4.76706	4.13105e-06	0.00331754	4.01863
cg18797104	chr12	94638840	-		OpenSea	PLXNC1	NM_005761	Body	chr12:94638601-94638601						chr12:94638660-94638975			0.36642	-3.74537	4.7664	4.14299e-06	0.00332357	4.01603
cg17443342	chr1	111887081	-	chr1:111889138-111889539	N_Shelf													0.236411	2.31731	4.76549	4.1594e-06	0.00332984	4.01246
cg15721448	chr8	144239503	-	chr8:144240761-144242113	N_Shore	LY6H;LY6H;LY6H	NM_001135655;NM_002347;NM_001130478	3'UTR;3'UTR;3'UTR				LY6H	ENST00000430474.2;ENST00000479685.1	3'UTR;3'UTR	chr8:144239365-144240355			0.279674	-1.02506	4.76525	4.16377e-06	0.00332984	4.01151
cg13573513	chr12	14996143	-		OpenSea	ART4;ART4	NM_021071;NM_021071	5'UTR;1stExon				RP11-233G1.4;ART4;ART4;ART4;ART4;C12orf60	ENST00000444324.2;ENST00000430826.1;ENST00000228936.4;ENST00000544616.1;ENST00000430826.1;ENST00000228936.4;ENST00000533472.1;ENST00000527783.1	5'UTR;1stExon;1stExon;TSS200;5'UTR;5'UTR;5'UTR;5'UTR			chr12:14993581-14997500	0.491924	0.594239	4.76516	4.1654e-06	0.00332984	4.01115
cg21021168	chr4	140975098	+		OpenSea	MAML3	NM_018717	Body							chr4:140975020-140975210			0.399957	-3.28287	4.76491	4.16996e-06	0.00332984	4.01017
cg05571087	chr8	33412234	-		OpenSea	RNF122	NM_024787	Body							chr8:33411980-33412670			0.245142	-3.17885	4.76474	4.17306e-06	0.00332984	4.0095
cg06722899	chr11	60879148	-		OpenSea	CD5	NM_014207	Body								chr11:60878793-60879747		-0.220314	1.18587	-4.76433	4.18039e-06	0.00332984	4.00791
cg27028045	chr20	51110955	-		OpenSea				chr20:51110889-51110889			RP5-1022J11.2	ENST00000416237.1;ENST00000454600.1	3'UTR;5'UTR	chr20:51110805-51111075			0.38924	-3.64104	4.76408	4.18497e-06	0.00332984	4.00692
cg14679421	chr10	74606227	-		OpenSea	MCU;MCU;MCU;MCU	NR_073062;NM_138357;NM_001270679;NM_001270680	Body;Body;Body;Body							chr10:74606085-74606355			-0.174314	1.86596	-4.76369	4.19213e-06	0.00332984	4.00538
cg12029281	chr6	35461818	-	chr6:35464056-35466269	N_Shelf	TEAD3	NM_003214	5'UTR		6:35461697-35462470	Unclassified_Cell_type_specific	TEAD3;TEAD3;TEAD3	ENST00000402886.3;ENST00000338863.7;ENST00000373905.5	5'UTR;5'UTR;5'UTR		chr6:35461207-35467160		0.275061	-2.79238	4.76368	4.19227e-06	0.00332984	4.00535
cg19112953	chr22	23270914	+		OpenSea				chr22:23270855-23270855	22:23270789-23271318	Unclassified				chr22:23270860-23271235			0.280779	-1.88758	4.76314	4.20216e-06	0.00332984	4.00322
cg06352483	chr1	28052575	-	chr1:28052145-28053002	Island	FAM76A;FAM76A;FAM76A;FAM76A;FAM76A;FAM76A;FAM76A;FAM76A;FAM76A;FAM76A	NM_001143915;NM_001143914;NM_001143912;NM_001143915;NM_001143912;NM_152660;NM_152660;NM_001143914;NM_001143913;NM_001143913	1stExon;5'UTR;1stExon;5'UTR;5'UTR;1stExon;5'UTR;1stExon;5'UTR;1stExon		1:28051600-28053284	Promoter_Associated	FAM76A;FAM76A;FAM76A;FAM76A;FAM76A;FAM76A;FAM76A;FAM76A	ENST00000373954.5;ENST00000373954.5;ENST00000419687.2;ENST00000419687.2;ENST00000530324.1;ENST00000530324.1;ENST00000010299.6;ENST00000010299.6	5'UTR;1stExon;5'UTR;1stExon;5'UTR;1stExon;5'UTR;1stExon		chr1:28051402-28053582	chr1:28051080-28053258	-0.355104	-2.12778	-4.76309	4.2031e-06	0.00332984	4.00302
cg17753356	chr2	60711641	+		OpenSea	BCL11A;BCL11A;BCL11A	NM_022893;NM_138559;NM_018014	Body;Body;Body				BCL11A;BCL11A	ENST00000477659.1;ENST00000537768.1;ENST00000489516.2;ENST00000492272.1	3'UTR;5'UTR;3'UTR;3'UTR	chr2:60711225-60711730			0.315738	-4.24297	4.76264	4.2113e-06	0.00332984	4.00126
cg13439241	chr11	63273507	-		OpenSea	LGALS12;LGALS12;LGALS12	NM_033101;NM_001142536;NM_001142535	TSS200;TSS200;TSS200				LGALS12;LGALS12;LGALS12	ENST00000340246.5;ENST00000255684.5;ENST00000394618.3	TSS1500;TSS200;TSS200	chr11:63273400-63273995			0.314579	-3.48842	4.76256	4.21268e-06	0.00332984	4.00096
cg01177100	chr3	9176211	-	chr3:9177691-9178189	N_Shore	SRGAP3;SRGAP3	NM_001033117;NM_014850	Body;Body				SRGAP3	ENST00000433332.3;ENST00000470951.1;ENST00000490889.2	3'UTR;3'UTR;3'UTR	chr3:9175925-9176535			0.277978	-0.709202	4.76255	4.21289e-06	0.00332984	4.00092
cg15016750	chr1	22130383	-		OpenSea										chr1:22130260-22130495			-0.200862	1.05658	-4.76218	4.21976e-06	0.00333174	3.99945
cg23066449	chr10	11055034	+		OpenSea	CELF2	NM_001025077	Body	chr10:11054573-11054573						chr10:11054960-11055210			0.275792	-0.334758	4.76194	4.22417e-06	0.00333174	3.9985
cg25685510	chr19	14671512	-		OpenSea	TECR	NM_138501	Body							chr19:14671400-14671735			0.341281	-2.55976	4.76133	4.23527e-06	0.003335	3.99613
cg22582653	chr4	153474649	-		OpenSea											chr4:153472772-153476511	chr4:153472260-153476329	0.176318	1.61831	4.76123	4.23719e-06	0.003335	3.99573
cg05184874	chr15	59816715	+		OpenSea				chr15:59816553-59816553						chr15:59816580-59816895			0.311021	-3.50929	4.76099	4.24167e-06	0.00333504	3.99477
cg15192374	chr1	9776629	+	chr1:9775708-9775997	S_Shore	PIK3CD	NM_005026	Body				PIK3CD;PIK3CD	ENST00000479223.1;ENST00000479223.1;ENST00000543390.1;ENST00000469267.1	1stExon;5'UTR;TSS1500;5'UTR	chr1:9776560-9777435			-0.344579	-0.0362836	-4.76	4.25993e-06	0.00334107	3.99089
cg14852355	chr15	74238744	+		OpenSea	LOXL1	NM_005576	Body				LOXL1;LOXL1	ENST00000562548.1;ENST00000567675.1;ENST00000566530.1;ENST00000566530.1;ENST00000566011.1;ENST00000566011.1	TSS1500;TSS1500;1stExon;5'UTR;ExonBnd;3'UTR	chr15:74238425-74239075			0.343096	-2.18911	4.75999	4.26004e-06	0.00334107	3.99087
cg00834988	chr7	70060153	-	chr7:70060834-70061456	N_Shore	AUTS2;AUTS2	NM_015570;NM_001127231	Body;Body							chr7:70060085-70060635			0.513303	-0.647607	4.75985	4.26269e-06	0.00334107	3.99031
cg06357512	chr15	99993407	+		OpenSea				chr15:99992993-99992993							chr15:99991879-99993951	chr15:99992335-99994443	0.385839	-2.13967	4.75907	4.2772e-06	0.00334894	3.98724
cg24038925	chr14	23497904	+		OpenSea	PSMB5;PSMB5;PSMB5	NM_001130725;NM_002797;NM_001144932	Body;Body;Body					ENST00000334454.10	3'UTR			chr14:23497520-23499439	-0.338746	1.22088	-4.75783	4.30029e-06	0.00336352	3.98238
cg16627782	chr12	7819367	-		OpenSea	APOBEC1;APOBEC1;APOBEC1	NM_001304566;NM_001644;NM_005889	5'UTR;TSS1500;TSS1500				APOBEC1	ENST00000229304.4;ENST00000467171.2	TSS1500;TSS1500	chr12:7819280-7819510			0.242304	-1.28462	4.7568	4.31953e-06	0.00337505	3.97835
cg02972527	chr10	99548640	+		OpenSea										chr10:99548425-99549130			0.355572	-2.85042	4.75413	4.36992e-06	0.00340386	3.96787
cg14011789	chr17	75452044	+		OpenSea	SEPT9;SEPT9;SEPT9;SEPT9;SEPT9;SEPT9	NM_001113492;NM_001113496;NM_001113493;NM_001113491;NM_006640;NM_001113494	Body;5'UTR;Body;Body;Body;Body				SEPT9;SEPT9	ENST00000431235.1;ENST00000397613.4	5'UTR;5'UTR	chr17:75451445-75452075			-0.371124	-0.257963	-4.75401	4.37223e-06	0.00340386	3.9674
cg15794184	chr1	174933932	+		OpenSea	RABGAP1L;RABGAP1L;RABGAP1L	NM_001243764;NM_001243764;NM_001243765	5'UTR;1stExon;Body		1:174933663-174934004	Unclassified_Cell_type_specific	RABGAP1L;RABGAP1L;RABGAP1L	ENST00000485114.1;ENST00000367688.3;ENST00000367688.3;ENST00000367686.3;ENST00000469553.2	TSS200;5'UTR;1stExon;5'UTR;3'UTR	chr1:174933680-174933970			-0.398708	-0.697688	-4.75397	4.37293e-06	0.00340386	3.96725
cg05928980	chr1	29567425	-	chr1:29562745-29565307	S_Shelf	PTPRU;PTPRU;PTPRU	NM_133178;NM_133177;NM_005704	Body;Body;Body								chr1:29562342-29568009		-0.26662	0.945442	-4.75381	4.37595e-06	0.00340386	3.96663
cg06440665	chr1	32133300	-		OpenSea	COL16A1	NM_001856	Body					ENST00000468459.1;ENST00000470799.1;ENST00000479100.1;ENST00000488128.2;ENST00000462481.1	3'UTR;TSS1500;3'UTR;3'UTR;3'UTR		chr1:32132887-32134567		0.230178	2.79475	4.75365	4.37907e-06	0.00340386	3.96598
cg27001204	chr5	94423103	-		OpenSea	MCTP1	NM_024717	Body					ENST00000513695.1	3'UTR		chr5:94422585-94424649	chr5:94422619-94424430	0.327125	-1.88652	4.75272	4.39665e-06	0.00341134	3.96237
cg26056577	chr1	6526583	-	chr1:6525996-6526228	S_Shore	TNFRSF25;PLEKHG5;TNFRSF25;PLEKHG5;PLEKHG5;TNFRSF25;PLEKHG5;TNFRSF25;TNFRSF25;PLEKHG5;TNFRSF25	NM_148966;NM_001042663;NM_148965;NM_001042665;NM_001042664;NM_003790;NM_198681;NM_148970;NM_001039664;NM_020631;NM_148967	TSS1500;3'UTR;TSS1500;3'UTR;3'UTR;TSS1500;3'UTR;TSS1500;TSS1500;3'UTR;TSS1500				PLEKHG5;TNFRSF25;TNFRSF25;TNFRSF25;PLEKHG5	ENST00000469691.1;ENST00000481401.1;ENST00000515145.1;ENST00000400913.1;ENST00000513135.1;ENST00000351748.3;ENST00000377782.3;ENST00000356876.3;ENST00000489097.1	TSS1500;TSS1500;TSS1500;3'UTR;TSS1500;TSS1500;TSS1500;TSS1500;3'UTR		chr1:6523762-6536262	chr1:6519274-6526707	-0.323409	0.076921	-4.75239	4.40305e-06	0.00341134	3.96105
cg12207151	chr3	127511640	+		OpenSea	MGLL;MGLL;MGLL	NM_001003794;NM_007283;NM_001256585	Body;Body;Body					ENST00000465597.1;ENST00000479967.1	3'UTR;3'UTR		chr3:127511464-127512157		-0.412477	0.168531	-4.75188	4.41279e-06	0.00341134	3.95906
cg14497465	chr2	113875377	-		OpenSea	IL1RN;IL1RN;IL1RN	NM_000577;NM_173843;NM_173841	TSS200;TSS200;TSS200				IL1RN;IL1RN;IL1RN	ENST00000361779.3;ENST00000354115.2;ENST00000486167.1;ENST00000409052.1	TSS200;TSS200;TSS200;5'UTR	chr2:113875160-113875515			-0.192386	0.892558	-4.75181	4.41413e-06	0.00341134	3.95879
cg04883751	chr2	106013169	+	chr2:106014878-106015884	N_Shore	FHL2;FHL2;FHL2;FHL2;FHL2;FHL2	NM_001039492;NM_201555;NM_001039492;NM_001450;NM_201555;NM_201557	ExonBnd;ExonBnd;5'UTR;5'UTR;5'UTR;5'UTR				FHL2;FHL2;FHL2;FHL2;FHL2;FHL2;FHL2;FHL2;FHL2;FHL2	ENST00000447958.1;ENST00000409807.1;ENST00000344213.4;ENST00000452732.1;ENST00000447958.1;ENST00000409807.1;ENST00000408995.1;ENST00000393353.3;ENST00000322142.8;ENST00000358129.4;ENST00000409177.1;ENST00000336660.5;ENST00000393352.3	1stExon;1stExon;ExonBnd;TSS200;5'UTR;5'UTR;5'UTR;5'UTR;5'UTR;5'UTR;5'UTR;5'UTR;5'UTR	chr2:106012920-106013235			-0.324038	1.2318	-4.7517	4.41626e-06	0.00341134	3.95835
cg05749969	chr1	38412711	+		OpenSea	INPP5B;INPP5B	NM_005540;NM_005540	5'UTR;1stExon		1:38412320-38413364	Promoter_Associated	INPP5B;INPP5B;INPP5B;INPP5B;INPP5B;INPP5B	ENST00000491406.1;ENST00000373024.3;ENST00000373023.2;ENST00000373026.1;ENST00000373021.1;ENST00000373024.3;ENST00000373023.2	3'UTR;5'UTR;5'UTR;TSS1500;TSS1500;1stExon;1stExon	chr1:38412600-38412875			0.448473	-2.78973	4.75145	4.42097e-06	0.00341134	3.95739
cg05540993	chr15	96826920	+		OpenSea	NR2F2-AS1;NR2F2-AS1	NR_125738;NR_102743	Body;Body				RP11-327J17.3;RP11-327J17.3;RP11-327J17.3;RP11-327J17.3;RP11-327J17.3;RP11-327J17.3	ENST00000561402.1;ENST00000560800.1;ENST00000502125.2;ENST00000561344.1;ENST00000558929.1;ENST00000557863.1	TSS1500;3'UTR;3'UTR;3'UTR;3'UTR;3'UTR				0.15395	1.13012	4.75139	4.42215e-06	0.00341134	3.95715
cg19434937	chr12	7104184	-		OpenSea	LPCAT3	NM_005768	Body				U47924.19;C1S	ENST00000564245.1;ENST00000536971.1;ENST00000538910.1;ENST00000406697.1	5'UTR;3'UTR;3'UTR;5'UTR	chr12:7104120-7104410			-0.183713	0.64239	-4.75124	4.42504e-06	0.00341134	3.95656
cg14510967	chr11	2321803	+		OpenSea	C11orf21;TSPAN32;C11orf21	NR_024621;NM_139022;NM_001142946	Body;TSS1500;Body				C11orf21;TSPAN32	ENST00000495467.1;ENST00000470369.1;ENST00000437313.1;ENST00000461200.1;ENST00000446063.2;ENST00000493924.1;ENST00000484104.1;ENST00000479508.1	3'UTR;3'UTR;TSS1500;TSS1500;TSS1500;TSS1500;TSS1500;TSS1500	chr11:2321520-2322075			0.385065	-3.39841	4.75033	4.44267e-06	0.00341943	3.95297
cg04021497	chr1	24307291	-	chr1:24306363-24307017	S_Shore	SFRS13A;SFRS13A	NM_054016;NM_006625	TSS1500;TSS1500		1:24306292-24307561	Promoter_Associated	SRSF10;SRSF10;SRSF10;SRSF10;SRSF10;SRSF10;SRSF10	ENST00000341154.6;ENST00000495785.1;ENST00000374453.3;ENST00000484146.1;ENST00000374452.5;ENST00000467887.1;ENST00000492112.1;ENST00000343255.4;ENST00000473858.1;ENST00000344989.5;ENST00000453840.2;ENST00000341154.6	1stExon;TSS1500;TSS1500;TSS1500;TSS1500;TSS1500;TSS1500;TSS1500;TSS1500;TSS1500;TSS1500;3'UTR	chr1:24307280-24307555			0.23236	-3.78402	4.75022	4.44464e-06	0.00341943	3.95257
cg06662275	chr10	74480939	-		OpenSea	MCU;MCU;MCU;MCU	NR_073062;NM_138357;NM_001270679;NM_001270680	Body;Body;Body;Body							chr10:74480580-74481030			0.253733	1.39382	4.74992	4.45049e-06	0.00341964	3.95138
cg02816447	chr17	6347733	-	chr17:6347465-6348111	Island	FAM64A;FAM64A	NM_001195228;NM_019013	TSS200;TSS200		17:6346717-6348379	Unclassified	FAM64A;FAM64A;FAM64A;FAM64A;FAM64A;FAM64A;FAM64A	ENST00000575473.1;ENST00000572447.1;ENST00000572829.1;ENST00000250056.8;ENST00000573557.1;ENST00000571373.1;ENST00000308855.8;ENST00000571572.1;ENST00000576056.1	TSS1500;TSS200;TSS200;TSS200;TSS200;TSS200;TSS200;TSS200;TSS200	chr17:6347460-6347775			-0.195279	-2.09749	-4.74974	4.45402e-06	0.00341964	3.95066
cg05984508	chr11	68098869	+		OpenSea	LRP5	NM_002335	Body							chr11:68098160-68099250			0.18401	-2.41758	4.74918	4.46477e-06	0.00342439	3.94849
cg04256891	chr2	97440190	+		OpenSea	CNNM4	NM_020184	Body		2:97439602-97440262	Unclassified					chr2:97439630-97440634	chr2:97439642-97440502	0.388262	-3.06305	4.74856	4.47693e-06	0.00342945	3.94603
cg13562841	chr17	76121872	-		OpenSea	TMC6;TMC6	NM_001127198;NM_007267	Body;Body				TMC6	ENST00000322933.4	5'UTR	chr17:76121780-76122715			-0.295112	0.700466	-4.74837	4.4805e-06	0.00342945	3.94531
cg16258723	chr16	57682359	+		OpenSea	ADGRG1;ADGRG1;ADGRG1;ADGRG1;ADGRG1;ADGRG1;ADGRG1;ADGRG1;ADGRG1;ADGRG1;ADGRG1	NM_001145774;NM_001290144;NM_001290142;NM_001290143;NM_005682;NM_001145770;NM_201525;NM_201524;NM_001145773;NM_001145772;NM_001145771	5'UTR;5'UTR;5'UTR;5'UTR;5'UTR;5'UTR;5'UTR;5'UTR;5'UTR;5'UTR;5'UTR		16:57681772-57683571	Unclassified	GPR56;GPR56;GPR56;GPR56;GPR56;GPR56;GPR56;GPR56;GPR56;GPR56;GPR56;GPR56;GPR56	ENST00000564783.1;ENST00000564729.1;ENST00000565976.1;ENST00000566888.1;ENST00000566508.1;ENST00000544297.1;ENST00000567915.1;ENST00000569132.1;ENST00000564103.1;ENST00000562467.1;ENST00000568700.1;ENST00000540164.2;ENST00000568531.1;ENST00000564360.1;ENST00000568074.1;ENST00000563414.1;ENST00000568618.1;ENST00000569494.1;ENST00000566169.1;ENST00000568157.1;ENST00000569154.1;ENST00000569101.1;ENS…	5'UTR;5'UTR;5'UTR;5'UTR;5'UTR;5'UTR;5'UTR;5'UTR;5'UTR;5'UTR;5'UTR;5'UTR;5'UTR;5'UTR;5'UTR;5'UTR;5'UTR;5'UTR;5'UTR;5'UTR;5'UTR;5'UTR;5'UTR;5'UTR;5'UTR;5'UTR;TSS1500;TSS1500;5'UTR;5'UTR;5'UTR;5'UTR;5'UTR;5'UTR;5'UTR;5'UTR;5'UTR;5'UTR;5'UTR;5'UTR;5'UTR;5'UTR;5'UTR;5'UTR;5'UTR;5'UTR;5'UTR;5'UTR;5'UTR;5'UTR;5'UTR;5'UTR;5'UTR;5'UTR;5'UTR;5'UTR;5'UTR;5'UTR;5'UTR;5'UTR;5'UTR;5'UTR;5'UTR;5'UTR;5'UTR;5'UTR…	chr16:57682045-57682495			0.313947	-2.31996	4.74787	4.49032e-06	0.00343347	3.94333
cg02305690	chr11	29342773	-		OpenSea												chr11:29342061-29344074	0.238318	1.60259	4.74718	4.50374e-06	0.00343822	3.94064
cg12444632	chr10	80909431	-		OpenSea	ZMIZ1	NM_020338	5'UTR		10:80908789-80910349	Unclassified_Cell_type_specific	ZMIZ1	ENST00000334512.5	5'UTR	chr10:80909205-80909655			0.384907	-1.87814	4.74708	4.5057e-06	0.00343822	3.94025
cg24695409	chr2	122951455	-		OpenSea										chr2:122951260-122951475			0.484405	0.947378	4.74651	4.51673e-06	0.00344269	3.93804
cg19637821	chr12	133133572	-	chr12:133135293-133135722	N_Shore	FBRSL1	NM_001142641	Body							chr12:133133520-133134155			0.262569	-0.440437	4.74631	4.52072e-06	0.00344269	3.93724
cg19748455	chr17	76274856	-		OpenSea	LOC100996291	NR_073178	TSS1500				AC087645.1	ENST00000374945.1	TSS1500	chr17:76274500-76274915			-0.334988	-2.18828	-4.74585	4.52969e-06	0.00344602	3.93545
cg20664313	chr12	133071297	-	chr12:133073397-133073632	N_Shelf	FBRSL1	NM_001142641	Body		12:133071100-133071429	Promoter_Associated				chr12:133071245-133071535			0.244726	-0.560697	4.74397	4.56684e-06	0.00347029	3.92808
cg11445226	chr5	180652514	-	chr5:180650099-180650679	S_Shore	TRIM41;TRIM41	NM_201627;NM_033549	Body;Body				TRIM41;CTC-338M12.7	ENST00000508930.1;ENST00000438174.2;ENST00000515223.1;ENST00000499096.2;ENST00000515834.1;ENST00000515834.1;ENST00000515499.1	5'UTR;5'UTR;5'UTR;3'UTR;1stExon;5'UTR;5'UTR				-0.271453	1.4729	-4.74377	4.57083e-06	0.00347029	3.92729
cg10782923	chr12	56329731	-	chr12:56329518-56329790	Island	DGKA;DGKA;DGKA;DGKA	NM_201445;NM_201554;NM_001345;NM_201444	5'UTR;5'UTR;5'UTR;5'UTR		12:56329519-56329970	Unclassified_Cell_type_specific	DGKA;DGKA;DGKA;DGKA	ENST00000550888.1;ENST00000549079.1;ENST00000551296.1;ENST00000551707.1;ENST00000551707.1;ENST00000552478.1;ENST00000546878.1;ENST00000546995.1;ENST00000547015.1;ENST00000331886.5;ENST00000555090.1;ENST00000549629.1;ENST00000548479.1;ENST00000547324.1;ENST00000553084.1;ENST00000547358.1;ENST00000548549.1;ENST00000548407.2;ENST00000554434.1;ENST00000555025.1;ENST00000394147.1;ENST00000551615.1;ENS…	TSS1500;TSS1500;1stExon;1stExon;5'UTR;TSS200;5'UTR;5'UTR;5'UTR;5'UTR;5'UTR;5'UTR;5'UTR;5'UTR;5'UTR;5'UTR;5'UTR;5'UTR;5'UTR;5'UTR;5'UTR;5'UTR;5'UTR;5'UTR;5'UTR;5'UTR;5'UTR;5'UTR;5'UTR;5'UTR;5'UTR	chr12:56329465-56330095			-0.582026	0.159096	-4.74321	4.58188e-06	0.00347517	3.92511
cg01020080	chr2	26715609	+		OpenSea	OTOF;OTOF	NM_001287489;NM_194248	Body;Body								chr2:26714093-26717154	chr2:26715535-26717768	-0.201073	0.931728	-4.74222	4.60171e-06	0.00348668	3.92121
cg04051565	chr2	171211176	+		OpenSea	MYO3B;MYO3B;MYO3B	NM_001083615;NM_001171642;NM_138995	Body;Body;Body					ENST00000409940.2	5'UTR	chr2:171210980-171211270			0.329955	-2.56821	4.74177	4.61062e-06	0.00348991	3.91947
cg21138946	chr17	77958760	-	chr17:77955491-77955693	S_Shelf	TBC1D16	NM_019020	Body					ENST00000571872.1	5'UTR	chr17:77958460-77958990			0.227218	-2.89568	4.74078	4.63045e-06	0.00350115	3.91559
cg18107000	chr3	141206903	+	chr3:141205539-141205744	S_Shore	RASA2	NM_006506	Body		3:141206615-141206921	Promoter_Associated	RASA2	ENST00000423660.2	5'UTR	chr3:141204305-141206970			0.137142	-5.14859	4.74014	4.64321e-06	0.00350115	3.91311
cg21216015	chr1	26230906	-	chr1:26231950-26233624	N_Shore	STMN1;STMN1;STMN1;STMN1	NM_203401;NM_203399;NM_005563;NM_001145454	Body;Body;Body;Body				STMN1	ENST00000465604.1;ENST00000485226.1	3'UTR;TSS1500		chr1:26230592-26233800	chr1:26230740-26233867	-0.26834	2.11939	-4.74006	4.645e-06	0.00350115	3.91276
cg10462093	chr12	125348448	-	chr12:125347784-125348688	Island	SCARB1;SCARB1;SCARB1;SCARB1	NM_005505;NM_005505;NM_001082959;NM_001082959	1stExon;5'UTR;1stExon;5'UTR		12:125347315-125349152	Promoter_Associated	SCARB1;SCARB1;SCARB1;SCARB1;SCARB1;RP11-592O2.1;SCARB1	ENST00000339570.4;ENST00000339570.4;ENST00000546215.1;ENST00000415380.2;ENST00000261693.6;ENST00000538291.1;ENST00000539320.1;ENST00000501570.2;ENST00000535005.1;ENST00000541661.1	1stExon;5'UTR;TSS200;TSS200;TSS200;TSS200;TSS200;3'UTR;3'UTR;3'UTR	chr12:125347265-125348730			-0.261352	-3.83031	-4.73965	4.65312e-06	0.00350115	3.91118
cg26520678	chr6	25992047	-	chr6:25992181-25993164	N_Shore					6:25991965-25993452	Promoter_Associated				chr6:25991985-25992650			0.303353	-3.87184	4.7395	4.65624e-06	0.00350115	3.91058
cg01406974	chr8	131092707	-		OpenSea	ASAP1;ASAP1	NM_001247996;NM_018482	Body;Body					ENST00000520189.1;ENST00000521075.1	3'UTR;3'UTR	chr8:131092320-131092735			-0.253211	0.183789	-4.73939	4.65838e-06	0.00350115	3.91016
cg20136461	chr1	82833300	-		OpenSea												chr1:82832258-82833521	0.222008	1.69399	4.73918	4.66263e-06	0.00350115	3.90934
cg20991997	chr11	113844406	+		OpenSea	HTR3A;HTR3A;HTR3A	NM_213621;NM_000869;NR_046363	TSS1500;TSS1500;TSS1500				HTR3A;HTR3A	ENST00000504030.2;ENST00000355556.2	TSS1500;TSS1500				0.402192	-0.480798	4.73901	4.66616e-06	0.00350115	3.90865
cg11183156	chr11	63273543	+		OpenSea	LGALS12;LGALS12;LGALS12;LGALS12;LGALS12;LGALS12	NM_001142535;NM_033101;NM_033101;NM_001142535;NM_001142536;NM_001142536	5'UTR;1stExon;5'UTR;1stExon;1stExon;5'UTR				LGALS12;LGALS12;LGALS12	ENST00000340246.5;ENST00000255684.5;ENST00000394618.3	TSS1500;TSS200;TSS200	chr11:63273400-63273995			0.323691	-3.69192	4.73894	4.66743e-06	0.00350115	3.90841
cg18822568	chr15	75335262	-		OpenSea	PPCDC;PPCDC;PPCDC;PPCDC;PPCDC;PPCDC;PPCDC	NM_001301105;NM_001301104;NR_125369;NM_021823;NM_001301101;NM_001301102;NM_001301103	TSS1500;TSS1500;Body;Body;Body;Body;Body		15:75335113-75336462	Unclassified	PPCDC	ENST00000563393.1;ENST00000564953.1;ENST00000568207.1;ENST00000569562.1;ENST00000562192.1	TSS1500;TSS1500;5'UTR;5'UTR;5'UTR	chr15:75335180-75335735			0.473599	-2.33185	4.73836	4.67917e-06	0.00350645	3.90614
cg04384810	chr14	91621555	+		OpenSea	C14orf159;C14orf159;C14orf159;C14orf159;C14orf159	NM_001102367;NM_001102366;NM_001102369;NM_024952;NM_001102368	5'UTR;5'UTR;5'UTR;5'UTR;5'UTR				C14orf159;C14orf159;C14orf159;C14orf159;C14orf159;C14orf159;C14orf159;C14orf159;C14orf159;C14orf159;C14orf159;C14orf159	ENST00000521334.1;ENST00000522837.1;ENST00000518871.1;ENST00000298858.4;ENST00000521081.1;ENST00000524232.1;ENST00000522170.1;ENST00000519950.1;ENST00000523879.1;ENST00000521077.1;ENST00000518665.1;ENST00000519994.1;ENST00000523837.1;ENST00000518868.1;ENST00000518649.1;ENST00000519019.1;ENST00000523816.1;ENST00000517518.1;ENST00000525393.2;ENST00000428926.2;ENST00000517362.1;ENST00000523894.1;ENS…	5'UTR;5'UTR;5'UTR;5'UTR;5'UTR;5'UTR;5'UTR;5'UTR;5'UTR;5'UTR;5'UTR;5'UTR;5'UTR;5'UTR;5'UTR;5'UTR;5'UTR;5'UTR;5'UTR;5'UTR;5'UTR;5'UTR;5'UTR;5'UTR;5'UTR;5'UTR	chr14:91621425-91621735			0.275021	-2.69989	4.73751	4.69647e-06	0.00351591	3.90281
cg15348033	chr17	46209060	+		OpenSea					17:46208016-46209061	Unclassified					chr17:46208470-46209122	chr17:46208391-46209181	0.233737	-0.256053	4.73703	4.70635e-06	0.0035198	3.90091
cg08728154	chr10	74506799	+		OpenSea	MCU;MCU;MCU;MCU	NR_073062;NM_138357;NM_001270679;NM_001270680	Body;Body;Body;Body							chr10:74506780-74507015			0.120958	0.361875	4.73641	4.71899e-06	0.00352574	3.89849
cg05071208	chr9	94942929	+		OpenSea										chr9:94942625-94943975			0.156523	-0.186948	4.73567	4.734e-06	0.0035274	3.89563
cg22802746	chr19	4717348	+		OpenSea	DPP9	NM_139159	Body							chr19:4717105-4718075			-0.234758	2.61364	-4.7355	4.73748e-06	0.0035274	3.89496
cg11731598	chr18	41151491	-		OpenSea												chr18:41150533-41151824	0.173647	0.393459	4.73545	4.73864e-06	0.0035274	3.89474
cg12465678	chr1	27953336	+		OpenSea	FGR;FGR;FGR	NM_001042747;NM_005248;NM_001042729	TSS1500;5'UTR;TSS1500				FGR;FGR;FGR;FGR;FGR	ENST00000469062.1;ENST00000457296.1;ENST00000399173.1;ENST00000374003.3;ENST00000475472.1;ENST00000545953.1;ENST00000374005.3	TSS1500;TSS1500;TSS1500;TSS1500;3'UTR;5'UTR;5'UTR	chr1:27952985-27953375			0.507843	-1.89917	4.73529	4.74185e-06	0.0035274	3.89413
cg09620497	chr4	84036081	+		OpenSea	PLAC8;PLAC8	NM_016619;NM_001130715	TSS200;TSS200		4:84035757-84036237	Promoter_Associated	PLAC8;PLAC8;PLAC8;PLAC8	ENST00000509973.1;ENST00000311507.4;ENST00000426923.2;ENST00000505406.1	TSS200;TSS200;TSS1500;5'UTR		chr4:84035658-84036509	chr4:84035323-84036439	0.364573	-4.61741	4.73515	4.7447e-06	0.0035274	3.89359
cg25284176	chr12	113587557	-	chr12:113590806-113591304	N_Shelf	CCDC42B	NM_001144872	TSS200				CCDC42B	ENST00000335621.6	TSS200	chr12:113587385-113587995			0.249111	-3.05807	4.73435	4.7612e-06	0.00353273	3.89045
cg09605085	chr4	10194113	+		OpenSea										chr4:10194020-10194315			0.360022	-2.88058	4.73435	4.76128e-06	0.00353273	3.89044
cg00287773	chr5	139594619	-		OpenSea	C5orf32	NM_032412	Body				CYSTM1	ENST00000509589.1;ENST00000504227.1;ENST00000509789.2	5'UTR;5'UTR;5'UTR	chr5:139594485-139594750			0.352311	-3.59264	4.73382	4.77212e-06	0.00353727	3.88839
cg09602644	chr8	101502375	+		OpenSea				chr8:101502356-101502356			KB-1615E4.2	ENST00000523831.1	5'UTR			chr8:101501934-101507997	0.380171	-0.298641	4.73359	4.77691e-06	0.00353733	3.88748
cg01315054	chr22	39869399	-		OpenSea	MGAT3	NM_002409	5'UTR	chr22:39869379-39869379			MGAT3	ENST00000341184.6;ENST00000429402.1	5'UTR;5'UTR	chr22:39869265-39869895			-0.216188	0.893581	-4.73169	4.81637e-06	0.00356304	3.88005
cg27365627	chr15	78614908	-		OpenSea										chr15:78614205-78615135			0.17725	1.49913	4.73105	4.82968e-06	0.00356937	3.87756
cg03250832	chr17	65516746	-		OpenSea	PITPNC1;PITPNC1	NM_181671;NM_012417	Body;Body							chr17:65516440-65516995			0.441692	-2.77148	4.73061	4.83888e-06	0.00356942	3.87584
cg22309939	chr11	60196432	+		OpenSea	MS4A5	NM_023945	TSS1500				MS4A5;MS4A5	ENST00000300190.2;ENST00000533885.1;ENST00000534071.1;ENST00000531403.1;ENST00000528905.1;ENST00000528093.1	TSS1500;TSS1500;TSS1500;TSS1500;TSS1500;TSS1500				-0.281216	0.00182263	-4.73059	4.83926e-06	0.00356942	3.87578
cg19286141	chr8	124161379	-		OpenSea	TBC1D31;TBC1D31	NM_145647;NM_001145088	Body;Body				WDR67	ENST00000378080.2;ENST00000524307.1	3'UTR;3'UTR	chr8:124161340-124161655			-0.37287	1.12111	-4.72989	4.85412e-06	0.003574	3.87301
cg10089865	chr10	8100286	+	chr10:8100384-8100768	N_Shore	GATA3;GATA3	NM_001002295;NM_002051	Body;Body				GATA3;GATA3	ENST00000461472.1;ENST00000379328.3	TSS200;ExonBnd		chr10:8083900-8104181	chr10:8083374-8120390	-0.261276	1.52067	-4.72984	4.85498e-06	0.003574	3.87285
cg15896766	chr6	139454831	-	chr6:139456037-139457121	N_Shore	HECA	NM_016217	TSS1500				HECA	ENST00000367658.2	TSS1500	chr6:139454745-139455015			0.310275	-1.80315	4.72961	4.85982e-06	0.00357406	3.87195
cg15673913	chr6	136977723	-		OpenSea	MAP3K5	NM_005923	Body				MAP3K5	ENST00000355845.4	TSS200				-0.295217	2.36459	-4.72866	4.87991e-06	0.00357774	3.86822
cg17104615	chr6	116725052	+		OpenSea	DSE;DSE	NM_001080976;NM_013352	Body;Body				DSE	ENST00000540275.1	3'UTR		chr6:116724697-116728174		-0.16408	1.64794	-4.72862	4.88087e-06	0.00357774	3.86805
cg19278199	chr4	143324267	+		OpenSea	INPP4B;INPP4B	NM_003866;NM_001101669	Body;Body					ENST00000506297.1	TSS200	chr4:143324100-143324670			-0.438898	-1.37214	-4.72856	4.88196e-06	0.00357774	3.86785
cg22782433	chr11	61134296	-		OpenSea	TMEM138;TMEM138	NR_028473;NM_016464	Body;Body				TMEM138;TMEM138	ENST00000540194.1;ENST00000507563.2;ENST00000423772.2;ENST00000451389.2;ENST00000545420.1;ENST00000542946.1;ENST00000543833.1;ENST00000539776.1	5'UTR;5'UTR;5'UTR;5'UTR;5'UTR;3'UTR;TSS1500;TSS200				0.174297	1.38864	4.72847	4.88389e-06	0.00357774	3.86749
cg05530351	chr14	50809487	-		OpenSea	CDKL1;CDKL1	NM_004196;NM_001282236	Body;Body		14:50809444-50809804	Unclassified	CDKL1	ENST00000529347.1;ENST00000542671.1;ENST00000528197.1;ENST00000356146.1	TSS200;TSS1500;3'UTR;3'UTR	chr14:50809460-50809795			0.486653	-2.289	4.72753	4.90374e-06	0.00357964	3.86383
cg18215677	chr16	50647798	+		OpenSea	NKD1	NM_033119	Body				RP11-401P9.6	ENST00000379963.1	TSS1500	chr16:50647245-50648155			0.325353	-0.688112	4.72729	4.90887e-06	0.00357964	3.86288
cg09190076	chr14	35756216	-		OpenSea	PSMA6	NM_001282234	Body	chr14:35755957-35755957			KIAA0391	ENST00000557565.1	3'UTR	chr14:35756020-35756275			0.359946	-3.34267	4.7271	4.91297e-06	0.00357964	3.86213
cg04365973	chr16	717556	+	chr16:717931-719064	N_Shore	RHOT2;WDR90	NM_138769;NM_145294	TSS1500;Body		16:717112-718821	Promoter_Associated	RHOT2;RHOT2;MSLN	ENST00000547407.1;ENST00000549024.1;ENST00000552728.1;ENST00000553080.1;ENST00000315082.4;ENST00000563776.1;ENST00000563134.1;ENST00000562708.1;ENST00000570092.1;ENST00000569706.1;ENST00000569675.1;ENST00000566214.1;ENST00000570280.1;ENST00000567017.1;ENST00000568950.1;ENST00000562693.1;ENST00000562598.1;ENST00000562333.1;ENST00000561929.1;ENST00000569943.2;ENST00000566965.1;ENST00000568636.1;ENS…	5'UTR;5'UTR;3'UTR;5'UTR;TSS1500;TSS1500;TSS1500;TSS1500;TSS1500;TSS1500;TSS1500;TSS1500;TSS1500;TSS1500;TSS1500;TSS1500;TSS1500;TSS1500;TSS1500;TSS1500;TSS1500;TSS1500;3'UTR;5'UTR		chr16:716662-719945	chr16:717162-719732	-0.165354	1.17502	-4.72691	4.91708e-06	0.00357964	3.86137
cg02612943	chr20	48631579	+		OpenSea										chr20:48631485-48631815			0.206829	-1.75977	4.72651	4.92555e-06	0.00357964	3.85982
cg10765521	chr10	75579647	+		OpenSea	CAMK2G;CAMK2G;CAMK2G;CAMK2G;CAMK2G;CAMK2G	NM_001222;NM_001204492;NM_172173;NM_172171;NM_172170;NM_172169	Body;Body;Body;Body;Body;Body		10:75579599-75579668	Unclassified_Cell_type_specific	CAMK2G;CAMK2G	ENST00000487167.1;ENST00000474131.1;ENST00000444854.2;ENST00000472912.1	TSS200;3'UTR;3'UTR;3'UTR	chr10:75579145-75579955			0.275082	0.94138	4.72649	4.92592e-06	0.00357964	3.85975
cg24845578	chr5	95170808	-	chr5:95170617-95170855	Island				chr5:95170754-95170754	5:95170572-95172101	Promoter_Associated				chr5:95170540-95170915			-0.220337	-2.88247	-4.72594	4.93765e-06	0.00357964	3.85761
cg23040293	chr2	231933442	-		OpenSea	PSMD1;PSMD1;PSMD1	NR_034059;NM_001191037;NM_002807	Body;Body;Body					ENST00000431051.1	3'UTR	chr2:231933280-231933510			-0.293944	1.91941	-4.72593	4.938e-06	0.00357964	3.85754
cg03540917	chr4	57686587	+	chr4:57687610-57687906	N_Shore	SPINK2;SPINK2;SPINK2;SPINK2;SPINK2;SPINK2;SPINK2;SPINK2;SPINK2	NR_073419;NR_073417;NR_073418;NM_001271722;NM_001271718;NM_001271720;NM_021114;NM_001271719;NM_001271721	Body;Body;Body;Body;Body;Body;Body;Body;Body							chr4:57686425-57686675			0.347065	-0.516174	4.72586	4.93938e-06	0.00357964	3.85729
cg15824323	chr5	141072814	-	chr5:141071624-141071967	S_Shore					5:141071087-141073320	Unclassified				chr5:141072585-141073075			-0.387989	0.540044	-4.72572	4.94232e-06	0.00357964	3.85675
cg04541607	chr22	27013978	-		OpenSea	CRYBB1;CRYBB1	NM_001887;NM_001887	5'UTR;1stExon				CRYBB1;CRYBB1	ENST00000215939.2;ENST00000215939.2	5'UTR;1stExon	chr22:27013780-27014255			0.341341	-2.31322	4.72562	4.94446e-06	0.00357964	3.85636
cg05734675	chr10	537033	+		OpenSea	DIP2C	NM_014974	Body				DIP2C	ENST00000381496.3	5'UTR	chr10:536720-537210			0.281126	-2.86444	4.72519	4.95379e-06	0.00357964	3.85466
cg03328982	chr14	24910296	-	chr14:24911411-24912119	N_Shore	KHNYN;KHNYN;KHNYN;SDR39U1;SDR39U1;SDR39U1;SDR39U1	NM_001290257;NM_001290256;NM_015299;NM_001290293;NM_001290292;NM_001308075;NM_020195	3'UTR;3'UTR;3'UTR;Body;Body;Body;Body				KHNYN;SDR39U1;SDR39U1;SDR39U1;SDR39U1	ENST00000251343.5;ENST00000544691.2;ENST00000556548.1;ENST00000556262.1;ENST00000556707.1;ENST00000554947.1;ENST00000556523.1;ENST00000555225.1;ENST00000555365.1;ENST00000555355.1;ENST00000553930.1;ENST00000555830.1;ENST00000556175.1;ENST00000555561.1;ENST00000553546.1;ENST00000399390.1	3'UTR;3'UTR;3'UTR;3'UTR;3'UTR;3'UTR;5'UTR;5'UTR;5'UTR;5'UTR;5'UTR;3'UTR;3'UTR;TSS200;TSS200;TSS200	chr14:24910260-24910490			0.281849	-0.724537	4.72516	4.95439e-06	0.00357964	3.85455
cg22080845	chr10	43911124	-		OpenSea										chr10:43911060-43911250			-0.255114	2.27861	-4.72494	4.95915e-06	0.00357964	3.85368
cg22865728	chr17	64724248	-		OpenSea	PRKCA	NM_002737	Body		17:64723892-64725141	Unclassified				chr17:64724120-64724575			0.251931	-3.17774	4.72485	4.96093e-06	0.00357964	3.85336
cg16245593	chr7	18329669	-		OpenSea	HDAC9	NM_001204144	Body					ENST00000413509.2;ENST00000474742.1;ENST00000433709.2;ENST00000411993.1;ENST00000425071.1	TSS1500;TSS1500;TSS200;TSS200;5'UTR	chr7:18329520-18329730			0.298043	-3.15328	4.72477	4.96276e-06	0.00357964	3.85303
cg12405432	chr11	66045050	+	chr11:66045211-66045708	N_Shore	CNIH2;CNIH2;CNIH2	NM_182553;NR_073079;NR_073078	TSS1500;TSS1500;TSS1500				CNIH2;CNIH2;CNIH2;RP11-867G23.4;RP11-867G23.4;RP11-867G23.3	ENST00000528852.1;ENST00000311445.6;ENST00000534826.1;ENST00000528063.1;ENST00000530519.1;ENST00000526951.1;ENST00000528650.1;ENST00000501708.1	TSS1500;TSS1500;TSS1500;TSS1500;TSS1500;TSS200;TSS200;3'UTR	chr11:66044900-66045255			0.22098	-2.87066	4.72408	4.97745e-06	0.00358679	3.85036
cg18479290	chr14	22994851	+		OpenSea							TRAJ17	ENST00000390520.1	TSS1500		chr14:22994768-22996167	chr14:22992995-22996736	-0.363848	0.418946	-4.72382	4.9832e-06	0.00358749	3.84932
cg08818049	chr12	109085884	-		OpenSea	CORO1C;CORO1C;CORO1C	NM_014325;NM_001276471;NM_001105237	Body;Body;Body		12:109085190-109086539	Unclassified	CORO1C;CORO1C	ENST00000547170.1;ENST00000421578.2;ENST00000552871.1;ENST00000549384.1	3'UTR;5'UTR;5'UTR;3'UTR	chr12:109085780-109086570			0.334002	-2.6246	4.72303	5.00027e-06	0.00359348	3.84623
cg18603698	chr15	60178208	+		OpenSea										chr15:60178065-60178455			0.295017	-2.61617	4.72299	5.00108e-06	0.00359348	3.84609
cg17751982	chr2	232419643	+		OpenSea										chr2:232419385-232419855			0.343075	-2.71861	4.72231	5.01578e-06	0.00360059	3.84344
cg20962444	chr6	230908	+		OpenSea													0.352389	1.83737	4.72161	5.03094e-06	0.00360802	3.84071
cg23566503	chr20	36149750	+	chr20:36148603-36150136	Island	NNAT;BLCAP;NNAT;BLCAP;BLCAP;BLCAP;BLCAP	NM_005386;NM_001167821;NM_181689;NM_001167820;NM_001167822;NM_006698;NM_001167823	1stExon;5'UTR;1stExon;5'UTR;5'UTR;5'UTR;5'UTR				BLCAP;BLCAP;BLCAP;BLCAP;BLCAP;NNAT;NNAT;BLCAP	ENST00000456058.1;ENST00000397131.1;ENST00000397135.1;ENST00000397137.1;ENST00000445723.1;ENST00000373537.2;ENST00000397134.1;ENST00000432507.1;ENST00000062104.2;ENST00000346199.2;ENST00000456058.1;ENST00000467603.1	5'UTR;5'UTR;5'UTR;5'UTR;5'UTR;5'UTR;TSS1500;TSS1500;1stExon;1stExon;1stExon;3'UTR	chr20:36149325-36150255			-0.241898	0.29987	-4.721	5.04424e-06	0.00361411	3.83833
cg01297530	chr21	35724208	-		OpenSea					21:35724006-35724855	Unclassified		ENST00000362077.4	5'UTR	chr21:35724085-35724415			0.227872	-2.36736	4.72003	5.06545e-06	0.00362585	3.83454
cg18025786	chr2	165791096	-		OpenSea	SLC38A11;SLC38A11	NM_001199148;NM_173512	Body;Body				SLC38A11	ENST00000493887.1;ENST00000465898.1	3'UTR;3'UTR			chr2:165789844-165792964	0.406908	-2.87806	4.71953	5.07649e-06	0.00362847	3.83258
cg02723600	chr5	134661503	+	chr5:134662721-134663027	N_Shore					5:134660571-134661507	Unclassified_Cell_type_specific	CTC-203F4.1	ENST00000432382.3	5'UTR		chr5:134660412-134661660		-0.276033	0.771862	-4.71942	5.07878e-06	0.00362847	3.83217
cg27316811	chr16	1576146	+	chr16:1574515-1574986	S_Shore	IFT140	NM_014714	Body		16:1576064-1576331	Promoter_Associated_Cell_type_specific		ENST00000566818.1;ENST00000397417.2;ENST00000565298.1	3'UTR;3'UTR;3'UTR		chr16:1573321-1577594		-0.432619	1.3282	-4.7191	5.08575e-06	0.00363	3.83093
cg24851490	chr14	21423769	+		OpenSea	RNASE2	NM_002934	5'UTR				RNASE2	ENST00000304625.2	5'UTR	chr14:21423720-21423930			0.386257	-2.8025	4.71868	5.09497e-06	0.00363312	3.8293
cg20738433	chr10	85324857	-	chr10:85324699-85325002	Island													0.143441	1.82669	4.71818	5.10611e-06	0.00363461	3.82733
cg21028916	chr3	45185946	+	chr3:45187026-45187946	N_Shore	CDCP1;CDCP1	NM_022842;NM_178181	Body;Body	chr3:45185924-45185924						chr3:45185745-45186235			0.338871	-0.990012	4.71801	5.10991e-06	0.00363461	3.82666
cg05368971	chr1	2321364	-	chr1:2322481-2323764	N_Shore	MORN1	NM_024848	Body				MORN1	ENST00000494279.1;ENST00000378531.3;ENST00000494279.1	3'UTR;ExonBnd;1stExon		chr1:2321182-2322192	chr1:2321334-2329825	0.236585	-0.956059	4.71769	5.11692e-06	0.00363461	3.82542
cg24557443	chr10	95076824	-		OpenSea	MYOF;MYOF	NM_133337;NM_013451	Body;Body				MYOF	ENST00000463743.1;ENST00000463541.1	3'UTR;3'UTR	chr10:95076625-95077010			-0.178714	1.11949	-4.71768	5.11706e-06	0.00363461	3.82539
cg00808555	chr17	37323734	+	chr17:37321482-37322099	S_Shore	ARL5C	NM_001143968	TSS1500				ARL5C;ARL5C	ENST00000444555.1;ENST00000269586.6	TSS1500;TSS1500	chr17:37323105-37324135			0.319122	-2.16701	4.71748	5.1215e-06	0.00363461	3.82461
cg10493038	chr10	50480856	-		OpenSea				chr10:50480396-50480396						chr10:50480640-50481395			0.297638	-2.07272	4.71727	5.12609e-06	0.00363461	3.8238
cg15444722	chr7	44113840	+		OpenSea	POLM;POLM;POLM;MIR6838;POLM;POLM	NM_001284330;NM_013284;NM_001284331;NR_106897;NM_013284;NR_104299	Body;Body;Body;TSS1500;ExonBnd;Body				POLM;POLM	ENST00000435068.1;ENST00000458246.1;ENST00000430942.1;ENST00000434229.1;ENST00000467607.1;ENST00000492971.1;ENST00000242248.5	3'UTR;3'UTR;3'UTR;3'UTR;TSS200;3'UTR;ExonBnd	chr7:44113545-44113935			0.397837	-2.68976	4.71702	5.13179e-06	0.00363522	3.8228
cg00309479	chr15	42363445	-		OpenSea	PLA2G4D	NM_178034	Body					ENST00000560932.1	3'UTR		chr15:42361304-42364430		0.28224	-2.21905	4.7161	5.15213e-06	0.00364618	3.81923
cg08003943	chr16	12096413	+		OpenSea	SNX29	NM_032167	Body					ENST00000564111.1;ENST00000568949.1	5'UTR;5'UTR	chr16:12096320-12096630			0.257867	-0.756777	4.71555	5.16446e-06	0.00365066	3.81707
cg19334336	chr1	90158416	-		OpenSea	LRRC8C	NM_032270	Body				LRRC8C	ENST00000479252.1	5'UTR	chr1:90158020-90158650			0.414278	-3.30518	4.71511	5.17425e-06	0.00365066	3.81536
cg19762764	chr15	83833947	-		OpenSea	HDGFRP3	NM_016073	Body					ENST00000563790.1;ENST00000568129.1;ENST00000563404.1	3'UTR;3'UTR;3'UTR	chr15:83833620-83834175			-0.414479	-1.07233	-4.71493	5.17833e-06	0.00365066	3.81465
cg03594868	chr19	18234829	+	chr19:18234710-18234912	Island	MAST3	NM_015016	Body		19:18234666-18234832	Unclassified_Cell_type_specific				chr19:18233960-18234875			0.256841	0.451453	4.7149	5.17888e-06	0.00365066	3.81456
cg04876604	chr12	117400647	-		OpenSea	FBXW8;FBXW8	NM_012174;NM_153348	Body;Body							chr12:117399965-117400710			0.240681	0.946488	4.7145	5.18778e-06	0.00365066	3.81301
cg04524370	chr22	22292919	+	chr22:22292528-22292875	S_Shore	PPM1F	NM_014634	Body		22:22292195-22293262	Promoter_Associated	PPM1F;PPM1F;PPM1F;LL22NC03-86G7.1;PPM1F;LL22NC03-86G7.1;LL22NC03-86G7.1;PPM1F	ENST00000406981.2;ENST00000445205.1;ENST00000406981.2;ENST00000538191.1;ENST00000424647.1;ENST00000538634.1;ENST00000538191.1;ENST00000424647.1;ENST00000458178.1;ENST00000458178.1;ENST00000486259.1	5'UTR;5'UTR;1stExon;1stExon;1stExon;5'UTR;5'UTR;5'UTR;1stExon;5'UTR;TSS200	chr22:22292065-22293175			0.232963	-2.87746	4.71425	5.1935e-06	0.00365066	3.81201
cg07891248	chr1	31498267	-		OpenSea	PUM1;PUM1	NM_001020658;NM_014676	Body;Body					ENST00000525948.1;ENST00000480602.1;ENST00000526215.1	3'UTR;3'UTR;3'UTR	chr1:31498060-31498390			-0.202661	0.43552	-4.71417	5.19523e-06	0.00365066	3.81171
cg10726559	chr14	101349284	+	chr14:101349372-101349860	N_Shore	MIR127;RTL1	NR_029696;NM_001134888	TSS200;1stExon				RTL1;MIR127	ENST00000534062.1;ENST00000384876.1	1stExon;TSS200				0.232905	2.44378	4.71386	5.20214e-06	0.00365066	3.81051
cg07009895	chr14	105877491	+	chr14:105877371-105878152	Island										chr14:105877285-105877635			0.250088	-2.30113	4.71386	5.20221e-06	0.00365066	3.8105
cg15059254	chr16	17555963	-		OpenSea	XYLT1	NM_022166	Body							chr16:17555825-17556275			0.434757	-1.85327	4.71361	5.20778e-06	0.00365116	3.80953
cg02555663	chr18	13500627	+	chr18:13498761-13499720	S_Shore	LDLRAD4;LDLRAD4	NM_181482;NM_181481	Body;Body	chr18:13500609-13500609						chr18:13500200-13500875			0.198553	-1.44522	4.71285	5.22496e-06	0.00365979	3.80656
cg14419259	chr17	73322562	+		OpenSea	GRB2;GRB2	NM_002086;NM_203506	Body;Body				GRB2	ENST00000462266.1	TSS200	chr17:73321940-73322675			0.412101	-2.62914	4.71215	5.24075e-06	0.00366385	3.80384
cg04228305	chr17	4336862	+		OpenSea	SPNS3	NM_182538	TSS1500		17:4336770-4337365	Promoter_Associated	SPNS3;SPNS3;SPNS3	ENST00000333476.2;ENST00000576069.1;ENST00000575194.1;ENST00000355530.2	TSS1500;TSS1500;TSS1500;TSS200	chr17:4336685-4337375			0.329893	-3.68833	4.71211	5.24166e-06	0.00366385	3.80368
cg17192888	chr10	7486888	-		OpenSea										chr10:7486545-7487015			0.312127	-2.96134	4.71195	5.24541e-06	0.00366385	3.80304
cg20819617	chr6	43045052	-	chr6:43044044-43045057	Island	PTK7;PTK7;PTK7;PTK7	NM_002821;NM_152881;NM_152882;NM_152880	Body;Body;Body;Body				PTK7	ENST00000325774.5;ENST00000487673.1	5'UTR;5'UTR	chr6:43044705-43045115			0.257694	-2.1719	4.71129	5.26029e-06	0.00366901	3.80048
cg08708194	chr20	40037050	+		OpenSea	CHD6	NM_032221	Body				CHD6	ENST00000480022.1	3'UTR		chr20:40036779-40037848		0.50783	-0.874027	4.71116	5.26327e-06	0.00366901	3.79997
cg27070405	chr5	131430689	+		OpenSea				chr5:131430055-131430055						chr5:131430065-131430830			0.455344	-1.97664	4.71097	5.26745e-06	0.00366901	3.79925
cg23788054	chr11	60752037	+		OpenSea	CD6;CD6;CD6;CD6	NR_045638;NM_006725;NM_001254751;NM_001254750	Body;Body;Body;Body				CD6	ENST00000545105.1;ENST00000545320.1;ENST00000542254.1	5'UTR;5'UTR;3'UTR	chr11:60751585-60752055			-0.293911	0.91131	-4.71025	5.28381e-06	0.00367225	3.79645
cg09586191	chr1	1149661	-	chr1:1149055-1149524	S_Shore	TNFRSF4	NM_003327	TSS200				TNFRSF4;TNFRSF4	ENST00000453580.1;ENST00000379236.3;ENST00000497869.1	TSS1500;TSS200;TSS200	chr1:1149385-1149735			-0.271338	0.382448	-4.71004	5.2888e-06	0.00367225	3.7956
cg08412750	chr5	180066730	-		OpenSea	FLT4;FLT4	NM_182925;NM_002020	Body;Body		5:180066620-180066798	Unclassified_Cell_type_specific	FLT4;FLT4	ENST00000424276.2;ENST00000502293.1;ENST00000513527.1;ENST00000376868.3	3'UTR;3'UTR;3'UTR;5'UTR		chr5:180066518-180068871		0.189845	-2.04532	4.70986	5.29286e-06	0.00367225	3.79491
cg05026798	chr11	43962749	-	chr11:43963626-43966048	N_Shore	LOC387763	NM_001145033	TSS1500				C11orf96;RP11-613D13.4	ENST00000528572.1;ENST00000526408.1	TSS1500;5'UTR	chr11:43962665-43963555			-0.268142	0.983367	-4.70977	5.29489e-06	0.00367225	3.79456
cg07059151	chr22	24236617	+	chr22:24236257-24237539	Island	MIF;MIF	NM_002415;NM_002415	1stExon;5'UTR		22:24235212-24236645	Promoter_Associated	MIF;MIF;AP000350.4	ENST00000498385.1;ENST00000215754.7;ENST00000215754.7;ENST00000465752.1;ENST00000406213.1;ENST00000447957.1	TSS1500;5'UTR;1stExon;TSS200;3'UTR;3'UTR	chr22:24235325-24236695			-0.302486	-2.11356	-4.7097	5.29656e-06	0.00367225	3.79428
cg12596564	chr1	36989817	+		OpenSea													-0.328368	0.808629	-4.70918	5.30826e-06	0.00367515	3.79229
cg19176199	chr5	5605441	-		OpenSea										chr5:5605245-5605550			0.16618	0.738867	4.70909	5.31052e-06	0.00367515	3.7919
cg01159194	chr16	1037073	-	chr16:1036820-1037448	Island											chr16:1026002-1042767		-0.388377	1.89688	-4.70848	5.32447e-06	0.0036814	3.78954
cg10501008	chr10	43903472	-	chr10:43902580-43904792	Island	HNRNPF;HNRNPF;HNRNPF;HNRNPF	NM_001098205;NM_001098206;NM_001098204;NM_004966	5'UTR;TSS200;5'UTR;5'UTR		10:43902948-43903833	Promoter_Associated	HNRNPF;HNRNPF;HNRNPF;HNRNPF	ENST00000357065.4;ENST00000540544.1;ENST00000356053.3;ENST00000337970.3	TSS1500;5'UTR;5'UTR;5'UTR		chr10:43902470-43905669	chr10:43878493-43906599	-0.141351	-3.63591	-4.70819	5.33098e-06	0.00368194	3.78843
cg03739177	chr17	27889826	-	chr17:27893086-27896078	N_Shelf	ABHD15	NM_198147	Body							chr17:27889700-27889970			0.237924	-0.213683	4.70776	5.34088e-06	0.00368194	3.78676
cg25723285	chr4	144328758	+		OpenSea	GAB1;GAB1	NM_207123;NM_002039	Body;Body				GAB1	ENST00000515366.1;ENST00000505913.1	5'UTR;5'UTR	chr4:144328720-144328910			0.253473	-1.87067	4.70763	5.34387e-06	0.00368194	3.78625
cg24970449	chr3	156846572	-		OpenSea				chr3:156846039-156846039	3:156846021-156846710	Unclassified_Cell_type_specific				chr3:156846545-156847175			-0.278972	-0.0325483	-4.70759	5.34486e-06	0.00368194	3.78609
cg24035363	chr17	34906848	+		OpenSea	GGNBP2	NM_024835	Body					ENST00000495023.1;ENST00000486208.1	5'UTR;5'UTR	chr17:34906365-34906975			-0.367576	-2.00678	-4.70654	5.36917e-06	0.00368893	3.78199
cg16328882	chr14	55243069	-		OpenSea	SAMD4A;SAMD4A;SAMD4A	NM_001161577;NM_001161576;NM_015589	Body;Body;Body					ENST00000553988.1;ENST00000556069.1	TSS200;5'UTR	chr14:55242825-55243795			0.42367	-2.5582	4.70631	5.37454e-06	0.00368893	3.78109
cg02917683	chr2	128137769	-		OpenSea							MAP3K2	ENST00000409179.2;ENST00000409947.1	5'UTR;5'UTR	chr2:128137565-128137775			-0.335568	1.1843	-4.70624	5.37607e-06	0.00368893	3.78083
cg26360004	chr1	9376755	-		OpenSea	SPSB1	NM_025106	5'UTR				SPSB1	ENST00000328089.6;ENST00000450402.1	5'UTR;5'UTR		chr1:9375191-9378869	chr1:9375198-9377101	-0.215549	2.28877	-4.70606	5.38023e-06	0.00368893	3.78014
cg17772140	chr15	101782807	+		OpenSea	CHSY1	NM_014918	Body		15:101782412-101783316	Promoter_Associated		ENST00000559384.1;ENST00000559384.1	1stExon;3'UTR	chr15:101782745-101783195			0.344413	-4.17485	4.70596	5.38257e-06	0.00368893	3.77974
cg21604339	chr10	15211442	-	chr10:15209824-15210714	S_Shore	NMT2;NMT2	NM_004808;NM_001308295	TSS1500;TSS1500				NMT2;NMT2;NMT2;NMT2	ENST00000535341.1;ENST00000441445.1;ENST00000378150.1;ENST00000378165.3	TSS1500;TSS1500;TSS1500;TSS1500	chr10:15211380-15211955			-0.320595	0.435616	-4.70588	5.38448e-06	0.00368893	3.77942
cg08109029	chr8	82059769	+		OpenSea										chr8:82059420-82059790			0.403233	-3.44136	4.70442	5.41837e-06	0.00370876	3.77376
cg13986667	chr10	37779450	+		OpenSea										chr10:37779280-37779490			0.154393	-0.314345	4.70362	5.43723e-06	0.00371828	3.77062
cg00992189	chr15	100048210	+		OpenSea							MEF2A	ENST00000453228.2	5'UTR	chr15:100047680-100048775			0.32207	-1.73689	4.70314	5.44849e-06	0.00372259	3.76876
cg11868461	chr17	75830800	+		OpenSea				chr17:75830749-75830749	17:75830488-75830920	Unclassified_Cell_type_specific				chr17:75830645-75830915			0.332702	-3.36321	4.70286	5.45491e-06	0.00372338	3.7677
cg03750587	chr1	24239979	+		OpenSea	CNR2	NM_001841	TSS200		1:24239707-24240070	Promoter_Associated	CNR2;CNR2	ENST00000374472.4;ENST00000536471.1	TSS200;5'UTR	chr1:24239785-24240270			0.382892	-3.45754	4.70267	5.45956e-06	0.00372338	3.76693
cg00833777	chr16	31271642	-		OpenSea	ITGAM;ITGAM	NM_001145808;NM_000632	Body;Body									chr16:31271016-31271791	0.404245	-2.92851	4.7017	5.48247e-06	0.00372753	3.76315
cg17776833	chr17	784465	-		OpenSea	NXN	NM_022463	Body				NXN	ENST00000575455.1;ENST00000577098.1;ENST00000571338.1;ENST00000575171.1	3'UTR;3'UTR;3'UTR;3'UTR		chr17:782725-784482		-0.229852	1.68137	-4.70165	5.48346e-06	0.00372753	3.76299
cg00623698	chr20	40037799	+		OpenSea	CHD6	NM_032221	Body				CHD6	ENST00000480022.1	3'UTR	chr20:40037720-40038010			0.313334	-1.79533	4.70163	5.4839e-06	0.00372753	3.76291
cg01912298	chr17	4872499	-	chr17:4870189-4871710	S_Shore	CAMTA2;CAMTA2;CAMTA2;CAMTA2;SPAG7	NM_015099;NM_001171167;NM_001171166;NM_001171168;NM_004890	Body;Body;Body;Body;TSS1500		17:4870069-4873104	Promoter_Associated	SPAG7;SPAG7;SPAG7	ENST00000573805.1;ENST00000575784.1;ENST00000575142.1;ENST00000571023.1;ENST00000206020.3;ENST00000574442.1;ENST00000572192.1;ENST00000574442.1;ENST00000574951.1	TSS1500;TSS1500;TSS1500;TSS1500;TSS1500;3'UTR;TSS200;1stExon;3'UTR	chr17:4871400-4872535			-0.240192	2.37051	-4.70157	5.4855e-06	0.00372753	3.76265
cg10963314	chr9	130124002	+		OpenSea	GARNL3;GARNL3;GARNL3	NM_001286779;NR_104591;NM_032293	Body;Body;Body				GARNL3;GARNL3	ENST00000481242.1;ENST00000478696.1;ENST00000373399.1;ENST00000496711.1;ENST00000481242.1	1stExon;5'UTR;3'UTR;5'UTR;5'UTR	chr9:130123825-130124215			0.39569	-2.06606	4.70129	5.49196e-06	0.00372772	3.76159
cg02481950	chr16	21665002	-		OpenSea	METTL9;IGSF6;METTL9	NM_001077180;NM_005849;NM_016025	Body;TSS1500;Body				IGSF6	ENST00000564733.1;ENST00000569602.1;ENST00000565499.1;ENST00000268389.4	5'UTR;TSS1500;TSS1500;TSS1500	chr16:21664840-21665230			-0.290708	0.128796	-4.70106	5.49757e-06	0.00372772	3.76067
cg01310332	chr12	116799230	+		OpenSea										chr12:116799145-116799535			0.275672	-2.27912	4.70077	5.50444e-06	0.00372772	3.75954
cg17379121	chr2	213680488	-		OpenSea	LOC102725079	NR_131941	Body				AC093381.2;AC093865.1	ENST00000453965.1;ENST00000415387.1	5'UTR;3'UTR	chr2:213680180-213680550			0.330232	-3.22121	4.70065	5.50715e-06	0.00372772	3.7591
cg18385440	chr15	29212889	+		OpenSea	APBA2;APBA2	NM_005503;NM_001130414	TSS1500;TSS1500				APBA2;APBA2;APBA2;APBA2	ENST00000219865.6;ENST00000561069.1;ENST00000558402.1;ENST00000558330.1;ENST00000559709.1;ENST00000558804.1;ENST00000559814.1	TSS1500;5'UTR;5'UTR;5'UTR;5'UTR;5'UTR;5'UTR				0.306293	-1.3626	4.70051	5.5106e-06	0.00372772	3.75853
cg22454470	chr18	54518385	-		OpenSea	WDR7;WDR7	NM_052834;NM_015285	Body;Body								chr18:54518109-54519944		0.215705	1.41592	4.69965	5.53105e-06	0.00373424	3.75519
cg19892234	chr3	185463595	-		OpenSea	IGF2BP2;IGF2BP2;IGF2BP2;IGF2BP2;IGF2BP2;IGF2BP2;IGF2BP2	NM_001291874;NM_001291872;NM_001291873;NM_001007225;NM_001291869;NM_006548;NM_001291875	Body;Body;Body;Body;Body;Body;5'UTR					ENST00000461957.1;ENST00000493302.1;ENST00000466476.1	3'UTR;3'UTR;3'UTR	chr3:185462745-185463650			0.249527	-3.1996	4.69949	5.53473e-06	0.00373424	3.75459
cg27282144	chr2	219613607	+		OpenSea	TTLL4	NM_014640	Body					ENST00000417196.1;ENST00000434241.1;ENST00000436668.1;ENST00000467841.1;ENST00000480472.1;ENST00000465558.1	3'UTR;3'UTR;TSS200;5'UTR;5'UTR;5'UTR	chr2:219613465-219613835			-0.145003	0.71375	-4.69943	5.53633e-06	0.00373424	3.75433
cg26693584	chr16	79127896	+		OpenSea	WWOX;WWOX	NM_016373;NM_001291997	Body;Body				RP11-556H2.3	ENST00000563230.1;ENST00000569332.1	5'UTR;3'UTR		chr16:79127501-79127945	chr16:79127447-79128020	0.352789	-4.17897	4.69911	5.544e-06	0.00373424	3.75308
cg24059097	chr19	8642596	-		OpenSea	MYO1F	NM_012335	TSS1500				MYO1F;MYO1F	ENST00000305795.6;ENST00000338257.6	TSS200;TSS1500		chr19:8641156-8642636	chr19:8641141-8642609	0.312913	-3.34916	4.6989	5.54892e-06	0.00373424	3.75228
cg00330375	chr13	20945132	-		OpenSea											chr13:20945097-20945859		0.460931	-2.4447	4.6986	5.55613e-06	0.00373424	3.75111
cg13468685	chr2	68592737	-		OpenSea	PLEK	NM_002664	Body				AC015969.3	ENST00000366218.2	TSS200		chr2:68590722-68592810	chr2:68591885-68599130	0.563563	-2.30832	4.69859	5.55642e-06	0.00373424	3.75106
cg04349506	chr17	11556427	+		OpenSea	DNAH9	NM_001372	Body										0.16522	1.70143	4.69843	5.56003e-06	0.00373424	3.75047
cg09398502	chr8	142099735	-		OpenSea				chr8:142099604-142099604	8:142099546-142100251	Unclassified				chr8:142099465-142099835			0.391779	-2.73877	4.69817	5.56634e-06	0.00373514	3.74945
cg24130673	chr6	44144213	+		OpenSea	CAPN11	NM_007058	Body					ENST00000524554.1;ENST00000533604.1	TSS200;TSS200	chr6:44144085-44145215			0.288954	-1.38723	4.69605	5.61748e-06	0.00376128	3.7412
cg24519329	chr9	130621526	+		OpenSea										chr9:130621085-130621710			0.309536	-1.16651	4.69555	5.62962e-06	0.00376128	3.73925
cg03157659	chr6	169810136	+		OpenSea										chr6:169809945-169810375			0.24663	-1.98778	4.69541	5.63285e-06	0.00376128	3.73873
cg05430201	chr1	67205292	-		OpenSea	SGIP1;SGIP1	NM_001308203;NM_032291	Body;Body							chr1:67205180-67205410			0.370086	-2.64927	4.69531	5.63543e-06	0.00376128	3.73832
cg16162536	chr1	3824447	-	chr1:3824219-3824456	Island	LOC100133612	NR_024455	Body				RP13-15E13.1	ENST00000442673.1;ENST00000439488.1	5'UTR;5'UTR	chr1:3824445-3824730			-0.186017	1.36557	-4.69501	5.64274e-06	0.00376128	3.73715
cg17445472	chr8	130678826	-		OpenSea	CCDC26	NR_130917	Body				CCDC26	ENST00000446592.3	3'UTR	chr8:130678400-130678870			0.397701	-3.16507	4.69455	5.65378e-06	0.00376128	3.73539
cg19144827	chr6	101106624	+		OpenSea	ASCC3	NM_006828	Body					ENST00000324696.4	3'UTR	chr6:101106460-101106670			0.204415	1.18837	4.69423	5.66159e-06	0.00376128	3.73414
cg07992454	chr16	81831362	+		OpenSea	PLCG2	NM_002661	Body				PLCG2	ENST00000565400.1;ENST00000569929.1;ENST00000567980.1	TSS1500;5'UTR;5'UTR	chr16:81831140-81831415			0.386444	-3.46112	4.69417	5.66314e-06	0.00376128	3.73389
cg27042719	chr2	51259499	+		OpenSea	NRXN1;NRXN1;NRXN1;NRXN1	NM_004801;NM_001135659;NM_004801;NM_001135659	5'UTR;5'UTR;1stExon;1stExon				NRXN1;NRXN1;AC007682.1;NRXN1;NRXN1;NRXN1;NRXN1	ENST00000404971.1;ENST00000406316.2;ENST00000440698.1;ENST00000404971.1;ENST00000406316.2;ENST00000401669.2;ENST00000405472.3	5'UTR;5'UTR;TSS1500;1stExon;1stExon;TSS200;TSS1500	chr2:51259240-51259835			0.180408	-2.9603	4.69415	5.66353e-06	0.00376128	3.73383
cg02261541	chr16	4050315	-		OpenSea	ADCY9	NM_001116	Body				ADCY9	ENST00000575550.1;ENST00000571889.1	3'UTR;3'UTR				-0.199394	1.45098	-4.69402	5.66668e-06	0.00376128	3.73333
cg12066974	chr12	48422699	+		OpenSea										chr12:48422265-48422755			0.265772	-2.80518	4.69401	5.667e-06	0.00376128	3.73328
cg09662852	chr16	11707685	-		OpenSea				chr16:11707277-11707277	16:11707645-11707961	Unclassified_Cell_type_specific	LITAF	ENST00000576036.1	5'UTR	chr16:11707125-11708095			0.443193	-2.33428	4.69383	5.67131e-06	0.00376128	3.73259
cg00184919	chr1	226039749	+		OpenSea	TMEM63A	NM_014698	Body							chr1:226039500-226039895			0.329217	-2.91355	4.69381	5.67193e-06	0.00376128	3.73249
cg17969683	chr8	24151514	-		OpenSea	ADAM28;ADAM28	NM_014265;NM_021777	TSS200;TSS200				ADAM28;ADAM28;ADAM28	ENST00000265769.4;ENST00000523379.1;ENST00000437154.2	TSS200;TSS200;TSS200	chr8:24151360-24151735			0.444803	-2.76059	4.69366	5.67542e-06	0.00376128	3.73194
cg16655715	chr2	97055834	+		OpenSea										chr2:97055405-97055895			0.225774	-1.83029	4.69339	5.68215e-06	0.00376241	3.73087
cg02384792	chr10	94517026	+		OpenSea				chr10:94516915-94516915	10:94516838-94517279	Unclassified_Cell_type_specific				chr10:94516920-94517215			0.415852	-2.57498	4.69297	5.69241e-06	0.00376434	3.72924
cg22385669	chr15	35262785	+	chr15:35261686-35262124	S_Shore	AQR	NM_014691	TSS1500				AQR	ENST00000543879.2;ENST00000156471.5	TSS1500;TSS1500				-0.131277	0.335103	-4.6927	5.69911e-06	0.00376434	3.72818
cg07261978	chr8	82043566	-		OpenSea										chr8:82043320-82043570			-0.300451	0.690096	-4.69266	5.7001e-06	0.00376434	3.72802
cg16001613	chr11	60869601	-		OpenSea	CD5	NM_014207	TSS1500		11:60869464-60870416	Promoter_Associated_Cell_type_specific	CD5	ENST00000347785.3;ENST00000544014.1	TSS1500;TSS1500	chr11:60869465-60870015			-0.305771	-0.0232571	-4.6911	5.73844e-06	0.00377953	3.72198
cg13687023	chr15	68634701	+		OpenSea	ITGA11	NM_001004439	Body							chr15:68634380-68634790			0.223627	-2.84695	4.691	5.74081e-06	0.00377953	3.7216
cg21427990	chr4	89373793	-		OpenSea												chr4:89373698-89374526	-0.19992	2.16922	-4.69073	5.74757e-06	0.00377953	3.72054
cg06639488	chr1	155103222	+	chr1:155098434-155100451	S_Shelf	EFNA1;EFNA1	NM_182685;NM_004428	Body;Body				EFNA1	ENST00000469878.1;ENST00000474413.1;ENST00000497282.1	5'UTR;5'UTR;TSS1500	chr1:155103125-155103415			0.194011	-1.72076	4.69061	5.75039e-06	0.00377953	3.7201
cg26765511	chr17	899312	-	chr17:899842-900763	N_Shore	TIMM22	NM_013337	TSS1500				TIMM22	ENST00000327158.2	TSS1500				-0.241958	1.50774	-4.69043	5.75507e-06	0.00377953	3.71936
cg05623526	chr11	2548319	-		OpenSea	KCNQ1;KCNQ1	NM_000218;NM_181798	Body;Body		11:2548162-2548582	Unclassified		ENST00000345015.4	5'UTR	chr11:2547925-2548550			0.384401	-3.10813	4.6904	5.75574e-06	0.00377953	3.71926
cg04350772	chr15	93524632	+		OpenSea	CHD2	NM_001271	Body							chr15:93524600-93524875			-0.324053	0.97599	-4.68985	5.76942e-06	0.00377953	3.71712
cg03766174	chr16	81547907	+		OpenSea	CMIP;CMIP	NM_030629;NM_198390	Body;Body		16:81547796-81547992	Unclassified_Cell_type_specific				chr16:81546760-81548050			0.393413	-2.39325	4.68981	5.77043e-06	0.00377953	3.71696
cg00366435	chr12	6896105	+		OpenSea					12:6895517-6896249	Promoter_Associated_Cell_type_specific		ENST00000535707.1;ENST00000535707.1	1stExon;5'UTR	chr12:6895920-6896315			-0.506796	0.580297	-4.68969	5.77322e-06	0.00377953	3.71652
cg00555094	chr20	25605889	+	chr20:25603815-25605187	S_Shore	NANP	NM_152667	TSS1500				NANP;RP4-694B14.5;RP4-694B14.5;RP4-694B14.5;RP4-694B14.5;RP4-694B14.5	ENST00000304788.3;ENST00000414393.1;ENST00000455791.1;ENST00000439498.1;ENST00000428254.1;ENST00000420803.1	TSS1500;5'UTR;5'UTR;5'UTR;5'UTR;5'UTR			chr20:25602571-25607892	-0.246684	1.3386	-4.68934	5.78191e-06	0.00377953	3.71517
cg16157520	chr20	46505314	-		OpenSea										chr20:46505165-46505675			0.313161	-2.7211	4.68933	5.78233e-06	0.00377953	3.7151
cg09975715	chr17	8379050	+	chr17:8380172-8380539	N_Shore	MYH10	NM_005964	3'UTR				MYH10;MYH10	ENST00000360416.3;ENST00000396239.1	3'UTR;3'UTR	chr17:8379005-8379635			0.283042	1.0767	4.68925	5.7843e-06	0.00377953	3.71479
cg03006376	chr7	28102470	-		OpenSea	JAZF1	NM_175061	Body		7:28101805-28102531	Unclassified				chr7:28102125-28102715			0.394871	-2.90836	4.68891	5.79276e-06	0.00377953	3.71348
cg21360910	chr3	45372241	-		OpenSea										chr3:45372105-45372330			0.39758	-2.17987	4.68888	5.79357e-06	0.00377953	3.71335
cg06157277	chr12	21590480	-	chr12:21590469-21590785	Island	PYROXD1	NM_024854	TSS200		12:21590128-21591495	Promoter_Associated	PYROXD1;PYROXD1;PYROXD1;PYROXD1	ENST00000538582.1;ENST00000545178.1;ENST00000375266.4;ENST00000536935.1;ENST00000240651.9;ENST00000544970.1	TSS1500;TSS200;TSS200;TSS200;TSS200;TSS200	chr12:21590425-21591055			0.132087	-4.67698	4.68867	5.79869e-06	0.00377959	3.71255
cg11791812	chr19	22609395	-		OpenSea										chr19:22608905-22609415			0.110119	-0.551401	4.68793	5.8171e-06	0.0037883	3.70969
cg11243159	chr22	18631867	-	chr22:18632736-18632998	N_Shore	USP18	NM_017414	TSS1500				USP18	ENST00000215794.7	TSS1500			chr22:18630622-18633763	0.221186	2.06885	4.68755	5.82657e-06	0.00379118	3.70823
cg09548275	chr11	47282999	+		OpenSea	NR1H3;NR1H3;NR1H3	NM_005693;NM_001130102;NM_001130101	Body;Body;Body				NR1H3;NR1H3	ENST00000527464.1;ENST00000487913.1;ENST00000395397.3;ENST00000529540.1;ENST00000481020.1;ENST00000532630.1	5'UTR;5'UTR;ExonBnd;5'UTR;5'UTR;5'UTR		chr11:47282840-47283553		0.327233	0.490756	4.68707	5.83873e-06	0.00379532	3.70635
cg06527889	chr16	50784048	+		OpenSea	CYLD;CYLD;CYLD	NM_015247;NM_001042355;NM_001042412	Body;Body;Body				CYLD;CYLD	ENST00000568704.1;ENST00000563629.1;ENST00000569891.1;ENST00000566206.1;ENST00000563629.1	1stExon;1stExon;5'UTR;5'UTR;5'UTR				-0.317528	1.43644	-4.68678	5.84592e-06	0.00379532	3.70523
cg13427753	chr6	45406009	-		OpenSea	RUNX2;RUNX2;RUNX2	NM_001015051;NM_001024630;NM_001278478	Body;Body;Body					ENST00000483377.1	3'UTR	chr6:45406000-45406330			-0.281646	1.00505	-4.68659	5.8509e-06	0.00379532	3.70447
cg17233452	chr4	129793434	+		OpenSea	PHF17	NM_199320	3'UTR				PHF17;PHF17	ENST00000512960.1;ENST00000503565.1;ENST00000226319.6	3'UTR;3'UTR;3'UTR	chr4:129793205-129793535			-0.203019	2.057	-4.6863	5.85809e-06	0.00379532	3.70336
cg15170512	chr5	148205353	+	chr5:148206075-148206482	N_Shore	ADRB2	NM_000024	TSS1500		5:148205331-148206777	Promoter_Associated	ADRB2	ENST00000305988.4	TSS1500	chr5:148205280-148205870			0.193646	-3.83976	4.6863	5.8582e-06	0.00379532	3.70334
cg12947311	chr1	212263345	-		OpenSea	DTL;DTL;DTL	NM_016448;NM_001286230;NM_001286229	Body;Body;Body				DTL	ENST00000475419.1;ENST00000489149.1;ENST00000463791.1	5'UTR;5'UTR;5'UTR		chr1:212262919-212263415	chr1:212262861-212263399	0.423963	-2.42403	4.68599	5.86601e-06	0.0037971	3.70214
cg15560495	chr20	56804158	-	chr20:56803282-56804112	S_Shore					20:56803051-56804423	Unclassified_Cell_type_specific	ANKRD60	ENST00000371167.3;ENST00000457363.1	TSS1500;TSS1500	chr20:56803625-56804795			0.246131	-3.43983	4.68545	5.87964e-06	0.00380078	3.70005
cg18307469	chr14	97541471	-		OpenSea										chr14:97541260-97541595			0.417047	-2.7297	4.68484	5.89501e-06	0.00380078	3.69769
cg17915189	chr7	43789728	-		OpenSea												chr7:43789493-43791037	0.237156	-0.1838	4.68479	5.89612e-06	0.00380078	3.69752
cg19900821	chr1	162359133	+		OpenSea										chr1:162358365-162359715			0.357087	-1.91576	4.68447	5.90433e-06	0.00380078	3.69626
cg15059801	chr16	10994922	+		OpenSea	CIITA;CIITA;CIITA;CIITA	NR_104444;NM_000246;NM_001286403;NM_001286402	Body;Body;Body;Body				CIITA	ENST00000571190.1;ENST00000573309.1;ENST00000537380.1;ENST00000570546.1	TSS1500;5'UTR;5'UTR;5'UTR			chr16:10988496-11000156	-0.260433	0.4191	-4.68444	5.90512e-06	0.00380078	3.69614
cg11207540	chr12	52399731	-	chr12:52400467-52401696	N_Shore	GRASP	NM_181711	TSS1500				GRASP	ENST00000293662.4	TSS1500	chr12:52399600-52400455			0.437065	-2.22304	4.68421	5.91086e-06	0.00380078	3.69527
cg19249157	chr19	44010371	+	chr19:44008014-44008893	S_Shore	PHLDB3	NM_198850	TSS1500				PHLDB3	ENST00000292140.5	TSS1500	chr19:44010100-44010455			-0.185461	1.81879	-4.68405	5.91514e-06	0.00380078	3.69462
cg25134859	chr5	171340543	-		OpenSea	FBXW11;FBXW11;FBXW11	NM_033645;NM_012300;NM_033644	Body;Body;Body					ENST00000519693.1;ENST00000520376.1;ENST00000522507.1;ENST00000523843.1	3'UTR;3'UTR;3'UTR;3'UTR	chr5:171340460-171340650			0.205871	-2.59744	4.68404	5.91517e-06	0.00380078	3.69461
cg24469923	chr19	11925456	+	chr19:11925086-11925546	Island	ZNF440	NM_152357	Body		19:11924487-11925749	Promoter_Associated		ENST00000457526.1	5'UTR	chr19:11925165-11925815			-0.231036	-1.57872	-4.68396	5.91725e-06	0.00380078	3.69429
cg15202169	chr6	135482465	+		OpenSea												chr6:135482404-135485233	-0.216108	0.505775	-4.6834	5.93164e-06	0.00380161	3.6921
cg26984380	chr15	74449475	+		OpenSea							RP11-665J16.1	ENST00000561647.1	3'UTR	chr15:74449300-74449775			0.307603	-3.81492	4.68337	5.93231e-06	0.00380161	3.692
cg07627628	chr19	10254526	-	chr19:10252705-10252917	S_Shore	DNMT1;DNMT1	NM_001130823;NM_001379	Body;Body		19:10254414-10254677	Promoter_Associated_Cell_type_specific				chr19:10254365-10254735			-0.400525	0.765931	-4.68331	5.93382e-06	0.00380161	3.69177
cg17703064	chr16	88713573	+	chr16:88709525-88710015	S_Shelf	CYBA;CYBA	NM_000101;NM_000101	Body;ExonBnd				CYBA	ENST00000566534.1;ENST00000563526.1;ENST00000562209.1;ENST00000565588.1;ENST00000261623.3	3'UTR;3'UTR;3'UTR;TSS1500;ExonBnd	chr16:88712905-88713670			0.260935	0.186292	4.68299	5.94208e-06	0.00380161	3.69052
cg12337683	chr4	847411	+	chr4:843317-843936	S_Shelf	GAK	NM_005255	Body				GAK	ENST00000511345.1;ENST00000511345.1;ENST00000515868.1;ENST00000509566.1	3'UTR;1stExon;3'UTR;3'UTR	chr4:847120-847430			-0.211396	2.57359	-4.68292	5.94386e-06	0.00380161	3.69025
cg07291005	chr1	24126194	-	chr1:24126799-24127549	N_Shore	GALE;GALE;GALE	NM_001127621;NM_001008216;NM_000403	TSS200;5'UTR;5'UTR		1:24125989-24126220	Promoter_Associated_Cell_type_specific	GALE;GALE;GALE;GALE	ENST00000481736.1;ENST00000459934.1;ENST00000470383.1;ENST00000466250.1;ENST00000374498.3;ENST00000418277.1;ENST00000467070.1;ENST00000374497.3;ENST00000425913.1;ENST00000486382.1;ENST00000470383.1;ENST00000429356.1;ENST00000445705.1;ENST00000470949.1	3'UTR;3'UTR;3'UTR;3'UTR;5'UTR;5'UTR;3'UTR;5'UTR;5'UTR;TSS1500;1stExon;TSS200;TSS200;TSS1500	chr1:24126000-24127115			0.23549	-3.89485	4.6827	5.94948e-06	0.00380197	3.68939
cg12892087	chr18	20840304	-		OpenSea	CABLES1;CABLES1;CABLES1;CABLES1	NM_138375;NM_001100619;NM_001256438;NR_023359	3'UTR;3'UTR;3'UTR;Body		18:20839795-20840588	Unclassified_Cell_type_specific	CABLES1	ENST00000256925.6	3'UTR	chr18:20839540-20840655			0.429908	-3.10265	4.68151	5.97985e-06	0.00381813	3.6848
cg04264075	chr19	51876470	+		OpenSea	NKG7	NM_005601	TSS1500				NKG7	ENST00000221978.4	TSS1500	chr19:51876460-51876655			0.375247	-2.03192	4.68111	5.99034e-06	0.00382157	3.68322
cg11967527	chr13	78104002	-		OpenSea												chr13:78102812-78104173	-0.346822	1.61169	-4.68073	5.99999e-06	0.00382284	3.68177
cg16277040	chr1	232711523	+		OpenSea										chr1:232711220-232711535			-0.356487	0.229274	-4.68059	6.00369e-06	0.00382284	3.68121
cg16560309	chr5	65222276	+	chr5:65220759-65222416	Island	ERBB2IP;ERBB2IP	NM_001006600;NM_018695	TSS200;TSS200		5:65222151-65222522	Promoter_Associated	ERBB2IP;ERBB2IP;ERBB2IP;ERBB2IP;ERBB2IP;ERBB2IP;ERBB2IP	ENST00000511297.1;ENST00000506030.1;ENST00000284037.5;ENST00000380943.2;ENST00000507490.1;ENST00000416865.2;ENST00000380936.1;ENST00000380938.2	TSS1500;TSS1500;TSS200;TSS200;TSS200;TSS200;TSS200;TSS200	chr5:65221405-65222775			-0.294015	-3.12311	-4.68044	6.00759e-06	0.00382284	3.68062
cg06739462	chr12	56329296	-	chr12:56329518-56329790	N_Shore	DGKA;DGKA;DGKA;DGKA	NM_201445;NM_201554;NM_001345;NM_201444	5'UTR;5'UTR;5'UTR;5'UTR				DGKA;DGKA;DGKA;DGKA	ENST00000552478.1;ENST00000550888.1;ENST00000549079.1;ENST00000551296.1;ENST00000546878.1;ENST00000546995.1;ENST00000547015.1;ENST00000331886.5;ENST00000555090.1;ENST00000549629.1;ENST00000548479.1;ENST00000547324.1;ENST00000553084.1;ENST00000547358.1;ENST00000548549.1;ENST00000548407.2;ENST00000554434.1;ENST00000555025.1;ENST00000394147.1;ENST00000551615.1;ENST00000547535.1;ENST00000549323.2;ENS…	TSS1500;TSS1500;TSS1500;1stExon;5'UTR;5'UTR;5'UTR;5'UTR;5'UTR;5'UTR;5'UTR;5'UTR;5'UTR;5'UTR;5'UTR;5'UTR;5'UTR;5'UTR;5'UTR;5'UTR;5'UTR;5'UTR;5'UTR;5'UTR;5'UTR;5'UTR;5'UTR;5'UTR;TSS1500;5'UTR	chr12:56329185-56329415			-0.357091	0.718495	-4.67992	6.02094e-06	0.00382808	3.67862
cg20104126	chr12	46665816	+	chr12:46661054-46663408	S_Shelf										chr12:46665405-46665955			-0.139134	1.15757	-4.67854	6.05667e-06	0.00384507	3.67329
cg21060789	chr2	163176242	+		OpenSea	IFIH1	NM_022168	TSS1500				IFIH1;IFIH1;IFIH1;GCA;GCA	ENST00000421365.2;ENST00000543192.1;ENST00000263642.2;ENST00000473240.1;ENST00000429691.2	TSS1500;TSS1500;TSS1500;5'UTR;5'UTR	chr2:163176080-163176755			0.36236	1.50441	4.67849	6.0579e-06	0.00384507	3.6731
cg21843141	chr15	44083919	+	chr15:44084144-44085272	N_Shore	SERF2;SERF2;SERF2-C15ORF63;SERF2;SERF2;SERF2;SERF2	NM_001199876;NM_001199875;NR_037673;NR_037672;NM_001199878;NM_001018108;NM_001199877	TSS1500;TSS1500;TSS1500;TSS1500;TSS1500;TSS200;5'UTR		15:44083694-44085780	Promoter_Associated	SERF2;SERF2;SERF2;SERF2;SERF2;RP11-296A16.1;SERF2	ENST00000486144.1;ENST00000445816.1;ENST00000339624.5;ENST00000409617.1;ENST00000475927.1;ENST00000430901.1;ENST00000409614.1;ENST00000249786.4;ENST00000417761.2;ENST00000381359.1	TSS1500;TSS1500;TSS1500;TSS1500;TSS1500;TSS1500;TSS1500;TSS200;3'UTR;5'UTR	chr15:44083640-44084135			0.294627	-2.59249	4.67732	6.08864e-06	0.00385886	3.66854
cg20146792	chr2	239168496	+		OpenSea	PER2	NM_022817	Body		2:239168036-239168585	Gene_Associated	PER2	ENST00000254658.3	3'UTR		chr2:239168082-239168501	chr2:239166396-239168671	-0.354708	0.6739	-4.67706	6.09545e-06	0.00385886	3.66753
cg01807392	chr1	192490949	+		OpenSea				chr1:192490879-192490879			RP5-1011O1.2	ENST00000434300.1	3'UTR	chr1:192490940-192491130			0.374608	-2.3024	4.67663	6.10671e-06	0.00385886	3.66586
cg06255875	chr8	42592236	-		OpenSea							CHRNB3	ENST00000289957.2	3'UTR	chr8:42591985-42592535			0.306522	-1.13779	4.67658	6.10785e-06	0.00385886	3.66569
cg05235171	chr11	117958104	-		OpenSea	TMPRSS4;TMPRSS4	NM_001083947;NM_019894	Body;Body				RP11-652L8.2;TMPRSS4	ENST00000527329.1;ENST00000519126.1;ENST00000522307.1;ENST00000520063.1	TSS1500;5'UTR;5'UTR;5'UTR			chr11:117957785-117958762	-0.261579	0.630019	-4.67619	6.1182e-06	0.00385886	3.66417
cg11769476	chr20	49410810	+	chr20:49411401-49412142	N_Shore	BCAS4;BCAS4;BCAS4	NM_198799;NM_001010974;NM_017843	TSS1500;TSS1500;TSS1500		20:49410635-49412537	Promoter_Associated	BCAS4;BCAS4;BCAS4;BCAS4	ENST00000358791.5;ENST00000355583.5;ENST00000371608.2;ENST00000445038.1;ENST00000463943.1;ENST00000485049.1	TSS1500;TSS1500;TSS1500;TSS1500;TSS1500;TSS1500	chr20:49410685-49411615			0.319447	-2.57211	4.67617	6.11859e-06	0.00385886	3.66411
cg25909396	chr17	64300729	+	chr17:64298047-64299617	S_Shore	PRKCA	NM_002737	Body		17:64300636-64300999	Unclassified_Cell_type_specific				chr17:64300420-64300890			-0.374402	0.836589	-4.67605	6.12184e-06	0.00385886	3.66363
cg00949224	chr10	126410346	+		OpenSea	FAM53B	NM_014661	5'UTR	chr10:126410085-126410085			FAM53B;FAM53B;FAM53B;RP11-12J10.3	ENST00000392754.3;ENST00000337318.3;ENST00000280780.6;ENST00000494792.1	5'UTR;5'UTR;5'UTR;3'UTR	chr10:126410040-126410510			0.444106	-3.15499	4.67595	6.12435e-06	0.00385886	3.66326
cg01298350	chr5	90607970	+		OpenSea	LUCAT1;LUCAT1	NR_103549;NR_103548	Body;Body				RP11-213H15.3	ENST00000513626.1;ENST00000513492.1;ENST00000511918.1	3'UTR;3'UTR;3'UTR	chr5:90607525-90608310			0.351966	-3.62375	4.67576	6.12939e-06	0.00385886	3.66252
cg20192997	chr11	117696015	+		OpenSea	FXYD2;FXYD2;FXYD2	NM_021603;NM_001127489;NM_001680	Body;TSS1500;TSS1500				FXYD2;RP11-728F11.6	ENST00000533281.1;ENST00000292079.2;ENST00000532984.1	TSS1500;TSS1500;3'UTR	chr11:117695540-117696075			0.389357	-2.49644	4.6757	6.13102e-06	0.00385886	3.66228
cg10189850	chr5	6366345	-		OpenSea										chr5:6366345-6366675			0.335715	-0.9516	4.67515	6.14559e-06	0.00386241	3.66014
cg12958312	chr16	980079	-	chr16:979785-980198	Island	LMF1	NM_022773	Body				LMF1;LMF1;LMF1;LMF1;LA16c-366D3.1;LA16c-366D3.1	ENST00000539151.1;ENST00000568964.1;ENST00000543238.1;ENST00000568897.1;ENST00000562380.1;ENST00000567595.1;ENST00000567820.1;ENST00000569574.1;ENST00000545827.2	3'UTR;3'UTR;5'UTR;5'UTR;3'UTR;3'UTR;5'UTR;5'UTR;3'UTR	chr16:979705-980455			-0.210321	2.0152	-4.6751	6.14694e-06	0.00386241	3.65994
cg22489074	chr12	69144440	+		OpenSea	SLC35E3	NM_018656	Body				SLC35E3	ENST00000319429.6;ENST00000431174.2;ENST00000538043.1	5'UTR;TSS1500;TSS1500	chr12:69144225-69144715			-0.264476	0.509194	-4.67476	6.15582e-06	0.00386475	3.65864
cg09950261	chr16	9161668	+		OpenSea							RP11-473I1.6	ENST00000562893.1	TSS1500			chr16:9158577-9163071	-0.24163	1.06183	-4.67412	6.17276e-06	0.00386721	3.65616
cg23209432	chr21	33105773	+	chr21:33103456-33104975	S_Shore	SCAF4;SCAF4;SCAF4	NM_001145445;NM_001145444;NM_020706	TSS1500;TSS1500;TSS1500	chr21:33105563-33105563			SCAF4;SCAF4	ENST00000485790.1;ENST00000286835.7;ENST00000434667.2	TSS1500;TSS1500;TSS1500	chr21:33104280-33106455			0.219513	-1.92537	4.67409	6.17348e-06	0.00386721	3.65605
cg22603569	chr19	3388047	+	chr19:3387963-3388203	Island	NFIC;NFIC	NM_005597;NM_205843	Body;Body							chr19:3387760-3388210			0.271846	-0.132465	4.67403	6.17518e-06	0.00386721	3.65581
cg16108539	chr6	137685216	+		OpenSea					6:137684786-137685247	Unclassified_Cell_type_specific						chr6:137684900-137685276	-0.319278	0.827329	-4.67309	6.20008e-06	0.00387957	3.65218
cg19133594	chr16	68504564	+		OpenSea				chr16:68504537-68504537	16:68504331-68504639	Unclassified				chr16:68504460-68504755			0.328143	-3.18774	4.67249	6.21616e-06	0.00388494	3.64984
cg04782146	chr16	85112370	-		OpenSea	KIAA0513	NM_014732	Body										0.427901	0.0280074	4.67238	6.21902e-06	0.00388494	3.64942
cg19768356	chr6	36547772	-		OpenSea				chr6:36547678-36547678	6:36547365-36547914	Unclassified				chr6:36547465-36547895			0.302644	-3.20932	4.67119	6.25088e-06	0.00390133	3.64482
cg20176212	chr3	5079556	+		OpenSea										chr3:5079380-5080330			0.212756	-1.65462	4.67101	6.25565e-06	0.00390133	3.64413
cg18370778	chr12	64845191	-	chr12:64845599-64846314	N_Shore	TBK1	NM_013254	TSS1500				TBK1	ENST00000331710.5;ENST00000538890.1;ENST00000540417.1;ENST00000539810.1	TSS1500;TSS1500;TSS1500;TSS1500	chr12:64844920-64845275			0.404701	-2.76525	4.67063	6.26591e-06	0.00390449	3.64265
cg24457649	chr10	73472344	-		OpenSea	C10orf105;C10orf105;CDH23	NM_001164375;NM_001168390;NM_022124	3'UTR;3'UTR;Body				C10orf105;CDH23;CDH23	ENST00000441508.2;ENST00000398786.2;ENST00000398792.3;ENST00000466757.2	3'UTR;3'UTR;TSS200;5'UTR	chr10:73472220-73472690			0.302303	-2.01941	4.67015	6.27883e-06	0.00390741	3.64079
cg09856467	chr22	26938937	-	chr22:26936996-26937672	S_Shore	TPST2;TPST2	NM_003595;NM_001008566	5'UTR;5'UTR		22:26938806-26939131	Unclassified_Cell_type_specific	TPST2;TPST2;TPST2;TPST2	ENST00000454778.1;ENST00000528868.2;ENST00000398110.2;ENST00000453117.1;ENST00000442495.1;ENST00000338754.4;ENST00000403880.1	5'UTR;5'UTR;5'UTR;5'UTR;5'UTR;5'UTR;5'UTR	chr22:26938705-26939215			0.310919	-2.35309	4.67007	6.28101e-06	0.00390741	3.64048
cg06915826	chr12	56329903	-	chr12:56329518-56329790	S_Shore	DGKA;DGKA;DGKA;DGKA	NM_201445;NM_201554;NM_001345;NM_201444	5'UTR;5'UTR;5'UTR;5'UTR		12:56329519-56329970	Unclassified_Cell_type_specific	DGKA;DGKA;DGKA;DGKA	ENST00000550888.1;ENST00000549079.1;ENST00000551296.1;ENST00000551707.1;ENST00000552478.1;ENST00000556344.1;ENST00000546878.1;ENST00000546995.1;ENST00000547015.1;ENST00000331886.5;ENST00000555090.1;ENST00000549629.1;ENST00000548479.1;ENST00000547324.1;ENST00000553084.1;ENST00000547358.1;ENST00000548549.1;ENST00000548407.2;ENST00000554434.1;ENST00000555025.1;ENST00000394147.1;ENST00000551615.1;ENS…	TSS1500;TSS1500;1stExon;5'UTR;TSS200;TSS1500;5'UTR;5'UTR;5'UTR;5'UTR;5'UTR;5'UTR;5'UTR;5'UTR;5'UTR;5'UTR;5'UTR;5'UTR;5'UTR;5'UTR;5'UTR;5'UTR;5'UTR;5'UTR;5'UTR;5'UTR;5'UTR;5'UTR;5'UTR;5'UTR;5'UTR	chr12:56329465-56330095			-0.531259	0.317234	-4.66976	6.28924e-06	0.00390929	3.6393
cg27370991	chr16	2094602	+	chr16:2097465-2098365	N_Shelf	NTHL1	NM_002528	Body				NTHL1	ENST00000565406.1;ENST00000568513.1;ENST00000562120.1;ENST00000567727.1;ENST00000562951.1	3'UTR;3'UTR;3'UTR;TSS1500;TSS1500	chr16:2094585-2095115			0.245648	-0.770529	4.66907	6.30796e-06	0.00391768	3.63662
cg02648589	chr13	114877260	+	chr13:114879041-114879530	N_Shore	RASA3	NM_007368	Body		13:114876548-114877297	Promoter_Associated				chr13:114877060-114877430			0.451147	-0.236419	4.6684	6.32618e-06	0.00392294	3.63401
cg09463453	chr10	79633462	-		OpenSea	DLG5	NM_004747	Body	chr10:79633336-79633336	10:79633422-79634070	Unclassified				chr10:79633300-79634095			0.243982	-2.7455	4.66837	6.32692e-06	0.00392294	3.63391
cg02981716	chr9	124407480	-		OpenSea	DAB2IP	NM_032552	Body					ENST00000436835.1;ENST00000489314.1	5'UTR;5'UTR	chr9:124407380-124407675			0.278106	-3.42494	4.66818	6.33209e-06	0.00392294	3.63317
cg21723861	chr17	39686628	+	chr17:39683908-39684599	S_Shelf				chr17:39686458-39686458						chr17:39686405-39686735			-0.200752	1.13634	-4.66772	6.34458e-06	0.00392558	3.6314
cg10372630	chr1	23966032	-		OpenSea	MDS2	NR_027042	Body				MDS2	ENST00000477916.1	5'UTR	chr1:23965980-23966495			0.441333	-2.89274	4.66734	6.355e-06	0.00392558	3.62991
cg19859287	chr5	75921516	-		OpenSea	IQGAP2;IQGAP2;IQGAP2;IQGAP2	NM_001285461;NM_001285462;NM_006633;NM_001285460	Body;Body;Body;Body					ENST00000504254.1;ENST00000515505.1	3'UTR;5'UTR	chr5:75921320-75921650			0.414658	-1.92998	4.66726	6.35713e-06	0.00392558	3.62961
cg24048497	chr6	14866284	+		OpenSea				chr6:14865991-14865991			RP11-146I2.2	ENST00000447179.1	5'UTR	chr6:14865800-14866335			0.485935	-2.52155	4.66725	6.35727e-06	0.00392558	3.62959
cg00362854	chr14	52732299	+	chr14:52734207-52735486	N_Shore					14:52732057-52732420	Unclassified_Cell_type_specific				chr14:52732025-52732435			0.310022	-3.8413	4.66681	6.36949e-06	0.00392989	3.62786
cg04109810	chr8	12622723	-		OpenSea				chr8:12622678-12622678							chr8:12622023-12624734	chr8:12621222-12626025	0.361043	-2.02648	4.66623	6.38535e-06	0.00393595	3.62562
cg25873355	chr2	129201851	-		OpenSea											chr2:129201394-129202499		0.202538	0.241539	4.66606	6.38979e-06	0.00393595	3.62499
cg14097472	chr1	173159897	-		OpenSea	TNFSF4;TNFSF4	NM_001297562;NM_003326	Body;Body				TNFSF4	ENST00000488053.1	3'UTR	chr1:173159360-173160175			0.255646	-3.79	4.66564	6.40152e-06	0.00393828	3.62334
cg18956006	chr16	68110621	+		OpenSea	DUS2;DUS2;DUS2;DUS2;DUS2;DUS2	NM_017803;NM_001271763;NM_001271762;NM_017803;NM_001271763;NM_001271762	ExonBnd;ExonBnd;ExonBnd;Body;Body;Body				RP11-67A1.2;DUS2L	ENST00000548144.1;ENST00000565980.1;ENST00000565263.1;ENST00000561965.1	TSS1500;TSS1500;ExonBnd;3'UTR	chr16:68110285-68110815			0.397427	-1.25421	4.66554	6.40406e-06	0.00393828	3.62298
cg16892975	chr14	94576066	+		OpenSea	IFI27;IFI27;IFI27;IFI27;IFI27;IFI27;IFI27;IFI27;IFI27;IFI27	NM_001288995;NM_001130080;NM_005532;NM_001288959;NM_001288960;NM_001288958;NM_001288956;NM_001288954;NM_001288952;NM_001288957	TSS1500;TSS1500;TSS1500;TSS1500;TSS1500;TSS1500;TSS1500;TSS1500;TSS1500;TSS1500				IFI27;IFI27;IFI27;IFI27;IFI27	ENST00000554448.1;ENST00000448882.1;ENST00000557098.1;ENST00000555081.1;ENST00000554800.1;ENST00000556544.1;ENST00000298902.5;ENST00000555819.1;ENST00000557634.1;ENST00000555744.1	5'UTR;TSS1500;TSS1500;TSS1500;TSS1500;TSS1500;TSS1500;TSS1500;TSS1500;TSS1500	chr14:94575745-94576175			0.39746	0.0109727	4.66447	6.43355e-06	0.00394443	3.61883
cg07631309	chr10	106020930	+		OpenSea	GSTO1	NM_004832	Body	chr10:106020526-106020526			GSTO1	ENST00000493946.1	5'UTR			chr10:106011848-106023734	-0.275059	-1.15092	-4.66444	6.43436e-06	0.00394443	3.61872
cg12430981	chr7	73507610	-		OpenSea	LIMK1;LIMK1	NM_001204426;NM_002314	1stExon;Body		7:73507348-73507731	Unclassified	LIMK1;LIMK1	ENST00000486361.1;ENST00000491052.1;ENST00000423685.1;ENST00000538333.1	TSS1500;TSS1500;1stExon;1stExon	chr7:73507165-73507915			0.381092	-1.78541	4.66434	6.43714e-06	0.00394443	3.61833
cg20784259	chr1	114518035	-		OpenSea	HIPK1;HIPK1;HIPK1	NM_198268;NM_181358;NM_198269	3'UTR;3'UTR;3'UTR		1:114517985-114518312	Gene_Associated	HIPK1;HIPK1	ENST00000369554.2;ENST00000369558.1	3'UTR;3'UTR	chr1:114517880-114518535			0.485172	-2.47542	4.6643	6.43838e-06	0.00394443	3.61816
cg13900763	chr9	137160473	-		OpenSea					9:137160310-137160558	Unclassified				chr9:137159705-137160550			0.35637	-2.92249	4.66412	6.44325e-06	0.00394443	3.61748
cg02611153	chr2	127845044	-		OpenSea	BIN1;BIN1;BIN1;BIN1;BIN1;BIN1;BIN1;BIN1;BIN1;BIN1	NM_139351;NM_139350;NM_139349;NM_139348;NM_139347;NM_139346;NM_139345;NM_139344;NM_139343;NM_004305	Body;Body;Body;Body;Body;Body;Body;Body;Body;Body							chr2:127844425-127845115			0.362252	-2.68715	4.66404	6.44557e-06	0.00394443	3.61715
cg10548978	chr10	72545053	+		OpenSea	C10orf27;C10orf27	NM_152710;NM_152710	1stExon;5'UTR				C10orf27;C10orf27	ENST00000299290.1;ENST00000299290.1	5'UTR;1stExon	chr10:72544765-72545255			0.330314	-2.23507	4.66332	6.46527e-06	0.00395307	3.6144
cg17384647	chr10	88717435	+		OpenSea	MMRN2;SNCG	NM_024756;NM_003087	TSS200;TSS1500		10:88717399-88717673	Unclassified_Cell_type_specific	SNCG;SNCG;MMRN2;MMRN2;MMRN2	ENST00000465679.1;ENST00000348795.4;ENST00000372017.3;ENST00000372027.4;ENST00000443699.1;ENST00000474994.1	TSS1500;TSS1500;TSS1500;TSS200;TSS200;3'UTR	chr10:88716385-88717675			0.22658	-1.67642	4.66303	6.47343e-06	0.00395307	3.61326
cg07679948	chr12	56329641	-	chr12:56329518-56329790	Island	DGKA;DGKA;DGKA;DGKA	NM_201445;NM_201554;NM_001345;NM_201444	5'UTR;5'UTR;5'UTR;5'UTR		12:56329519-56329970	Unclassified_Cell_type_specific	DGKA;DGKA;DGKA;DGKA	ENST00000552478.1;ENST00000550888.1;ENST00000549079.1;ENST00000551296.1;ENST00000551707.1;ENST00000551707.1;ENST00000546878.1;ENST00000546995.1;ENST00000547015.1;ENST00000331886.5;ENST00000555090.1;ENST00000549629.1;ENST00000548479.1;ENST00000547324.1;ENST00000553084.1;ENST00000547358.1;ENST00000548549.1;ENST00000548407.2;ENST00000554434.1;ENST00000555025.1;ENST00000394147.1;ENST00000551615.1;ENS…	TSS1500;TSS1500;TSS1500;1stExon;1stExon;5'UTR;5'UTR;5'UTR;5'UTR;5'UTR;5'UTR;5'UTR;5'UTR;5'UTR;5'UTR;5'UTR;5'UTR;5'UTR;5'UTR;5'UTR;5'UTR;5'UTR;5'UTR;5'UTR;5'UTR;5'UTR;5'UTR;5'UTR;5'UTR;5'UTR;5'UTR	chr12:56329465-56330095			-0.663792	0.437539	-4.66295	6.47549e-06	0.00395307	3.61297
cg09247945	chr22	37173159	+	chr22:37171766-37172669	S_Shore	IFT27;IFT27;IFT27	NM_006860;NM_001177701;NR_033531	TSS1500;TSS1500;TSS1500				IFT27;IFT27;IFT27	ENST00000465023.1;ENST00000417951.2;ENST00000471809.1;ENST00000433985.2;ENST00000340630.5;ENST00000476548.1	TSS1500;TSS1500;TSS1500;TSS1500;TSS1500;TSS1500	chr22:37172825-37173235			-0.191321	1.51507	-4.66195	6.50339e-06	0.00395884	3.6091
cg08841780	chr2	228323812	-		OpenSea													0.492833	-1.72572	4.6618	6.50757e-06	0.00395884	3.60852
cg04984324	chr22	32034495	+		OpenSea							PISD	ENST00000491342.1;ENST00000431201.1;ENST00000429683.1;ENST00000451635.1;ENST00000460723.1;ENST00000437808.1;ENST00000474017.1	TSS200;TSS200;TSS200;TSS200;3'UTR;3'UTR;3'UTR	chr22:32034380-32034655			0.42697	-2.65856	4.66163	6.51231e-06	0.00395884	3.60786
cg02715602	chr19	4544446	+	chr19:4543407-4544578	Island	SEMA6B	NM_032108	Body							chr19:4544065-4544555			0.47061	1.75311	4.66138	6.51926e-06	0.00395884	3.6069
cg06273546	chr10	34413482	-		OpenSea	PARD3;PARD3;PARD3;PARD3;PARD3;PARD3;PARD3;PARD3	NM_001184786;NM_001184791;NM_019619;NM_001184789;NM_001184790;NM_001184788;NM_001184787;NM_001184785	Body;Body;Body;Body;Body;Body;Body;Body							chr10:34413465-34413975			-0.371331	0.980583	-4.66132	6.52088e-06	0.00395884	3.60668
cg12625126	chr6	11806691	+		OpenSea								ENST00000379415.2	5'UTR			chr6:11805016-11807693	-0.443943	1.02187	-4.66131	6.52128e-06	0.00395884	3.60662
cg17474216	chr12	88427963	+	chr12:88429105-88429606	N_Shore	C12orf29	NM_001009894	TSS1500				C12orf29;C12orf29;C12orf50	ENST00000548757.1;ENST00000356891.3;ENST00000550333.1;ENST00000552121.1;ENST00000546547.1;ENST00000552847.1;ENST00000453037.2;ENST00000552803.1;ENST00000549345.1;ENST00000549345.1	5'UTR;TSS1500;TSS1500;TSS1500;TSS200;TSS1500;TSS1500;TSS1500;1stExon;5'UTR			chr12:88427817-88431330	-0.38945	1.06455	-4.66129	6.52185e-06	0.00395884	3.60654
cg09481056	chr16	2339260	-	chr16:2339259-2339552	Island	ABCA3	NM_001089	Body					ENST00000563623.1	3'UTR		chr16:2339252-2339703		0.212031	0.5021	4.66032	6.54901e-06	0.00397212	3.60279
cg05401522	chr13	41885092	-	chr13:41885251-41886196	N_Shore	NAA16;NAA16;NAA16	NM_024561;NM_001110798;NM_018527	TSS1500;TSS1500;TSS1500		13:41884814-41886487	NonGene_Associated	NAA16;NAA16	ENST00000379367.3;ENST00000403412.3;ENST00000476980.1;ENST00000464857.1	TSS1500;TSS1500;TSS1500;TSS1500		chr13:41884947-41886672	chr13:41884606-41887041	0.157996	-4.23739	4.65986	6.56178e-06	0.00397665	3.60104
cg14283454	chr18	46449389	+	chr18:46447718-46448083	S_Shore	SMAD7	NM_005904	Body	chr18:46449093-46449093	18:46449283-46450234	Unclassified_Cell_type_specific				chr18:46448900-46449575			0.318971	-2.35735	4.65925	6.57909e-06	0.00398393	3.59866
cg00047532	chr6	42882406	+	chr6:42879279-42879623	S_Shelf	PTCRA	NM_138296	TSS1500				PTCRA;PTCRA	ENST00000446507.1;ENST00000418903.2	TSS1500;TSS1500				-0.242147	0.672421	-4.65855	6.59892e-06	0.00399271	3.59595
cg07941916	chr5	131762292	+		OpenSea	C5orf56	NR_045116	Body		5:131762276-131763401	Promoter_Associated	AC116366.5;AC116366.5;AC116366.5	ENST00000454380.1;ENST00000422204.1;ENST00000461203.1;ENST00000454380.1	1stExon;TSS200;5'UTR;3'UTR		chr5:131760890-131764266	chr5:131757855-131765014	0.345206	-3.12996	4.65794	6.61608e-06	0.00399824	3.5936
cg02424985	chr12	123367854	-		OpenSea	VPS37B	NM_024667	Body	chr12:123367402-123367402									0.378227	-1.90811	4.65767	6.6238e-06	0.00399824	3.59255
cg02328930	chr16	85591871	-	chr16:85586938-85590618	S_Shore					16:85590758-85592263	Promoter_Associated				chr16:85590725-85592235			0.2852	-3.30238	4.65766	6.62402e-06	0.00399824	3.59252
cg02912174	chr11	348397	-		OpenSea										chr11:348380-348590			0.362022	-0.976125	4.65724	6.63581e-06	0.00400214	3.59092
cg10029307	chr13	28302578	-		OpenSea										chr13:28302465-28302735			0.272435	-1.69081	4.65659	6.65449e-06	0.00400886	3.58838
cg02075242	chr4	25886241	-		OpenSea							C4orf52	ENST00000515764.2	5'UTR	chr4:25886060-25886290			0.257532	-2.26707	4.65648	6.65765e-06	0.00400886	3.58796
cg14465165	chr17	38769229	+		OpenSea				chr17:38769122-38769122	17:38769009-38769630	Unclassified_Cell_type_specific				chr17:38768925-38769335			-0.427108	-0.00331332	-4.65625	6.66413e-06	0.00400955	3.58708
cg16148777	chr13	80054231	-	chr13:80055066-80055713	N_Shore	NDFIP2;NDFIP2;NDFIP2-AS1	NM_001161407;NM_019080;NR_046685	TSS1500;TSS1500;Body				NDFIP2;NDFIP2-AS1	ENST00000218652.7;ENST00000487865.1;ENST00000465762.1;ENST00000457171.1	TSS1500;TSS1500;TSS1500;3'UTR				0.414859	-3.06745	4.65588	6.67468e-06	0.00401269	3.58565
cg13414955	chr8	20126308	+		OpenSea							LZTS1	ENST00000381569.1	5'UTR	chr8:20125685-20126795			0.377457	-3.18089	4.65525	6.69257e-06	0.00401584	3.58324
cg19723952	chr4	1050226	-	chr4:1049652-1049923	S_Shore					4:1049185-1050393	Promoter_Associated		ENST00000514024.1;ENST00000503206.1;ENST00000505693.1	3'UTR;3'UTR;3'UTR		chr4:1049156-1050297	chr4:1049295-1050341	-0.265102	1.11676	-4.65507	6.69779e-06	0.00401584	3.58253
cg07734358	chr22	47370132	-	chr22:47370112-47370343	Island	TBC1D22A	NM_014346	Body					ENST00000394449.2;ENST00000441162.1	3'UTR;3'UTR	chr22:47369985-47370515			-0.216931	1.78327	-4.655	6.70002e-06	0.00401584	3.58223
cg02842010	chr11	63350252	-		OpenSea	PLA2G16;PLA2G16	NM_007069;NM_001128203	Body;Body				PLA2G16	ENST00000394613.3	3'UTR	chr11:63349925-63350335			0.414233	-3.30537	4.65495	6.70133e-06	0.00401584	3.58206
cg01760223	chr4	189580875	-	chr4:189580300-189580762	S_Shore								ENST00000503580.1	5'UTR				0.178211	1.05152	4.65452	6.71352e-06	0.00401994	3.58042
cg21152829	chr6	36354300	+	chr6:36355277-36356016	N_Shore	ETV7;ETV7;ETV7;ETV7;ETV7;ETV7;ETV7;ETV7	NM_001207040;NM_001207037;NM_001207039;NM_001207035;NM_001207038;NM_016135;NM_001207036;NM_001207041	5'UTR;5'UTR;Body;Body;Body;Body;Body;5'UTR		6:36354141-36354990	Unclassified	RP1-50J22.4;ETV7	ENST00000411643.1;ENST00000538992.1	TSS1500;5'UTR	chr6:36354180-36356055			0.331621	-3.04649	4.65339	6.74609e-06	0.00403437	3.57605
cg26210721	chr17	74309004	-		OpenSea	PRPSAP1	NM_002766	Body					ENST00000488339.1	3'UTR				-0.240228	1.37124	-4.65325	6.75032e-06	0.00403437	3.57549
cg03156769	chr4	15655683	+	chr4:15656364-15657739	N_Shore	FBXL5;FBXL5	NM_033535;NM_012161	5'UTR;Body				FBXL5	ENST00000507700.1;ENST00000504837.1;ENST00000382358.4;ENST00000509314.1;ENST00000503196.1;ENST00000510802.1;ENST00000515679.1	3'UTR;3'UTR;5'UTR;5'UTR;5'UTR;5'UTR;5'UTR	chr4:15655580-15655875			0.334125	-3.81179	4.65313	6.75374e-06	0.00403437	3.57503
cg14429436	chr13	48876603	-	chr13:48877459-48878501	N_Shore	RB1	NM_000321	TSS1500				RB1;RB1;LINC00441	ENST00000542917.1;ENST00000525036.1;ENST00000467505.1;ENST00000436963.1;ENST00000433480.2	TSS1500;TSS1500;TSS1500;3'UTR;3'UTR			chr13:48875725-48880771	0.15553	1.42451	4.65234	6.77659e-06	0.00404374	3.57199
cg05574515	chr5	178632502	+		OpenSea	ADAMTS2;ADAMTS2	NM_021599;NM_014244	Body;Body								chr5:178632122-178632687		-0.389332	1.82424	-4.65196	6.78771e-06	0.00404374	3.57051
cg11394785	chr5	179221090	+	chr5:179222608-179223825	N_Shore	LTC4S	NM_145867	1stExon		5:179220211-179221315	Promoter_Associated_Cell_type_specific	LTC4S;LTC4S;MAML1	ENST00000510544.1;ENST00000465572.2;ENST00000465572.2;ENST00000505170.1;ENST00000292596.10;ENST00000401985.3;ENST00000466071.1;ENST00000466071.1;ENST00000486713.1;ENST00000486713.1;ENST00000509898.1;ENST00000503050.1	TSS1500;1stExon;5'UTR;1stExon;1stExon;1stExon;1stExon;5'UTR;1stExon;5'UTR;TSS1500;5'UTR		chr5:179218789-179234783	chr5:179218994-179224601	0.330128	-2.47141	4.65195	6.78802e-06	0.00404374	3.57047
cg06913966	chr8	26467091	-		OpenSea	DPYSL2;DPYSL2;DPYSL2	NM_001197293;NM_001386;NM_001244604	Body;Body;Body	chr8:26466894-26466894	8:26467020-26467182	Unclassified_Cell_type_specific	DPYSL2	ENST00000545637.1	5'UTR	chr8:26466940-26467775			0.442531	-2.92392	4.65174	6.79385e-06	0.00404374	3.56969
cg01837497	chr6	36006394	+		OpenSea	MAPK14;MAPK14;MAPK14;MAPK14	NM_139013;NM_139014;NM_139012;NM_001315	Body;Body;Body;Body				MAPK14	ENST00000468133.1;ENST00000472333.1;ENST00000496250.1	5'UTR;5'UTR;5'UTR	chr6:36006240-36006590			0.315785	-1.80786	4.65166	6.79635e-06	0.00404374	3.56936
cg09545443	chr3	106960066	-	chr3:106959409-106959925	S_Shore	LOC344595;LOC344595;LOC100302640	NR_028301;NR_028302;NR_028303	Body;Body;TSS1500		3:106959089-106960330	Promoter_Associated_Cell_type_specific	RP11-446H18.3;RP11-280F2.2	ENST00000466734.1;ENST00000473550.1;ENST00000479612.1;ENST00000484698.1;ENST00000477210.1;ENST00000473636.1;ENST00000463143.1;ENST00000490441.1;ENST00000495228.1	5'UTR;5'UTR;TSS1500;TSS1500;TSS1500;TSS1500;5'UTR;5'UTR;5'UTR	chr3:106960020-106960455			0.446938	-3.11829	4.65147	6.8018e-06	0.00404378	3.56864
cg12264462	chr14	100574930	-		OpenSea	MIR342;EVL	NR_029888;NM_016337	TSS1500;Body		14:100573943-100575911	Unclassified	MIR342	ENST00000362212.1;ENST00000553875.1	TSS1500;3'UTR	chr14:100574720-100574955			0.13588	-1.66493	4.65082	6.82085e-06	0.00404953	3.56612
cg24384430	chr7	128433048	+	chr7:128430707-128432003	S_Shore	CCDC136;CCDC136	NM_001201372;NM_022742	Body;Body				CCDC136	ENST00000320524.5	TSS1500	chr7:128432885-128433175			0.453631	-2.68201	4.65077	6.82226e-06	0.00404953	3.56593
cg13829952	chr4	84045379	+		OpenSea							PLAC8	ENST00000505406.1	5'UTR	chr4:84045305-84045535			0.584436	-2.06724	4.64974	6.85228e-06	0.00406414	3.56197
cg10555853	chr1	33516627	-	chr1:33516594-33516933	Island								ENST00000548559.1	3'UTR				-0.198334	0.363985	-4.64941	6.862e-06	0.00406669	3.56069
cg26960863	chr3	64403678	-		OpenSea										chr3:64403560-64403835			0.192218	-1.55622	4.64907	6.87214e-06	0.00406949	3.55936
cg15429736	chr3	49640420	+		OpenSea	BSN	NM_003458	Body		3:49640414-49640921	Unclassified_Cell_type_specific					chr3:49640257-49641013		-0.273009	0.507373	-4.64887	6.87796e-06	0.00406973	3.5586
cg25618559	chr2	241644166	+	chr2:241640409-241641359	S_Shelf					2:241643622-241644547	Unclassified				chr2:241643325-241644395			-0.387607	0.0417167	-4.6482	6.89774e-06	0.00407703	3.55601
cg07921828	chr1	40285318	-		OpenSea										chr1:40285085-40285575			-0.429552	0.954091	-4.64807	6.9016e-06	0.00407703	3.5555
cg26676129	chr16	84552874	+		OpenSea					16:84552368-84553003	Unclassified_Cell_type_specific		ENST00000565079.1	5'UTR	chr16:84552405-84553055			-0.434605	0.38987	-4.6479	6.9066e-06	0.00407703	3.55485
cg00115639	chr17	54701692	-		OpenSea													0.222521	-0.389211	4.64744	6.92016e-06	0.00408183	3.55308
cg22543378	chr16	29673168	+	chr16:29675845-29676120	N_Shelf	SPN;SPN	NM_001030288;NM_003123	TSS1500;TSS1500				SPN;SPN;AC009133.19	ENST00000395389.2;ENST00000436527.1;ENST00000563039.1;ENST00000360121.3;ENST00000449759.1	TSS1500;TSS1500;TSS1500;TSS1500;TSS1500	chr16:29672985-29673290			0.410028	-2.69652	4.64665	6.94338e-06	0.00408935	3.55006
cg24226590	chr11	3186977	-	chr11:3186131-3186768	S_Shore	OSBPL5;OSBPL5;OSBPL5	NM_001144063;NM_020896;NM_145638	TSS1500;TSS1500;TSS1500				OSBPL5;OSBPL5;OSBPL5	ENST00000533721.1;ENST00000465323.1;ENST00000389989.3;ENST00000530372.1;ENST00000533234.1;ENST00000348039.5;ENST00000263650.7;ENST00000530372.1;ENST00000534491.1	TSS1500;TSS1500;TSS1500;1stExon;TSS1500;TSS1500;TSS1500;5'UTR;3'UTR	chr11:3186965-3187395			-0.180384	0.212271	-4.64664	6.9438e-06	0.00408935	3.55001
cg24488568	chr15	31437627	-		OpenSea	TRPM1	NM_001252020	Body					ENST00000559177.1	5'UTR	chr15:31437520-31437815			0.215978	1.33217	4.64617	6.95781e-06	0.00409414	3.54819
cg19169533	chr4	66249899	-		OpenSea	EPHA5;EPHA5;EPHA5;EPHA5;EPHA5	NM_001281765;NM_004439;NM_182472;NM_001281766;NM_001281767	Body;Body;Body;Body;Body							chr4:66249745-66249955			0.18713	1.73241	4.64574	6.97055e-06	0.00409414	3.54654
cg15616496	chr17	73860607	-		OpenSea					17:73860560-73860924	Unclassified				chr17:73860485-73860975			0.259123	-3.77431	4.64566	6.97307e-06	0.00409414	3.54621
cg22709041	chr12	27462965	+		OpenSea	STK38L	NM_015000	Body					ENST00000544367.1	3'UTR		chr12:27462159-27463459	chr12:27462625-27463343	0.195389	1.01471	4.64542	6.98022e-06	0.00409414	3.54529
cg22484566	chr12	129305480	+	chr12:129307947-129308724	N_Shelf	SLC15A4	NM_145648	Body	chr12:129305431-129305431			SLC15A4	ENST00000535272.1;ENST00000539703.1;ENST00000376740.4	TSS1500;3'UTR;5'UTR	chr12:129305445-129306035			0.483593	-1.89115	4.64531	6.98344e-06	0.00409414	3.54487
cg09401639	chr14	22983139	+		OpenSea							TRAJ28	ENST00000390509.1	TSS1500		chr14:22982494-22983253	chr14:22973795-22987520	-0.314066	1.19047	-4.64527	6.98465e-06	0.00409414	3.54472
cg26584734	chr12	2322914	+		OpenSea	CACNA1C;CACNA1C;CACNA1C;CACNA1C;CACNA1C;CACNA1C;CACNA1C;CACNA1C;CACNA1C;CACNA1C;CACNA1C;CACNA1C;CACNA1C;CACNA1C;CACNA1C;CACNA1C;CACNA1C;CACNA1C;CACNA1C;CACNA1C;CACNA1C;CACNA1C;CACNA1C	NM_001167625;NM_001129841;NM_001129842;NM_001129832;NM_001167623;NM_001129835;NM_001129843;NM_001129827;NM_000719;NM_001129829;NM_001129840;NM_001129838;NM_001129836;NM_001129834;NM_001167624;NM_199460;NM_001129837;NM_001129844;NM_001129831;NM_001129830;NM_001129846;NM_001129833;NM_001129839	Body;Body;Body;Body;Body;Body;Body;Body;Body;Body;Body;Body;Body;Body;Body;Body;Body;Body;Body;Body;Body;Body;Body							chr12:2322525-2323235			0.271635	-1.9524	4.64503	6.99181e-06	0.00409514	3.54379
cg09489864	chr3	18411403	-		OpenSea	SATB1;SATB1;SATB1	NM_002971;NM_001195470;NM_001131010	Body;Body;Body				TBC1D5	ENST00000467628.1;ENST00000414318.2	3'UTR;3'UTR	chr3:18411040-18411475			0.425259	-1.99783	4.64462	7.00388e-06	0.00409736	3.54224
cg02134046	chr13	46288513	-	chr13:46287282-46288214	S_Shore	SPERT	NM_152719	3'UTR				SPERT;SPERT	ENST00000310521.1;ENST00000378966.3	3'UTR;3'UTR				-0.18283	0.727823	-4.64418	7.01732e-06	0.00409736	3.54051
cg16657173	chr1	154765604	+		OpenSea	KCNN3;KCNN3;KCNN3	NM_170782;NM_002249;NM_001204087	Body;Body;Body								chr1:154763659-154765857		0.312092	-1.29727	4.64417	7.01735e-06	0.00409736	3.54051
cg00399027	chr16	85676861	-	chr16:85674843-85675192	S_Shore	KIAA0182;KIAA0182	NM_001134473;NM_014615	5'UTR;Body				KIAA0182	ENST00000405402.2;ENST00000411612.1	5'UTR;5'UTR	chr16:85676560-85676990			0.386761	0.0400259	4.64417	7.01742e-06	0.00409736	3.5405
cg00400755	chr11	126180064	-		OpenSea	DCPS	NM_014026	Body									chr11:126179661-126181967	0.206594	-0.0534586	4.64362	7.03399e-06	0.00410264	3.53837
cg07618453	chr11	2502181	+		OpenSea	KCNQ1;KCNQ1	NM_000218;NM_181798	Body;Body					ENST00000345015.4	5'UTR	chr11:2502065-2502370			0.424117	-2.77186	4.64351	7.0374e-06	0.00410264	3.53793
cg07961479	chr1	159825173	-	chr1:159824006-159825011	S_Shore	VSIG8;C1orf204	NM_001013661;NM_001134233	Body;TSS200		1:159824016-159825220	Promoter_Associated_Cell_type_specific	C1orf204;C1orf204	ENST00000368102.1;ENST00000491974.1	TSS200;TSS1500		chr1:159823559-159825888	chr1:159823531-159826232	0.198848	-1.85952	4.64279	7.05885e-06	0.0041036	3.53519
cg23177839	chr5	176757703	-	chr5:176759071-176759361	N_Shore											chr5:176757440-176757827		0.148915	-0.155635	4.6427	7.06158e-06	0.0041036	3.53484
cg00089122	chr12	20603672	+		OpenSea	PDE3A	NM_000921	Body					ENST00000542675.1	5'UTR	chr12:20603620-20603890			0.177314	1.90277	4.64221	7.07651e-06	0.0041036	3.53294
cg17104424	chr16	85656373	-	chr16:85658742-85658998	N_Shelf	GSE1;GSE1;GSE1	NM_001134473;NM_001278184;NM_014615	5'UTR;Body;Body				KIAA0182	ENST00000405402.2;ENST00000411612.1	5'UTR;5'UTR	chr16:85656280-85656655			0.202798	0.709597	4.6421	7.07978e-06	0.0041036	3.53252
cg23528791	chr6	154799663	-		OpenSea	CNKSR3	NM_173515	Body				CNKSR3;CNKSR3	ENST00000479339.1;ENST00000367209.1	TSS200;5'UTR	chr6:154799520-154799735			0.338297	-1.9424	4.64206	7.08111e-06	0.0041036	3.53235
cg15018343	chr12	21691557	+		OpenSea	GYS2	NM_021957	Body							chr12:21691200-21691590			0.140582	1.33266	4.64197	7.08365e-06	0.0041036	3.53203
cg25220336	chr12	120675922	+		OpenSea	PXN;PXN;PXN;PXN	NM_002859;NM_001243756;NM_001080855;NM_025157	Body;Body;Body;5'UTR	chr12:120675783-120675783			PXN;PXN;PXN	ENST00000323871.5;ENST00000331257.5;ENST00000541856.1;ENST00000551327.1;ENST00000458477.2;ENST00000440827.3;ENST00000547746.1;ENST00000550205.1;ENST00000547772.1	3'UTR;5'UTR;5'UTR;3'UTR;5'UTR;3'UTR;3'UTR;3'UTR;3'UTR	chr12:120675720-120676055			0.403946	-3.24906	4.64184	7.08776e-06	0.0041036	3.5315
cg14472551	chr11	33563060	-		OpenSea	C11orf41	NM_012194	TSS1500				C11orf41;C11orf41;C11orf41	ENST00000526400.1;ENST00000321505.4;ENST00000265654.5;ENST00000536568.1	TSS1500;TSS1500;TSS1500;TSS1500	chr11:33562920-33563110			0.325987	-1.11785	4.64183	7.08793e-06	0.0041036	3.53148
cg16102891	chr6	109288488	-		OpenSea	ARMC2;ARMC2	NM_001286609;NM_032131	Body;Body	chr6:109288163-109288163						chr6:109288105-109288615			0.416649	-2.62503	4.64169	7.0922e-06	0.0041036	3.53094
cg24199203	chr19	3387811	-	chr19:3387963-3388203	N_Shore	NFIC;NFIC	NM_005597;NM_205843	Body;Body							chr19:3387760-3388210			0.354731	1.01858	4.64164	7.0937e-06	0.0041036	3.53075
cg07180182	chr21	33939194	+	chr21:33941647-33942264	N_Shelf										chr21:33939085-33939495			0.149626	-0.792622	4.64065	7.1239e-06	0.0041179	3.52692
cg09276842	chr1	1155026	+	chr1:1152522-1153134	S_Shore	SDF4;SDF4	NM_016176;NM_016547	Body;Body		1:1154383-1155311	Gene_Associated_Cell_type_specific	SDF4;SDF4	ENST00000494748.1;ENST00000478938.1;ENST00000478938.1;ENST00000494748.1	3'UTR;3'UTR;1stExon;1stExon		chr1:1145064-1157129		-0.376495	1.62446	-4.64012	7.13986e-06	0.00412211	3.5249
cg12993990	chr1	224023540	+		OpenSea	TP53BP2;TP53BP2	NM_001031685;NM_005426	Body;5'UTR	chr1:224023477-224023477			TP53BP2	ENST00000391878.2;ENST00000472180.1	5'UTR;3'UTR	chr1:224023440-224024090			0.274303	-4.07762	4.64005	7.14216e-06	0.00412211	3.52461
cg02403171	chr2	172167559	+		OpenSea										chr2:172167425-172167710			-0.286687	1.21104	-4.63952	7.15816e-06	0.00412817	3.52259
cg26457248	chr18	74840216	-	chr18:74843360-74845426	N_Shelf	MBP;MBP	NM_001025101;NM_001025100	5'UTR;5'UTR	chr18:74840150-74840150	18:74840207-74840598	Promoter_Associated	MBP;MBP;MBP;MBP	ENST00000487778.1;ENST00000490754.1;ENST00000497479.1;ENST00000397863.1;ENST00000397860.3;ENST00000355994.2	3'UTR;3'UTR;3'UTR;5'UTR;5'UTR;5'UTR	chr18:74839785-74840490			0.419844	-3.64609	4.63925	7.16655e-06	0.00412983	3.52154
cg27662505	chr16	21608593	+	chr16:21610692-21611694	N_Shelf							METTL9;METTL9	ENST00000563026.1;ENST00000563026.1;ENST00000567404.1	1stExon;5'UTR;1stExon				-0.307584	1.35118	-4.63792	7.20727e-06	0.00414798	3.51643
cg23098195	chr5	141770115	+		OpenSea							AC005592.2	ENST00000510311.1	5'UTR	chr5:141769925-141770295			0.386358	-2.07664	4.63752	7.21971e-06	0.00414798	3.51487
cg07110949	chr4	1309878	+	chr4:1309204-1309417	S_Shore	MAEA;MAEA	NM_005882;NM_001017405	Body;Body		4:1308999-1309983	Gene_Associated_Cell_type_specific		ENST00000503693.1;ENST00000512308.1;ENST00000513301.1;ENST00000509254.1	5'UTR;3'UTR;3'UTR;3'UTR	chr4:1309425-1309915			-0.41768	1.08609	-4.63744	7.22196e-06	0.00414798	3.51459
cg02322434	chr14	99717302	+	chr14:99711839-99713431	S_Shelf	BCL11B;BCL11B;BCL11B;BCL11B	NM_022898;NM_001282238;NM_001282237;NM_138576	Body;Body;Body;Body	chr14:99717197-99717197									-0.50023	0.391717	-4.63703	7.23477e-06	0.00414798	3.51299
cg04662947	chr12	113330801	+		OpenSea	RPH3A;RPH3A	NM_014954;NM_001143854	Body;Body					ENST00000552352.1;ENST00000552352.1	1stExon;5'UTR	chr12:113330600-113330935			0.36672	-2.68404	4.63702	7.23504e-06	0.00414798	3.51296
cg00309945	chr1	22148926	-	chr1:22149683-22149897	N_Shore	LDLRAD2;HSPG2	NM_001013693;NM_005529	3'UTR;3'UTR		1:22148878-22149203	Unclassified_Cell_type_specific	LDLRAD2;LDLRAD2;HSPG2;LDLRAD2;LDLRAD2;HSPG2	ENST00000484271.1;ENST00000543870.1;ENST00000374695.3;ENST00000543870.1;ENST00000344642.2;ENST00000486901.1	5'UTR;3'UTR;3'UTR;ExonBnd;3'UTR;3'UTR	chr1:22148905-22149215			0.280836	0.521162	4.63701	7.23547e-06	0.00414798	3.51291
cg06818377	chr8	56793504	-	chr8:56792115-56793325	S_Shore	LYN;LYN	NM_002350;NM_001111097	5'UTR;5'UTR				LYN;LYN	ENST00000519728.1;ENST00000520220.1	5'UTR;5'UTR	chr8:56792565-56793550			0.512294	-2.62443	4.63697	7.23671e-06	0.00414798	3.51275
cg10673360	chr16	144410	-		OpenSea	NPRL3;NPRL3;NPRL3;NPRL3;NPRL3	NM_001039476;NM_001243247;NM_001243249;NM_001243248;NM_001077350	Body;Body;Body;Body;Body				NPRL3	ENST00000405960.2;ENST00000445810.1;ENST00000399957.3;ENST00000428323.2;ENST00000464069.1;ENST00000473674.1	3'UTR;3'UTR;3'UTR;3'UTR;3'UTR;3'UTR	chr16:144260-144495			-0.166632	0.244308	-4.63643	7.25317e-06	0.00415352	3.5107
cg09685682	chr16	89778914	-	chr16:89777018-89778789	S_Shore	C16orf7	NM_004913	Body		16:89777893-89779188	Unclassified	C16orf7;C16orf7;RP11-368I7.2	ENST00000568691.1;ENST00000567379.1;ENST00000563798.1;ENST00000565452.1;ENST00000261625.5;ENST00000562866.1	3'UTR;3'UTR;3'UTR;TSS1500;ExonBnd;5'UTR	chr16:89778045-89779275			0.176465	-3.58682	4.6363	7.25743e-06	0.00415352	3.51017
cg00878766	chr22	36947876	+		OpenSea							RP5-1119A7.10	ENST00000433970.1	TSS1500				0.191488	-0.924252	4.63602	7.26589e-06	0.00415438	3.50912
cg00072683	chr2	234266710	+		OpenSea	DGKD	NM_152879	Body	chr2:234266690-234266690			AC019221.4	ENST00000442524.1	5'UTR	chr2:234266605-234266915			0.572605	-2.94827	4.63589	7.27e-06	0.00415438	3.50862
cg10707875	chr11	117879502	-		OpenSea				chr11:117879327-117879327						chr11:117879340-117879530			0.549152	-2.03037	4.63533	7.28735e-06	0.00415902	3.50647
cg01434380	chr17	42164500	+		OpenSea	HDAC5;HDAC5	NM_001015053;NM_005474	Body;Body							chr17:42163940-42165035			-0.358923	-0.256594	-4.63527	7.2892e-06	0.00415902	3.50624
cg04075487	chr1	150971753	+		OpenSea	FAM63A;FAM63A;FAM63A;FAM63A;FAM63A	NM_001163260;NM_001040217;NM_001163259;NM_018379;NM_001163258	Body;Body;Body;Body;Body					ENST00000497067.1	TSS1500	chr1:150971485-150971955			0.367621	-3.68795	4.63487	7.30178e-06	0.00416304	3.50468
cg05059607	chr17	65488100	-		OpenSea	PITPNC1;PITPNC1	NM_181671;NM_012417	Body;Body							chr17:65487905-65488170			0.355332	-0.886019	4.6344	7.31637e-06	0.00416768	3.50288
cg26662656	chr15	93584963	-	chr15:93588102-93588570	N_Shelf										chr15:93584865-93585075			-0.151131	0.522402	-4.63425	7.32103e-06	0.00416768	3.50231
cg24014795	chr14	81893935	-		OpenSea							STON2	ENST00000555447.1;ENST00000554710.1;ENST00000557055.1	TSS200;5'UTR;5'UTR	chr14:81893725-81894015			0.354537	-2.63483	4.63343	7.34662e-06	0.00417575	3.49916
cg00139947	chr8	144403371	-	chr8:144403266-144403524	Island	TOP1MT	NM_052963	Body				TOP1MT	ENST00000518951.1;ENST00000329245.4	3'UTR;ExonBnd	chr8:144403205-144403495			0.340623	1.69391	4.6334	7.34779e-06	0.00417575	3.49902
cg12749787	chr12	12878379	+	chr12:12876630-12879002	Island	APOLD1	NM_001130415	TSS1500		12:12878182-12879168	Promoter_Associated	RP11-180M15.4;RP11-59H1.3;APOLD1	ENST00000542291.1;ENST00000540583.1;ENST00000534843.1;ENST00000326765.6	TSS1500;TSS1500;TSS1500;TSS1500	chr12:12877940-12879190			-0.203111	-3.60536	-4.63327	7.35189e-06	0.00417575	3.49852
cg04162316	chr17	78786355	+	chr17:78789590-78789832	N_Shelf	RPTOR;RPTOR	NM_001163034;NM_020761	Body;Body		17:78786023-78786394	Unclassified_Cell_type_specific	RPTOR	ENST00000574767.1;ENST00000575542.1;ENST00000577161.1	3'UTR;5'UTR;5'UTR	chr17:78786185-78786495			-0.309181	0.919819	-4.63298	7.36089e-06	0.00417657	3.49741
cg21340063	chr17	75843165	-		OpenSea										chr17:75843025-75843175			0.322229	-2.20422	4.63287	7.36446e-06	0.00417657	3.49698
cg15001279	chr4	30826644	+		OpenSea	PCDH7;PCDH7	NM_001173523;NM_032457	Body;Body									chr4:30822603-30827443	0.217342	1.1891	4.63159	7.40458e-06	0.0041908	3.49208
cg15647364	chr1	200857795	-	chr1:200860076-200860576	N_Shelf				chr1:200857233-200857233	1:200856964-200858122	Unclassified				chr1:200857440-200857915			0.330385	-3.701	4.63157	7.40523e-06	0.0041908	3.492
cg10437839	chr11	64701910	+		OpenSea	PPP2R5B	NM_006244	3'UTR				PPP2R5B;PPP2R5B;PPP2R5B	ENST00000164133.2;ENST00000527441.1;ENST00000359279.4	3'UTR;3'UTR;3'UTR				0.370241	0.181584	4.63127	7.41464e-06	0.0041908	3.49085
cg09049660	chr20	3869033	+	chr20:3869453-3870570	N_Shore	PANK2;PANK2;PANK2	NM_153638;NM_153640;NM_024960	TSS1500;TSS1500;TSS1500		20:3868641-3870177	Promoter_Associated	PANK2;PANK2;PANK2;PANK2;RP11-119B16.2	ENST00000497424.1;ENST00000495692.1;ENST00000316562.4;ENST00000336066.3;ENST00000399552.2;ENST00000451507.1	TSS1500;TSS1500;TSS1500;TSS1500;TSS1500;3'UTR	chr20:3868980-3869215			0.212197	-3.34637	4.6311	7.42013e-06	0.0041908	3.49019
cg10765495	chr14	24836491	+	chr14:24835810-24836220	S_Shore	NFATC4;NFATC4;NFATC4;NFATC4	NM_004554;NM_001198965;NM_001136022;NM_001198967	TSS1500;TSS1500;Body;Body		14:24834531-24838393	Unclassified	NFATC4;NFATC4;NFATC4;NFATC4;NFATC4;NFATC4;NFATC4;NFATC4;NFATC4	ENST00000553469.1;ENST00000554050.1;ENST00000554655.1;ENST00000554903.1;ENST00000554779.1;ENST00000250373.4;ENST00000553708.1;ENST00000539237.2;ENST00000555590.1;ENST00000556957.1;ENST00000556279.1;ENST00000440487.2;ENST00000556957.1	TSS1500;TSS1500;TSS1500;TSS1500;TSS1500;TSS1500;TSS1500;TSS200;5'UTR;1stExon;TSS200;5'UTR;5'UTR	chr14:24835245-24836755			0.277174	-3.21993	4.63104	7.42195e-06	0.0041908	3.48997
cg21815292	chr19	50092137	+	chr19:50093657-50095507	N_Shore	PRRG2	NM_000951	Body							chr19:50091980-50092395			-0.256946	-0.359153	-4.63101	7.42303e-06	0.0041908	3.48983
cg26248007	chr13	48730782	+		OpenSea					13:48729983-48731014	Unclassified_Cell_type_specific				chr13:48730680-48730995			-0.351287	-1.93332	-4.63029	7.44593e-06	0.00420057	3.48706
cg17786659	chr1	9195501	-		OpenSea				chr1:9195486-9195486	1:9195495-9195816	Unclassified_Cell_type_specific				chr1:9195425-9195855			0.25753	-2.53433	4.62952	7.47013e-06	0.00421106	3.48413
cg04631202	chr1	25942460	-	chr1:25942661-25943191	N_Shore	MAN1C1	NM_020379	TSS1500		1:25941963-25943529	Promoter_Associated	MAN1C1	ENST00000374331.5	TSS1500	chr1:25942405-25942875			0.277165	-3.22358	4.62851	7.50247e-06	0.00422611	3.48024
cg05797167	chr2	10281931	+		OpenSea	C2orf48	NM_182626	5'UTR		2:10281817-10282196	Unclassified_Cell_type_specific	C2orf48	ENST00000381786.3	5'UTR	chr2:10281925-10282415			-0.258416	0.272116	-4.62823	7.51148e-06	0.00422802	3.47916
cg23815765	chr5	58422541	-		OpenSea	PDE4D;PDE4D;PDE4D;PDE4D;PDE4D;PDE4D	NM_001197220;NM_001197219;NM_006203;NM_001197218;NM_001104631;NM_001165899	Body;Body;Body;Body;Body;Body	chr5:58422372-58422372				ENST00000405053.3;ENST00000505453.1	3'UTR;5'UTR	chr5:58422500-58422790			-0.31045	1.02179	-4.62767	7.52936e-06	0.00423222	3.47701
cg11526743	chr2	169193386	-		OpenSea					2:169193351-169193694	Unclassified_Cell_type_specific				chr2:169193385-169193635			-0.284973	0.997345	-4.62765	7.53022e-06	0.00423222	3.47691
cg08359236	chr8	56793447	-	chr8:56792115-56793325	S_Shore	LYN;LYN	NM_002350;NM_001111097	5'UTR;5'UTR				LYN;LYN	ENST00000519728.1;ENST00000520220.1	5'UTR;5'UTR	chr8:56792565-56793550			0.509162	-2.80449	4.62681	7.5571e-06	0.00423826	3.4737
cg16920747	chr2	216521036	-		OpenSea	LINC00607	NR_037195	Body				AC012668.2;AC122136.1	ENST00000417485.2;ENST00000445174.1;ENST00000423530.1;ENST00000413563.1;ENST00000451392.1	5'UTR;3'UTR;3'UTR;3'UTR;3'UTR				0.169355	1.69826	4.62657	7.56491e-06	0.00423826	3.47277
cg10495047	chr5	139017667	+	chr5:139017133-139017668	Island										chr5:139017045-139018335			0.242673	-3.25531	4.62655	7.56535e-06	0.00423826	3.47271
cg05404728	chr15	74621198	-		OpenSea	CCDC33;CCDC33;CCDC33	NM_001287181;NM_182791;NM_025055	Body;Body;Body					ENST00000560565.1	5'UTR	chr15:74620780-74621330			0.243094	-3.16112	4.62645	7.56853e-06	0.00423826	3.47234
cg01469409	chr19	35911466	-		OpenSea										chr19:35911300-35911695			0.303988	-2.56148	4.62643	7.56919e-06	0.00423826	3.47226
cg25416125	chr12	56329615	-	chr12:56329518-56329790	Island	DGKA;DGKA;DGKA;DGKA	NM_201445;NM_201554;NM_001345;NM_201444	5'UTR;5'UTR;5'UTR;5'UTR		12:56329519-56329970	Unclassified_Cell_type_specific	DGKA;DGKA;DGKA;DGKA	ENST00000552478.1;ENST00000550888.1;ENST00000549079.1;ENST00000551296.1;ENST00000551707.1;ENST00000546878.1;ENST00000546995.1;ENST00000547015.1;ENST00000331886.5;ENST00000555090.1;ENST00000549629.1;ENST00000548479.1;ENST00000547324.1;ENST00000553084.1;ENST00000547358.1;ENST00000548549.1;ENST00000548407.2;ENST00000554434.1;ENST00000555025.1;ENST00000394147.1;ENST00000551615.1;ENST00000547535.1;ENS…	TSS1500;TSS1500;TSS1500;1stExon;TSS200;5'UTR;5'UTR;5'UTR;5'UTR;5'UTR;5'UTR;5'UTR;5'UTR;5'UTR;5'UTR;5'UTR;5'UTR;5'UTR;5'UTR;5'UTR;5'UTR;5'UTR;5'UTR;5'UTR;5'UTR;5'UTR;5'UTR;5'UTR;5'UTR;5'UTR	chr12:56329465-56330095			-0.386265	-0.232077	-4.62573	7.59182e-06	0.00424776	3.46957
cg16785803	chr1	208085889	+	chr1:208084098-208084513	S_Shore	CD34;CD34	NM_001773;NM_001025109	TSS1500;TSS1500	chr1:208085821-208085821			CD34;CD34;CD34	ENST00000537704.1;ENST00000367037.4;ENST00000356522.4	TSS1500;TSS1500;TSS1500	chr1:208085760-208085975			0.338273	-1.07966	4.62542	7.60188e-06	0.00424958	3.46837
cg06707369	chr19	36400425	+		OpenSea	TYROBP;TYROBP	NM_003332;NM_198125	TSS1500;TSS1500	chr19:36400295-36400295	19:36400278-36400603	Promoter_Associated_Cell_type_specific	TYROBP	ENST00000262629.3	TSS1500	chr19:36400225-36400595			0.417656	-2.97893	4.62528	7.60638e-06	0.00424958	3.46784
cg04157865	chr17	77914162	-	chr17:77914639-77914882	N_Shore	TBC1D16	NM_019020	3'UTR				TBC1D16;TBC1D16;TBC1D16;TBC1D16	ENST00000310924.2;ENST00000576768.1;ENST00000340848.7;ENST00000573334.1	3'UTR;3'UTR;3'UTR;3'UTR	chr17:77913905-77914315			0.394459	-0.351986	4.62506	7.61366e-06	0.00425048	3.46698
cg03858973	chr9	135349705	-		OpenSea	C9orf171;C9orf171	NM_207417;NM_001282957	Body;Body							chr9:135349565-135350155			-0.211257	1.71021	-4.62473	7.62434e-06	0.00425328	3.46571
cg20857280	chr15	51632905	-	chr15:51633724-51634318	N_Shore	GLDN	NM_181789	TSS1500				GLDN	ENST00000335449.6;ENST00000560215.1;ENST00000558286.1;ENST00000560690.1	TSS1500;TSS1500;TSS1500;TSS1500				-0.316714	-0.49941	-4.62422	7.64099e-06	0.00425941	3.46375
cg24691657	chr6	71124035	-	chr6:71122892-71123820	S_Shore	FAM135A;FAM135A	NM_020819;NM_001105531	5'UTR;5'UTR				FAM135A;FAM135A;FAM135A;FAM135A;FAM135A;FAM135A;RP11-462G2.2	ENST00000418814.2;ENST00000370479.3;ENST00000505769.1;ENST00000515323.1;ENST00000508844.1;ENST00000515280.1;ENST00000507085.1;ENST00000457062.2;ENST00000361499.3;ENST00000448363.2;ENST00000514185.1	5'UTR;5'UTR;5'UTR;5'UTR;5'UTR;5'UTR;5'UTR;5'UTR;5'UTR;TSS1500;5'UTR	chr6:71123325-71124335			0.260168	-3.46393	4.62333	7.66989e-06	0.00427234	3.46034
cg09456493	chr3	160603506	-		OpenSea	PPM1L	NM_139245	Body				PPM1L;PPM1L	ENST00000464260.1;ENST00000480117.1	5'UTR;5'UTR		chr3:160603479-160604142	chr3:160603202-160604768	-0.212518	0.458086	-4.62308	7.67801e-06	0.0042737	3.45939
cg09791661	chr20	39383139	-		OpenSea										chr20:39382920-39383415			0.215021	-1.9616	4.62257	7.69493e-06	0.00427876	3.4574
cg22606524	chr7	27880181	-		OpenSea	JAZF1	NM_175061	Body		7:27879829-27880314	Unclassified_Cell_type_specific	TAX1BP1;JAZF1	ENST00000488564.1;ENST00000466516.1	5'UTR;3'UTR	chr7:27879745-27880255			-0.322285	-0.167255	-4.62246	7.69851e-06	0.00427876	3.45699
cg08650128	chr1	43206856	+	chr1:43204115-43204323	S_Shelf	CLDN19;CLDN19;CLDN19	NM_001123395;NM_148960;NM_001185117	TSS1500;TSS1500;TSS1500				CLDN19;CLDN19	ENST00000372539.3;ENST00000539749.1	TSS1500;TSS1500	chr1:43206520-43206915			0.236766	-0.671622	4.62219	7.70734e-06	0.00428051	3.45595
cg08183341	chr11	89727021	-		OpenSea	TRIM53	NR_028346	Body										0.140857	0.822616	4.62116	7.74129e-06	0.00429618	3.45199
cg26626205	chr1	154857508	-		OpenSea										chr1:154857380-154857570			0.403367	-1.98524	4.62075	7.75456e-06	0.0042991	3.45045
cg22469897	chr19	51858276	+		OpenSea	ETFB;ETFB	NM_001014763;NM_001985	TSS200;Body				ETFB	ENST00000354232.3	TSS200	chr19:51858025-51858290			-0.514337	0.581365	-4.62059	7.75996e-06	0.0042991	3.44982
cg06810992	chr7	90795434	+		OpenSea	CDK14;CDK14;CDK14;CDK14	NM_012395;NM_001287137;NM_001287136;NM_001287135	3'UTR;3'UTR;3'UTR;3'UTR				CDK14;CDK14;CDK14;CDK14	ENST00000436577.2;ENST00000406263.1;ENST00000265741.3;ENST00000380050.3	3'UTR;3'UTR;3'UTR;3'UTR	chr7:90795260-90795555			-0.406197	0.788671	-4.62048	7.76372e-06	0.0042991	3.44938
cg15726700	chr3	196370254	+	chr3:196366394-196366919	S_Shelf	LRRC33	NM_198565	5'UTR	chr3:196370086-196370086	3:196369997-196370517	Promoter_Associated	LRRC33	ENST00000328557.4;ENST00000461791.1;ENST00000426755.1	5'UTR;5'UTR;5'UTR	chr3:196370045-196370435			0.318456	-2.87711	4.62004	7.77808e-06	0.00430388	3.44772
cg27307975	chr15	58797839	-		OpenSea	LIPC	NM_000236	Body					ENST00000559845.1	5'UTR	chr15:58797820-58798090			0.390825	0.285052	4.61986	7.78419e-06	0.00430408	3.44701
cg05637296	chr17	76129475	-	chr17:76127521-76128406	S_Shore	TMC8;TMC6	NM_152468;NM_007267	Body;TSS1500				TMC6;TMC8	ENST00000322914.2;ENST00000301627.4	TSS1500;ExonBnd	chr17:76129385-76130215			-0.264775	-0.295775	-4.61892	7.81551e-06	0.0043054	3.44339
cg10730359	chr11	112156949	+	chr11:112160815-112161201	N_Shelf	LOC283140	NR_126004	Body				RP11-356J5.12	ENST00000532168.1;ENST00000504610.2	5'UTR;5'UTR	chr11:112156525-112157095			-0.170094	0.374343	-4.61889	7.81632e-06	0.0043054	3.4433
cg16166958	chr3	189408443	+		OpenSea	TP63;TP63;TP63	NM_001114979;NM_001114978;NM_003722	Body;Body;Body					ENST00000486398.1	5'UTR		chr3:189408327-189408671		0.265906	0.828989	4.61873	7.82157e-06	0.0043054	3.44269
cg22539857	chr12	113580431	-		OpenSea										chr12:113579985-113580815			0.404923	-2.73847	4.61872	7.82205e-06	0.0043054	3.44264
cg00612672	chr15	59620380	+		OpenSea	MYO1E	NM_004998	Body					ENST00000558646.1	3'UTR	chr15:59620160-59620410			0.24701	-2.43845	4.61861	7.82565e-06	0.0043054	3.44222
cg16364632	chr1	31296254	-		OpenSea							RP1-65J11.1;RP1-65J11.1	ENST00000430320.1;ENST00000438790.1	TSS1500;TSS1500	chr1:31296065-31296535			0.334199	-2.42863	4.61859	7.8264e-06	0.0043054	3.44213
cg22778132	chr4	186317907	-	chr4:186317143-186318255	Island	ANKRD37;ANKRD37	NM_181726;NM_181726	1stExon;5'UTR		4:186317465-186318111	Promoter_Associated	LRP2BP;ANKRD37;ANKRD37;ANKRD37	ENST00000507753.1;ENST00000505916.1;ENST00000335174.4;ENST00000335174.4;ENST00000511393.1;ENST00000511311.1;ENST00000507479.1	5'UTR;TSS1500;5'UTR;1stExon;TSS200;TSS200;5'UTR	chr4:186317545-186318575			-0.368196	-3.46464	-4.61838	7.83318e-06	0.0043054	3.44135
cg26694290	chr15	93457211	+		OpenSea	CHD2;CHD2	NM_001271;NM_001042572	Body;Body					ENST00000556930.1;ENST00000309818.5	5'UTR;5'UTR	chr15:93456980-93457250			-0.203374	0.771038	-4.61825	7.83779e-06	0.0043054	3.44082
cg11724726	chr10	52364114	+		OpenSea	SGMS1	NM_147156	5'UTR				SGMS1	ENST00000361781.2	5'UTR	chr10:52363745-52364550			0.474424	-1.7918	4.61801	7.84553e-06	0.0043054	3.43993
cg05642190	chr5	171482706	+	chr5:171482573-171482777	Island	STK10	NM_005990	Body							chr5:171482505-171482955			-0.171803	1.19896	-4.6179	7.84948e-06	0.0043054	3.43948
cg06393885	chr5	153764950	-		OpenSea	GALNT10	NM_198321	Body				GALNT10	ENST00000519544.1;ENST00000519727.1;ENST00000520647.1	5'UTR;3'UTR;3'UTR	chr5:153764705-153764990			0.277104	-3.57473	4.61751	7.8624e-06	0.0043054	3.438
cg10143783	chr11	70748348	-		OpenSea	SHANK2	NM_012309	Body					ENST00000460048.1	3'UTR	chr11:70748225-70748615			0.251223	-1.63646	4.61706	7.87738e-06	0.0043054	3.43628
cg13152952	chr8	41570554	-		OpenSea	ANK1;ANK1;ANK1;ANK1;ANK1	NM_020476;NM_020475;NM_001142446;NM_020477;NM_000037	Body;Body;Body;Body;Body							chr8:41570420-41571775			0.470201	-3.21341	4.61704	7.878e-06	0.0043054	3.43621
cg01616394	chr12	125138263	-		OpenSea					12:125138203-125138277	Unclassified_Cell_type_specific				chr12:125137660-125138335			0.303304	-1.84613	4.61688	7.8835e-06	0.0043054	3.43558
cg04412156	chr16	50647770	+		OpenSea	NKD1	NM_033119	Body				RP11-401P9.6	ENST00000379963.1	TSS200	chr16:50647245-50648155			0.32686	-0.939548	4.61685	7.88458e-06	0.0043054	3.43546
cg08061302	chr14	91011605	+	chr14:91007704-91007909	S_Shelf	TTC7B	NM_001010854	Body				TTC7B	ENST00000555005.1;ENST00000554654.1	3'UTR;3'UTR		chr14:91011224-91013592		0.212722	0.260902	4.61663	7.89199e-06	0.0043054	3.43461
cg02945374	chr6	141809805	+		OpenSea										chr6:141809625-141810030			0.330136	-3.65153	4.61657	7.89408e-06	0.0043054	3.43437
cg23854395	chr2	127822616	+		OpenSea	BIN1;BIN1;BIN1;BIN1;BIN1;BIN1;BIN1;BIN1;BIN1;BIN1	NM_139351;NM_139350;NM_139349;NM_139348;NM_139347;NM_139346;NM_139345;NM_139344;NM_139343;NM_004305	Body;Body;Body;Body;Body;Body;Body;Body;Body;Body		2:127822311-127822713	Unclassified	BIN1	ENST00000466111.1;ENST00000484253.1	TSS200;TSS1500	chr2:127822345-127822815			0.425801	-2.73946	4.61655	7.89457e-06	0.0043054	3.43432
cg00832661	chr2	231530291	-		OpenSea										chr2:231529845-231530350			0.388766	-2.28322	4.61652	7.89551e-06	0.0043054	3.43421
cg01028142	chr2	7004578	-	chr2:7005163-7006340	N_Shore	CMPK2	NM_207315	Body		2:7004377-7004808	Unclassified_Cell_type_specific	RSAD2;CMPK2	ENST00000470479.1;ENST00000474872.1;ENST00000442639.1;ENST00000478738.1;ENST00000465619.1	3'UTR;TSS1500;TSS1500;3'UTR;3'UTR	chr2:7004505-7004755			0.386073	0.271767	4.61626	7.90419e-06	0.004307	3.43322
cg22878627	chr3	169379010	+	chr3:169379437-169381056	N_Shore	MECOM	NM_004991	Body		3:169378782-169379878	Unclassified	MECOM	ENST00000485957.1	3'UTR	chr3:169378525-169379135			0.151653	-4.48439	4.61568	7.92388e-06	0.0043146	3.43098
cg24827781	chr4	76931327	+		OpenSea	ART3	NM_001130017	TSS1500				ART3	ENST00000513353.1;ENST00000510669.1;ENST00000513122.1	TSS1500;TSS1500;TSS1500				-0.199688	1.09348	-4.61531	7.93635e-06	0.00431826	3.42956
cg23743778	chr4	140357491	-	chr4:140357362-140357610	Island										chr4:140357040-140357755			-0.216041	1.51149	-4.61449	7.96407e-06	0.0043302	3.42642
cg27331012	chr15	78578877	+		OpenSea	WDR61;WDR61;WDR61	NM_025234;NM_001303247;NM_001303248	Body;Body;Body				WDR61	ENST00000558412.1;ENST00000559332.1;ENST00000559940.1	TSS1500;TSS1500;1stExon				0.261558	2.05174	4.61385	7.98591e-06	0.00433132	3.42395
cg18866825	chr5	150477744	+		OpenSea				chr5:150477506-150477506						chr5:150477740-150478615			0.267978	-1.68168	4.61374	7.9896e-06	0.00433132	3.42353
cg09416464	chr11	57125481	+		OpenSea	P2RX3	NM_002559	Body							chr11:57125340-57125735			0.312089	0.615325	4.61369	7.99135e-06	0.00433132	3.42333
cg24306847	chr16	4566089	+		OpenSea	CDIP1;CDIP1;CDIP1;CDIP1	NM_001199054;NM_013399;NM_001199056;NM_001199055	5'UTR;5'UTR;5'UTR;5'UTR				C16orf5;C16orf5;C16orf5;C16orf5;C16orf5;C16orf5	ENST00000563186.1;ENST00000399599.2;ENST00000566234.1;ENST00000562579.1;ENST00000564828.1;ENST00000563332.1;ENST00000562334.1;ENST00000567695.1	TSS1500;TSS1500;TSS1500;5'UTR;5'UTR;5'UTR;5'UTR;5'UTR	chr16:4565540-4566355			0.357935	-2.77689	4.61361	7.994e-06	0.00433132	3.42304
cg26937868	chr1	26202601	+	chr1:26201722-26202516	S_Shore					1:26201407-26202688	Unclassified_Cell_type_specific	Y_RNA	ENST00000384572.1	TSS1500	chr1:26201945-26202830			0.274402	-2.51101	4.61358	7.99497e-06	0.00433132	3.42293
cg11147389	chr8	100718146	+		OpenSea	VPS13B;VPS13B	NM_152564;NM_017890	Body;Body				VPS13B	ENST00000395996.1	3'UTR	chr8:100718065-100718390			-0.338886	1.19323	-4.61238	8.03573e-06	0.00435027	3.41834
cg03485126	chr12	55373535	+		OpenSea	TESPA1;TESPA1	NM_001098815;NM_001136030	5'UTR;5'UTR				TESPA1;TESPA1	ENST00000316577.8;ENST00000449076.1;ENST00000528486.1;ENST00000524668.1;ENST00000533607.1	5'UTR;5'UTR;5'UTR;5'UTR;5'UTR				-0.306054	1.93753	-4.61208	8.0461e-06	0.00435274	3.41718
cg04486886	chr5	56784195	+		OpenSea							CTD-2023N9.1	ENST00000506106.1	5'UTR	chr5:56784180-56784430			0.303328	-3.52362	4.61144	8.06806e-06	0.00436148	3.41472
cg07081807	chr2	23872854	+		OpenSea	KLHL29	NM_052920	Body							chr2:23872740-23873115			0.241442	-3.662	4.61062	8.09615e-06	0.00436935	3.41159
cg07519236	chr2	64871507	+		OpenSea	SERTAD2	NM_014755	5'UTR				AC007365.3;SERTAD2;SERTAD2	ENST00000439964.1;ENST00000476805.1;ENST00000313349.3	TSS1500;3'UTR;5'UTR	chr2:64871500-64872495			0.464809	-2.63311	4.61055	8.09864e-06	0.00436935	3.41132
cg04094640	chr16	27237122	+		OpenSea	NSMCE1	NM_145080	Body				NSMCE1	ENST00000565384.1;ENST00000569236.1;ENST00000565070.1	3'UTR;3'UTR;3'UTR	chr16:27236945-27238115			0.210575	-1.78909	4.61036	8.1052e-06	0.00436935	3.41058
cg14027403	chr10	102732156	-	chr10:102729299-102729710	S_Shelf	SEMA4G	NM_017893	TSS200				SEMA4G;SEMA4G;SEMA4G;SEMA4G;SEMA4G	ENST00000519649.1;ENST00000521006.1;ENST00000518124.1;ENST00000518244.1;ENST00000457585.2;ENST00000517724.1;ENST00000210633.3;ENST00000519756.1;ENST00000370250.4	5'UTR;5'UTR;5'UTR;5'UTR;5'UTR;TSS1500;TSS1500;TSS1500;TSS200			chr10:102727683-102734282	-0.404081	1.20489	-4.61023	8.10963e-06	0.00436935	3.41009
cg16025709	chr9	140523011	+		OpenSea	EHMT1;EHMT1	NM_001145527;NM_024757	Body;Body				EHMT1;EHMT1	ENST00000334856.6;ENST00000371394.2	5'UTR;5'UTR	chr9:140523005-140523370			0.251368	-2.97082	4.61007	8.11516e-06	0.00436935	3.40948
cg14687805	chr2	48455012	+		OpenSea							AC079807.4	ENST00000447571.1	3'UTR	chr2:48454825-48455070			0.554402	-2.09811	4.60999	8.11794e-06	0.00436935	3.40917
cg11875358	chr8	142032080	+		OpenSea				chr8:142031986-142031986						chr8:142031865-142032750			0.269915	-2.05757	4.60983	8.12335e-06	0.00436935	3.40857
cg02999390	chr2	98357802	+		OpenSea					2:98357000-98357859	Unclassified				chr2:98357440-98358135			-0.187556	0.662247	-4.60928	8.14264e-06	0.00437133	3.40643
cg24585781	chr10	47599299	+		OpenSea	ANTXRLP1;ANTXRLP1	NR_103828;NR_103827	Body;Body							chr10:47599065-47599455			0.272205	-1.94325	4.60923	8.14425e-06	0.00437133	3.40625
cg10870042	chr17	74496304	-	chr17:74496992-74497632	N_Shore	RHBDF2	NM_024599	5'UTR	chr17:74496062-74496062			RHBDF2	ENST00000313080.3	5'UTR	chr17:74495685-74497395			0.37695	-1.80554	4.60922	8.14449e-06	0.00437133	3.40623
cg05795048	chr3	50288909	-		OpenSea	GNAI2;GNAI2;GNAI2;GNAI2;GNAI2;GNAI2	NM_001166425;NM_001282619;NM_001282620;NM_001282617;NM_001282618;NM_002070	Body;5'UTR;Body;5'UTR;5'UTR;Body				GNAI2;GNAI2;GNAI2;GNAI2	ENST00000490122.1;ENST00000490122.1;ENST00000266027.5;ENST00000491100.1;ENST00000536647.1;ENST00000440628.1	1stExon;5'UTR;TSS200;5'UTR;5'UTR;5'UTR	chr3:50288725-50289035			-0.292944	0.798998	-4.60903	8.15129e-06	0.00437185	3.40547
cg09096833	chr20	4152303	+	chr20:4152866-4153398	N_Shore	SMOX;SMOX;SMOX;SMOX;SMOX	NM_175842;NM_175841;NM_175840;NM_175839;NM_001270691	5'UTR;5'UTR;5'UTR;5'UTR;5'UTR				SMOX;SMOX;SMOX;SMOX	ENST00000379460.2;ENST00000493223.1;ENST00000278795.3;ENST00000484515.1;ENST00000346595.2	TSS200;5'UTR;5'UTR;5'UTR;5'UTR	chr20:4151325-4153415			-0.261818	0.03942	-4.60871	8.1624e-06	0.00437468	3.40425
cg26022064	chr7	98739782	+	chr7:98741205-98741990	N_Shore	SMURF1;SMURF1	NM_020429;NM_181349	Body;Body					ENST00000472627.1	3'UTR	chr7:98739740-98740355			-0.332967	-0.141923	-4.60848	8.17036e-06	0.00437583	3.40337
cg05301618	chr2	207110808	+		OpenSea	GPR1-AS	NR_104359	Body							chr2:207110705-207111095			0.41106	-3.57793	4.60719	8.21528e-06	0.00439148	3.39843
cg07901497	chr1	183218269	+		OpenSea	NMNAT2;NMNAT2	NM_015039;NM_170706	3'UTR;3'UTR				NMNAT2	ENST00000294868.4	3'UTR	chr1:183218060-183218810			-0.210131	1.08488	-4.60688	8.22586e-06	0.00439148	3.39727
cg09403098	chr1	56991493	-		OpenSea	PPAP2B	NM_003713	Body	chr1:56991269-56991269	1:56991185-56991621	Unclassified_Cell_type_specific		ENST00000461655.1	3'UTR	chr1:56991225-56991535			0.283705	-3.18632	4.60687	8.22649e-06	0.00439148	3.3972
cg03198410	chr12	120429321	-	chr12:120426547-120428066	S_Shore	CCDC64	NM_207311	Body					ENST00000546861.1	5'UTR				-0.375942	-0.243316	-4.60684	8.22722e-06	0.00439148	3.39712
cg02148547	chr14	21457502	-	chr14:21458389-21458608	N_Shore	METT11D1;METT11D1	NM_001029991;NM_022734	TSS1500;TSS1500		14:21457265-21458877	Promoter_Associated	METTL17;METTL17	ENST00000339374.6;ENST00000554949.1;ENST00000555177.1;ENST00000556670.1;ENST00000555640.1;ENST00000557701.1;ENST00000556442.1;ENST00000553564.1;ENST00000557550.1;ENST00000554751.1;ENST00000554283.1;ENST00000553441.1;ENST00000553536.1;ENST00000555670.1;ENST00000555902.1;ENST00000554646.1;ENST00000554354.1	TSS1500;TSS1500;TSS1500;TSS1500;TSS1500;TSS1500;TSS1500;TSS1500;TSS1500;TSS1500;TSS1500;TSS1500;TSS1500;TSS1500;TSS1500;TSS1500;TSS1500			chr14:21456741-21458851	-0.203386	0.836709	-4.60665	8.23409e-06	0.00439148	3.39637
cg21708254	chr21	35917600	+		OpenSea	RCAN1;RCAN1;RCAN1	NM_001285389;NM_004414;NM_203417	Body;Body;5'UTR	chr21:35917479-35917479			RCAN1;RCAN1;RCAN1	ENST00000489903.1;ENST00000463276.1;ENST00000487990.1;ENST00000443408.2	3'UTR;3'UTR;5'UTR;5'UTR	chr21:35917345-35918135			0.286363	-3.59469	4.60648	8.24001e-06	0.00439148	3.39572
cg14564351	chr6	135644405	-		OpenSea	AHI1;AHI1;AHI1	NM_001134831;NM_017651;NM_001134830	Body;Body;Body		6:135644361-135644625	Unclassified_Cell_type_specific		ENST00000533029.1;ENST00000533029.1;ENST00000531788.1	1stExon;3'UTR;3'UTR	chr6:135644320-135644670			0.487267	-2.10234	4.60646	8.24053e-06	0.00439148	3.39566
cg15268244	chr15	77196840	+	chr15:77197258-77197895	N_Shore					15:77196805-77197022	Promoter_Associated	SCAPER	ENST00000564177.1;ENST00000568382.1;ENST00000565970.1;ENST00000563290.1;ENST00000565507.1;ENST00000565372.1;ENST00000563919.1;ENST00000564590.1;ENST00000303521.6	5'UTR;5'UTR;5'UTR;5'UTR;5'UTR;5'UTR;5'UTR;5'UTR;3'UTR	chr15:77196760-77197255			0.270713	-2.67428	4.60556	8.27241e-06	0.00440535	3.39218
cg00001814	chr2	31520960	-		OpenSea										chr2:31520525-31521075			0.364548	-2.56171	4.60515	8.28673e-06	0.00440781	3.39062
cg09262559	chr12	12014507	+		OpenSea	ETV6;RNU6-19P	NM_001987;NR_046487	Body;Body							chr12:12014460-12014770			0.338463	0.208264	4.60449	8.3098e-06	0.00440781	3.38812
cg14262955	chr9	132114769	-	chr9:132114330-132114703	S_Shore				chr9:132114489-132114489			RP11-65J3.1	ENST00000423122.1	5'UTR	chr9:132114000-132114775			0.235248	-2.20645	4.60442	8.3125e-06	0.00440781	3.38783
cg25765104	chr1	167601275	-	chr1:167599464-167599839	S_Shore	RCSD1	NM_052862	Body		1:167601105-167601876	Promoter_Associated	RCSD1	ENST00000475127.1;ENST00000472038.1;ENST00000461790.1	5'UTR;5'UTR;5'UTR	chr1:167600920-167601910			-0.199499	-4.64695	-4.60438	8.31384e-06	0.00440781	3.38768
cg06505343	chr2	222776314	-		OpenSea												chr2:222776072-222776513	0.485127	1.06058	4.60415	8.32194e-06	0.00440781	3.3868
cg07971820	chr17	4621234	-		OpenSea	ARRB2;ARRB2	NM_004313;NM_199004	Body;Body				ARRB2;ARRB2	ENST00000577054.1;ENST00000574502.1;ENST00000574954.1;ENST00000570739.1;ENST00000571764.1;ENST00000572457.1;ENST00000573886.1;ENST00000571428.1;ENST00000575877.1;ENST00000571206.1	5'UTR;3'UTR;5'UTR;5'UTR;5'UTR;5'UTR;5'UTR;5'UTR;5'UTR;5'UTR	chr17:4621045-4621410			0.286759	-0.13962	4.60407	8.32474e-06	0.00440781	3.3865
cg18440048	chr22	24093826	+	chr22:24093026-24093621	S_Shore	ZNF70	NM_021916	TSS1500		22:24092536-24093993	Promoter_Associated	ZNF70	ENST00000341976.3	TSS1500	chr22:24093460-24094090			0.342253	-2.6934	4.60381	8.3339e-06	0.00440781	3.38551
cg07021166	chr11	131105003	+		OpenSea							AP002856.7	ENST00000441638.1	5'UTR				0.212754	1.84462	4.60367	8.33874e-06	0.00440781	3.38498
cg22791545	chr17	1924319	-	chr17:1927051-1929408	N_Shelf	RTN4RL1	NM_178568	Body		17:1924218-1924510	Unclassified_Cell_type_specific	CTD-2545H1.1	ENST00000574483.1	3'UTR	chr17:1924120-1924515			0.22008	-3.31482	4.60366	8.33924e-06	0.00440781	3.38493
cg12281219	chr3	193924501	-	chr3:193921881-193922407	S_Shelf	LOC100505920;LOC100505920	NR_125404;NR_125403	TSS1500;Body				RP11-513G11.4;RP11-513G11.4	ENST00000432908.1;ENST00000415869.1	TSS1500;3'UTR	chr3:193924145-193924535			0.401626	-3.01507	4.60364	8.33985e-06	0.00440781	3.38486
cg20514619	chr8	76700149	+		OpenSea							AC016194.1	ENST00000408102.1	TSS1500				0.234219	1.52469	4.60359	8.34161e-06	0.00440781	3.38467
cg14189634	chr16	4566306	+		OpenSea	CDIP1;CDIP1;CDIP1;CDIP1	NM_001199054;NM_013399;NM_001199056;NM_001199055	5'UTR;5'UTR;5'UTR;5'UTR				C16orf5;C16orf5;C16orf5;C16orf5;C16orf5;C16orf5	ENST00000399599.2;ENST00000566234.1;ENST00000562579.1;ENST00000564828.1;ENST00000563332.1;ENST00000562334.1;ENST00000567695.1	TSS1500;TSS1500;5'UTR;5'UTR;5'UTR;5'UTR;5'UTR	chr16:4565540-4566355			0.577012	-1.65509	4.60316	8.35687e-06	0.00440799	3.38303
cg17999865	chr3	72004944	+		OpenSea										chr3:72004685-72005150			0.239632	-3.23433	4.60313	8.35811e-06	0.00440799	3.38289
cg08209711	chr6	32825499	-	chr6:32820849-32822370	S_Shelf	PSMB9;PSMB9	NM_002800;NM_148954	Body;Body					ENST00000464863.1;ENST00000467593.1	5'UTR;5'UTR	chr6:32825380-32825775			-0.299177	0.637925	-4.60308	8.35988e-06	0.00440799	3.3827
cg10038591	chr7	73508276	+		OpenSea	LIMK1;LIMK1	NM_002314;NM_001204426	Body;Body				LIMK1	ENST00000491052.1;ENST00000486361.1	TSS1500;TSS200	chr7:73507925-73509615			0.41023	-3.19883	4.60292	8.36544e-06	0.00440799	3.3821
cg12134308	chr12	95042565	-	chr12:95043551-95044312	N_Shore	TMCC3	NM_020698	Body							chr12:95042425-95042675			-0.237281	1.67668	-4.60214	8.39344e-06	0.00441965	3.37909
cg18908845	chr14	78121495	+		OpenSea										chr14:78121360-78121630			0.257866	-3.10637	4.60103	8.43277e-06	0.00443344	3.37488
cg03045323	chr19	11484448	-	chr19:11485286-11485769	N_Shore	C19orf39	NM_175871	TSS1500	chr19:11484314-11484314			SWSAP1	ENST00000312423.1	TSS1500	chr19:11484280-11484935			0.290334	-3.24333	4.601	8.43412e-06	0.00443344	3.37473
cg27404198	chr8	101450454	-		OpenSea				chr8:101450289-101450289	8:101450284-101450861	Unclassified_Cell_type_specific				chr8:101450025-101450875			0.348044	-3.09643	4.60088	8.43847e-06	0.00443344	3.37427
cg02856510	chr2	192043611	+		OpenSea										chr2:192043540-192044055			-0.293313	0.698953	-4.60074	8.44326e-06	0.00443344	3.37376
cg25931714	chr5	168012356	-		OpenSea										chr5:168012200-168012410			0.300011	-3.76744	4.60047	8.45301e-06	0.00443546	3.37272
cg02824980	chr19	15783725	-		OpenSea	CYP4F12	NM_023944	TSS200				CYP4F12;CYP4F12;CYP4F12	ENST00000324632.9;ENST00000552048.1;ENST00000550308.1;ENST00000550308.1;ENST00000547332.1;ENST00000547471.1;ENST00000451750.1;ENST00000518629.2;ENST00000548501.1;ENST00000546792.1;ENST00000550264.1;ENST00000551607.1	TSS1500;TSS1500;1stExon;5'UTR;TSS200;TSS200;TSS200;TSS200;TSS200;TSS200;TSS200;TSS200	chr19:15783185-15783875			-0.253349	-1.34198	-4.59983	8.47615e-06	0.0044445	3.37026
cg19869369	chr15	64995934	-	chr15:64995202-64995696	S_Shore	OAZ2;OAZ2	NM_002537;NM_001301302	TSS1500;TSS1500				RP11-330L19.4;AC100830.3	ENST00000560837.1;ENST00000559753.1;ENST00000559912.1;ENST00000560781.1;ENST00000560387.1	TSS1500;TSS1500;TSS1500;TSS1500;5'UTR	chr15:64995680-64996175			-0.256077	0.454437	-4.59953	8.48675e-06	0.00444695	3.36913
cg06613452	chr18	13276932	+		OpenSea	LDLRAD4;LDLRAD4	NM_181481;NM_181482	TSS1500;5'UTR	chr18:13276704-13276704	18:13276652-13276960	Unclassified_Cell_type_specific	C18orf1	ENST00000399848.2	5'UTR				-0.326588	0.877317	-4.59934	8.49366e-06	0.00444715	3.3684
cg14175568	chr20	30135291	+	chr20:30135076-30135292	Island	HM13;HM13;HM13;PSIMCT-1	NM_178580;NM_030789;NM_178581;NR_003677	Body;Body;Body;Body		20:30134726-30135442	Promoter_Associated	HM13	ENST00000460389.1;ENST00000494153.1;ENST00000487964.1;ENST00000464508.1;ENST00000464508.1;ENST00000479096.1;ENST00000479096.1;ENST00000464661.1;ENST00000464661.1;ENST00000496438.1;ENST00000460225.1;ENST00000469126.1;ENST00000492709.1;ENST00000469097.1;ENST00000487964.1	TSS1500;TSS1500;1stExon;1stExon;5'UTR;1stExon;5'UTR;1stExon;5'UTR;5'UTR;5'UTR;5'UTR;5'UTR;5'UTR;5'UTR	chr20:30134785-30135315			-0.186062	-1.74551	-4.59904	8.50443e-06	0.00444715	3.36725
cg12012381	chr8	1694654	-		OpenSea				chr8:1694228-1694228	8:1693251-1694760	Unclassified					chr8:1693109-1694977	chr8:1692068-1695479	0.330508	-3.85463	4.59853	8.52277e-06	0.00444715	3.36531
cg13015039	chr2	43161210	-		OpenSea										chr2:43161000-43161395			0.378542	-3.30436	4.59797	8.54299e-06	0.00444715	3.36318
cg15099691	chr10	70409982	-		OpenSea	TET1	NM_030625	Body				TET1	ENST00000545846.1	5'UTR	chr10:70409900-70410170			-0.187101	0.573166	-4.59788	8.54649e-06	0.00444715	3.36281
cg15056105	chr18	13611489	-		OpenSea	C18orf1;C18orf1;C18orf1;C18orf1	NM_001003674;NM_181481;NM_181482;NM_001003675	TSS200;Body;Body;TSS200		18:13611356-13611575	Promoter_Associated	C18orf1	ENST00000359446.4	TSS200	chr18:13611045-13613035			0.32383	-2.55993	4.59779	8.54979e-06	0.00444715	3.36246
cg05239425	chr5	124043436	-		OpenSea	ZNF608	NM_020747	Body				RP11-43D2.2;ZNF608	ENST00000515092.1;ENST00000503896.2;ENST00000504926.1	TSS200;3'UTR;5'UTR	chr5:124043285-124043610			0.295411	-1.4484	4.59779	8.5498e-06	0.00444715	3.36246
cg13363748	chr6	143861183	-	chr6:143857743-143858751	S_Shelf					6:143860935-143861227	Unclassified_Cell_type_specific				chr6:143860960-143861270			-0.296205	0.936859	-4.59776	8.55085e-06	0.00444715	3.36235
cg12087471	chr11	46374124	+		OpenSea	DGKZ;DGKZ;DGKZ	NM_201533;NM_003646;NM_201532	Body;Body;Body		11:46373168-46374617	Promoter_Associated	DGKZ	ENST00000525242.1;ENST00000528615.1;ENST00000527674.1;ENST00000531879.1	5'UTR;5'UTR;5'UTR;5'UTR	chr11:46373740-46374355			-0.239055	1.07937	-4.59751	8.55993e-06	0.00444715	3.36139
cg04876500	chr10	131367623	+		OpenSea	MGMT	NM_002412	Body							chr10:131367240-131367635			-0.207863	0.933402	-4.5975	8.56005e-06	0.00444715	3.36138
cg03782127	chr1	25360341	+		OpenSea				chr1:25360165-25360165						chr1:25360180-25360415			0.497367	-2.20257	4.59733	8.56643e-06	0.00444715	3.36071
cg03913050	chr12	57523013	+	chr12:57521524-57522159	S_Shore	LRP1	NM_002332	Body		12:57522894-57523023	Unclassified_Cell_type_specific	STAT6	ENST00000556155.1;ENST00000553499.1	TSS200;5'UTR	chr12:57522740-57523035			0.265291	-2.84928	4.59723	8.57021e-06	0.00444715	3.36031
cg24101643	chr3	12667420	-		OpenSea	RAF1	NM_002880	5'UTR				RAF1;RAF1;RAF1	ENST00000542177.1;ENST00000423275.1;ENST00000442415.2;ENST00000251849.4	5'UTR;5'UTR;5'UTR;5'UTR	chr3:12666880-12667495			0.266926	-2.18843	4.59697	8.57957e-06	0.00444715	3.35933
cg26367235	chr2	239997305	+		OpenSea	HDAC4	NM_006037	Body					ENST00000494800.1	3'UTR		chr2:239997006-239999207		-0.126181	0.526956	-4.59685	8.58402e-06	0.00444715	3.35886
cg15428169	chr11	60749794	+		OpenSea	CD6;CD6;CD6;CD6	NR_045638;NM_006725;NM_001254751;NM_001254750	Body;Body;Body;Body				CD6	ENST00000545105.1;ENST00000545320.1	5'UTR;5'UTR	chr11:60749720-60749995			-0.317667	-0.417941	-4.59674	8.58776e-06	0.00444715	3.35847
cg02300750	chr10	108575704	-		OpenSea	SORCS1;SORCS1;SORCS1;SORCS1;SORCS1;SORCS1	NM_001013031;NM_001206570;NM_052918;NM_001206572;NM_001206569;NM_001206571	Body;Body;Body;Body;Body;Body		10:108575543-108575724	Unclassified_Cell_type_specific					chr10:108575339-108575807		0.247275	-2.94025	4.59663	8.59193e-06	0.00444715	3.35803
cg08790143	chr11	66609433	-	chr11:66610366-66611267	N_Shore	RCE1;RCE1;C11orf80;C11orf80	NM_001032279;NM_005133;NM_024650;NM_001302084	TSS1500;TSS1500;Body;Body				RCE1;RCE1	ENST00000533277.1;ENST00000309657.3;ENST00000524506.1;ENST00000524849.1;ENST00000532565.1;ENST00000532727.1	TSS1500;TSS1500;TSS1500;TSS1500;3'UTR;3'UTR			chr11:66608761-66618675	-0.231481	1.29285	-4.5965	8.59645e-06	0.00444715	3.35756
cg02063173	chr3	107853573	-		OpenSea	LINC01215;LINC01215	NR_110030;NR_110028	Body;Body							chr3:107853425-107853650			0.381188	-3.1725	4.59646	8.59804e-06	0.00444715	3.35739
cg04415310	chr12	124743637	+		OpenSea	ZNF664-FAM101A	NM_001204299	5'UTR				RP11-522N14.1	ENST00000540762.1	5'UTR			chr12:124743620-124744789	0.362378	1.10812	4.59632	8.60315e-06	0.00444715	3.35685
cg15730281	chr7	138064032	-		OpenSea										chr7:138063885-138064235			0.287817	-1.11899	4.5961	8.6112e-06	0.00444715	3.35601
cg05614745	chr3	78096184	+		OpenSea							RP11-354H21.1	ENST00000465795.1	TSS1500				0.165227	1.40356	4.59565	8.62757e-06	0.00444715	3.3543
cg17505155	chr13	98824355	+		OpenSea	FARP1;FARP1	NM_001001715;NM_005766	5'UTR;5'UTR	chr13:98824155-98824155			FARP1;FARP1;FARP1	ENST00000376581.4;ENST00000376584.2;ENST00000319562.6	5'UTR;5'UTR;5'UTR	chr13:98824160-98824835			-0.123655	0.696391	-4.59563	8.62856e-06	0.00444715	3.3542
cg25857569	chr3	160717237	-		OpenSea	PPM1L	NM_139245	Body				PPM1L	ENST00000480117.1	5'UTR	chr3:160717060-160717410			-0.399687	0.812798	-4.59552	8.6324e-06	0.00444715	3.3538
cg26616347	chr7	128577752	+	chr7:128577818-128578756	N_Shore	IRF5;IRF5;IRF5;IRF5;IRF5;IRF5	NM_001098630;NM_032643;NM_001098629;NM_001098628;NM_001098631;NM_002200	TSS1500;TSS1500;TSS1500;TSS1500;TSS1500;TSS1500		7:128577494-128579368	Promoter_Associated	IRF5;IRF5;IRF5	ENST00000488569.1;ENST00000357234.5;ENST00000479582.1;ENST00000464557.1;ENST00000461416.1;ENST00000402030.2;ENST00000473787.1;ENST00000453794.2;ENST00000489702.1;ENST00000489702.1	TSS1500;TSS1500;TSS1500;TSS1500;TSS1500;TSS1500;TSS1500;TSS1500;1stExon;5'UTR	chr7:128577565-128579175			0.266137	-2.90506	4.59551	8.63293e-06	0.00444715	3.35374
cg21990131	chr2	68593583	+		OpenSea	PLEK	NM_002664	Body	chr2:68593534-68593534			AC015969.3	ENST00000366218.2	TSS1500	chr2:68593440-68593675			0.453154	-2.76323	4.5953	8.64059e-06	0.00444715	3.35294
cg08870587	chr11	70455278	+		OpenSea	SHANK2;SHANK2	NM_012309;NM_133266	Body;Body							chr11:70455105-70455435			0.265872	0.451606	4.59492	8.65435e-06	0.00444715	3.35151
cg06334965	chr1	150245081	-	chr1:150241047-150241654	S_Shelf	C1orf54;C1orf54;C1orf54;C1orf54;C1orf54	NM_001301040;NM_001301039;NM_024579;NM_001301041;NM_001301042	5'UTR;5'UTR;TSS200;TSS200;TSS200				C1orf54;C1orf54;C1orf54	ENST00000369099.3;ENST00000369098.3;ENST00000369102.1	TSS200;TSS200;5'UTR	chr1:150244940-150245335			0.445656	-0.567902	4.5949	8.65524e-06	0.00444715	3.35141
cg11934771	chr6	31021796	-		OpenSea	HCG22	NR_003948	TSS200				HCG22	ENST00000565192.1;ENST00000562344.1;ENST00000570223.1;ENST00000566475.1	5'UTR;5'UTR;TSS200;TSS200	chr6:31021685-31022055			0.291523	-2.74614	4.59487	8.65622e-06	0.00444715	3.35131
cg25210038	chr9	123822091	+		OpenSea					9:123821715-123822677	Unclassified					chr9:123821240-123822881	chr9:123821738-123822907	0.40545	-0.204859	4.5948	8.65888e-06	0.00444715	3.35104
cg20729768	chr3	10399379	-	chr3:10400381-10400586	N_Shore	ATP2B2;ATP2B2	NM_001683;NM_001001331	Body;Body							chr3:10399320-10399670			0.266878	-1.40719	4.59448	8.67076e-06	0.0044502	3.3498
cg25579319	chr6	47778694	-		OpenSea	OPN5;OPN5	NM_181744;NR_033806	Body;Body				OPN5	ENST00000244799.4	5'UTR	chr6:47778660-47778895			0.161187	1.88622	4.5939	8.69202e-06	0.00445646	3.34759
cg22525688	chr7	74001908	+		OpenSea	GTF2IRD1;GTF2IRD1	NM_005685;NM_016328	Body;Body		7:74001899-74001944	Unclassified_Cell_type_specific				chr7:74001780-74002395			0.448142	-2.15741	4.59372	8.69859e-06	0.00445646	3.34691
cg24906420	chr12	133133512	-	chr12:133135293-133135722	N_Shore	FBRSL1	NM_001142641	Body								chr12:133131442-133139578		0.234886	-0.551687	4.59351	8.70622e-06	0.00445646	3.34612
cg04017672	chr1	182359056	-	chr1:182359697-182361563	N_Shore	GLUL;GLUL;GLUL	NM_001033044;NM_001033056;NM_002065	5'UTR;5'UTR;5'UTR		1:182358913-182359091	Promoter_Associated_Cell_type_specific	GLUL;GLUL;GLUL;GLUL;GLUL;GLUL	ENST00000484996.1;ENST00000489818.1;ENST00000480604.1;ENST00000462444.1;ENST00000491322.1;ENST00000435013.2;ENST00000417584.2;ENST00000339526.4;ENST00000331872.6;ENST00000475808.1;ENST00000491322.1;ENST00000463851.1	3'UTR;3'UTR;3'UTR;3'UTR;1stExon;5'UTR;5'UTR;5'UTR;5'UTR;TSS1500;3'UTR;3'UTR	chr1:182358720-182359095			0.34373	-2.79053	4.5935	8.70669e-06	0.00445646	3.34607
cg01439631	chr2	238973024	+	chr2:238969080-238969919	S_Shelf	SCLY	NM_016510	Body				RP11-526L8.1;SCLY;SCLY	ENST00000497256.1;ENST00000487197.1;ENST00000482031.1;ENST00000449191.1;ENST00000480357.1;ENST00000373332.3;ENST00000480859.1;ENST00000482031.1;ENST00000449891.1	5'UTR;5'UTR;1stExon;3'UTR;5'UTR;5'UTR;5'UTR;5'UTR;3'UTR	chr2:238972945-238973370			-0.323657	0.763233	-4.59324	8.71648e-06	0.00445843	3.34506
cg09372094	chr9	111880232	+	chr9:111881482-111882278	N_Shore	TMEM245	NM_032012	Body	chr9:111880224-111880224						chr9:111880105-111881195			-0.39213	0.0710452	-4.59251	8.74344e-06	0.00446918	3.34228
cg17527435	chr8	1900400	+		OpenSea	ARHGEF10	NM_014629	Body				ARHGEF10	ENST00000523596.1;ENST00000521927.1	5'UTR;5'UTR				0.257102	1.96925	4.59194	8.76453e-06	0.00447691	3.34011
cg23941394	chr10	133746711	+		OpenSea	PPP2R2D;PPP2R2D;PPP2R2D	NM_001003656;NM_018461;NR_033191	TSS1500;TSS1500;TSS1500					ENST00000455566.1;ENST00000482010.2	TSS1500;TSS1500	chr10:133746660-133747275			-0.196696	1.86815	-4.59011	8.83276e-06	0.00449637	3.33312
cg09315878	chr1	1152580	+	chr1:1152522-1153134	Island	SDF4;SDF4	NM_016176;NM_016547	3'UTR;3'UTR		1:1151396-1153044	Gene_Associated_Cell_type_specific	SDF4;SDF4;SDF4	ENST00000360001.6;ENST00000263741.7;ENST00000465727.1;ENST00000494748.1;ENST00000478938.1	3'UTR;3'UTR;3'UTR;3'UTR;3'UTR		chr1:1145064-1157129		-0.25269	1.17449	-4.59007	8.83437e-06	0.00449637	3.33296
cg16063553	chr12	47058897	+		OpenSea				chr12:47058808-47058808						chr12:47058805-47059055			0.450231	-2.7077	4.58993	8.83948e-06	0.00449637	3.33243
cg14867900	chr12	69067768	+		OpenSea										chr12:69067520-69067950			-0.440869	-0.559348	-4.58992	8.83991e-06	0.00449637	3.33239
cg26549114	chr12	19260747	-		OpenSea													0.282709	0.673685	4.58986	8.84204e-06	0.00449637	3.33217
cg04277172	chr20	44410366	-		OpenSea	WFDC3	NM_080614	Body	chr20:44410242-44410242			WFDC3	ENST00000481847.1;ENST00000471401.1;ENST00000493693.1;ENST00000487343.1;ENST00000467679.1;ENST00000490877.1	3'UTR;3'UTR;3'UTR;3'UTR;3'UTR;3'UTR	chr20:44409945-44410555			0.193259	-1.03483	4.58972	8.84718e-06	0.00449637	3.33165
cg26171235	chr10	105311691	-	chr10:105315007-105315244	N_Shelf	NEURL1	NM_004210	Body								chr10:105311418-105312341	chr10:105311341-105312052	0.272089	-2.44706	4.58972	8.84753e-06	0.00449637	3.33161
cg03505436	chr7	130567757	-		OpenSea	LINC-PINT;LINC-PINT;LINC-PINT	NR_110473;NR_034120;NR_110472	Body;Body;Body				AC058791.1;AC016831.7	ENST00000444003.1;ENST00000432045.1;ENST00000447307.1;ENST00000447430.1	TSS200;3'UTR;3'UTR;5'UTR			chr7:130556315-130576817	-0.150803	1.00492	-4.58964	8.85053e-06	0.00449637	3.33131
cg00232996	chr6	32094729	+	chr6:32097820-32098086	N_Shelf	ATF6B;ATF6B	NM_004381;NM_001136153	Body;Body				ATF6B	ENST00000495579.1;ENST00000485314.1;ENST00000468502.1	3'UTR;3'UTR;3'UTR			chr6:32094493-32100229	-0.275355	0.832129	-4.58925	8.86487e-06	0.00450061	3.32985
cg04883210	chr17	43539588	-		OpenSea	PLEKHM1;PLEKHM1;PLEKHM1	NR_027782;NR_027774;NM_014798	Body;Body;Body				AC091132.1	ENST00000433601.1	5'UTR	chr17:43539225-43539735			0.224265	-2.7764	4.58868	8.88638e-06	0.00450562	3.32767
cg21344893	chr2	120770415	-	chr2:120770397-120771151	Island	EPB41L5;EPB41L5;EPB41L5;EPB41L5	NM_001184938;NM_001184937;NM_020909;NM_001184939	TSS1500;TSS200;TSS200;TSS200		2:120769898-120771407	Promoter_Associated	EPB41L5;EPB41L5;EPB41L5;EPB41L5	ENST00000443902.2;ENST00000331393.4;ENST00000443124.1;ENST00000263713.5	TSS1500;TSS1500;TSS1500;TSS200	chr2:120770180-120770695			-0.245217	-4.25168	-4.58867	8.88675e-06	0.00450562	3.32763
cg06329392	chr13	40762435	+		OpenSea					13:40762005-40762487	Unclassified_Cell_type_specific	LINC00332	ENST00000455241.1	5'UTR	chr13:40762040-40762495			-0.410898	0.193034	-4.58835	8.89895e-06	0.00450821	3.32639
cg09351747	chr19	18209701	+	chr19:18209911-18210268	N_Shore	IL12RB1;MAST3	NM_001290024;NM_015016	TSS200;Body		19:18209603-18210265	Unclassified				chr19:18209485-18210315			0.192893	-2.96483	4.58822	8.90386e-06	0.00450821	3.3259
cg18286894	chr7	157647204	+	chr7:157647800-157648007	N_Shore	LOC100506585;PTPRN2;PTPRN2;PTPRN2;PTPRN2;PTPRN2	NR_038966;NM_001308268;NM_002847;NM_130843;NM_130842;NM_001308267	TSS200;Body;Body;Body;Body;Body				AC011899.9;AC011899.9;AC011899.9;AC011899.9	ENST00000436151.1;ENST00000438047.1;ENST00000434059.1;ENST00000443338.1	TSS200;TSS200;TSS200;TSS1500	chr7:157646885-157647250			0.323717	-2.22759	4.58803	8.91107e-06	0.00450882	3.32517
cg09122455	chr12	126003856	-		OpenSea	TMEM132B	NM_052907	Body					ENST00000534945.1	5'UTR	chr12:126003565-126003890			0.273521	-0.206303	4.58758	8.92806e-06	0.00451146	3.32345
cg06441554	chr17	20204429	-		OpenSea	SPECC1;SPECC1;SPECC1	NM_001033553;NM_001243439;NM_001033555	Body;Body;Body	chr17:20204150-20204150									0.339205	0.821285	4.58751	8.93047e-06	0.00451146	3.32321
cg07660247	chr8	61778288	-		OpenSea	CHD7	NM_017780	Body		8:61777711-61778593	Promoter_Associated_Cell_type_specific					chr8:61778032-61778337		-0.419684	0.097084	-4.58741	8.93432e-06	0.00451146	3.32282
cg00239882	chr6	162864598	-		OpenSea	PARK2;PARK2;PARK2	NM_013988;NM_013987;NM_004562	Body;Body;Body				PARK2;PARK2;PARK2	ENST00000366895.4;ENST00000542682.1;ENST00000479615.1;ENST00000366894.1	TSS200;TSS200;5'UTR;5'UTR				0.161618	0.97554	4.58725	8.94039e-06	0.0045115	3.32221
cg17668731	chr5	159696341	+		OpenSea	CCNJL	NM_024565	Body				CCNJL	ENST00000377503.2	3'UTR	chr5:159696045-159696375			0.430573	-2.28074	4.58669	8.96157e-06	0.00451915	3.32008
cg16327723	chr5	156587294	-		OpenSea				chr5:156587075-156587075				ENST00000524289.1;ENST00000521769.1	TSS1500;5'UTR				-0.40479	0.678521	-4.58638	8.97353e-06	0.00452155	3.31887
cg26833538	chr11	67777715	+		OpenSea	ALDH3B1;ALDH3B1;ALDH3B1	NM_001030010;NM_000694;NM_001161473	TSS200;TSS200;5'UTR				ALDH3B1	ENST00000316367.6;ENST00000529232.1;ENST00000531459.1;ENST00000434449.1;ENST00000530046.1;ENST00000433100.1;ENST00000539229.1	TSS200;TSS200;TSS200;TSS200;TSS200;5'UTR;5'UTR	chr11:67777465-67778555			0.354924	-2.76069	4.58614	8.9826e-06	0.00452155	3.31796
cg16163783	chr16	12322432	-		OpenSea	SNX29	NM_032167	Body							chr16:12322380-12322635			0.348941	-2.93399	4.58591	8.99149e-06	0.00452155	3.31707
cg02019051	chr15	49913146	+	chr15:49912985-49913482	Island	DTWD1;DTWD1;C15orf33	NM_020234;NM_001144955;NM_152647	TSS200;TSS200;TSS200		15:49912433-49913824	Unclassified	DTWD1;C15orf33;C15orf33;DTWD1;DTWD1;DTWD1;C15orf33;DTWD1;C15orf33;C15orf33;C15orf33	ENST00000403028.3;ENST00000560246.1;ENST00000557892.1;ENST00000558594.1;ENST00000558615.1;ENST00000329873.5;ENST00000557968.1;ENST00000559223.1;ENST00000558653.1;ENST00000561188.1;ENST00000557988.1;ENST00000560735.1;ENST00000560632.1;ENST00000559405.1;ENST00000558862.1;ENST00000251250.6;ENST00000354658.4;ENST00000561064.1;ENST00000299338.6;ENST00000559905.1;ENST00000560765.1	TSS200;TSS200;TSS200;TSS200;TSS200;TSS200;TSS200;TSS200;TSS200;TSS200;TSS200;TSS200;TSS200;TSS200;TSS200;TSS200;TSS200;TSS200;TSS200;TSS1500;3'UTR	chr15:49912945-49913375			-0.202958	-3.66134	-4.58579	8.99609e-06	0.00452155	3.31661
cg07418215	chr19	6802673	+		OpenSea	VAV1;VAV1;VAV1	NM_005428;NM_001258207;NM_001258206	Body;Body;Body	chr19:6802447-6802447	19:6802344-6802863	Promoter_Associated				chr19:6802445-6802735			0.29277	-4.43123	4.58559	9.00341e-06	0.00452155	3.31588
cg09150550	chr1	185308635	+		OpenSea				chr1:185308384-185308384						chr1:185308360-185308655			0.258068	-3.53902	4.58553	9.00591e-06	0.00452155	3.31563
cg11989915	chr3	42694439	+	chr3:42695528-42696575	N_Shore	ZBTB47;LOC101928323	NM_145166;NR_125400	TSS1500;Body		3:42694287-42694548	Promoter_Associated	ZBTB47;RP4-613B23.1;RP4-613B23.1;RP4-613B23.1	ENST00000232974.6;ENST00000438017.1;ENST00000445452.1;ENST00000434363.1	TSS1500;3'UTR;3'UTR;3'UTR	chr3:42694265-42696135			0.342123	-2.60684	4.58538	9.01143e-06	0.00452155	3.31508
cg23251468	chr18	56639990	-		OpenSea	ZNF532	NM_018181	Body								chr18:56637453-56643920		0.219392	1.66087	4.5853	9.01452e-06	0.00452155	3.31477
cg19447113	chr14	99725830	+		OpenSea	BCL11B;BCL11B;BCL11B;BCL11B	NM_022898;NM_001282238;NM_001282237;NM_138576	Body;Body;Body;Body	chr14:99725559-99725559						chr14:99725545-99725955			-0.633606	-0.259076	-4.58481	9.03326e-06	0.00452721	3.3129
cg06204030	chr17	7792051	-	chr17:7788261-7789091	S_Shelf	CHD3;CHD3;CHD3	NM_005852;NM_001005273;NM_001005271	TSS200;TSS200;Body		17:7791365-7793314	Promoter_Associated	CHD3;CHD3	ENST00000570758.1;ENST00000358181.4;ENST00000330494.7	TSS1500;TSS200;TSS200	chr17:7790500-7792135			-0.620577	-0.944257	-4.58423	9.05537e-06	0.00452721	3.31069
cg02797350	chr20	36548894	-		OpenSea	VSTM2L	NM_080607	Body							chr20:36548705-36548990			0.376068	-2.86898	4.58419	9.05713e-06	0.00452721	3.31052
cg08101955	chr11	112192015	-		OpenSea							RP11-356J5.12	ENST00000504610.2	5'UTR		chr11:112190992-112193525	chr11:112191394-112193704	0.335119	1.7772	4.58383	9.07076e-06	0.00452721	3.30916
cg06563616	chr10	112610958	+		OpenSea										chr10:112610840-112611095			0.302935	-4.23955	4.5838	9.07215e-06	0.00452721	3.30903
cg07898949	chr17	30821957	-	chr17:30822917-30823210	N_Shore	MYO1D	NM_015194	Body		17:30821746-30822017	Unclassified_Cell_type_specific				chr17:30821545-30822110			-0.210351	0.18863	-4.58361	9.07924e-06	0.00452721	3.30832
cg12465523	chr11	69354769	-		OpenSea				chr11:69354665-69354665						chr11:69353545-69354815			0.412859	-2.6937	4.58358	9.0805e-06	0.00452721	3.3082
cg05285051	chr14	23015364	-		OpenSea				chr14:23015324-23015324			TRAC	ENST00000478163.2	TSS1500	chr14:23014960-23015455			-0.488124	0.111452	-4.58345	9.08562e-06	0.00452721	3.30769
cg06062374	chr8	22573759	-		OpenSea	PEBP4	NM_144962	Body		8:22573136-22574039	Unclassified	RP11-459E5.1	ENST00000523627.1	5'UTR	chr8:22573620-22573995			0.441519	-2.60994	4.58323	9.09384e-06	0.00452721	3.30687
cg25750209	chr2	56089476	+		OpenSea										chr2:56089460-56090195			-0.245418	0.581524	-4.5831	9.09898e-06	0.00452721	3.30637
cg16557571	chr12	52226542	-		OpenSea	FIGNL2	NM_001013690	TSS1500				RP11-923I11.4	ENST00000567167.1	5'UTR		chr12:52226175-52226877		0.272055	-3.52106	4.58305	9.10083e-06	0.00452721	3.30618
cg19697042	chr15	92080308	-		OpenSea							RP11-661P17.1	ENST00000555947.1	5'UTR	chr15:92080000-92080435			0.24098	-1.99571	4.583	9.10283e-06	0.00452721	3.30598
cg16709992	chr17	10060512	+		OpenSea	GAS7	NM_201433	Body	chr17:10060257-10060257	17:10060239-10060974	Unclassified_Cell_type_specific	GAS7	ENST00000540214.1	5'UTR	chr17:10060245-10060535			0.480846	-2.65735	4.58297	9.10417e-06	0.00452721	3.30585
cg23649379	chr19	17337867	+	chr19:17336906-17337868	Island	OCEL1	NM_024578	Body		19:17336707-17338163	Promoter_Associated				chr19:17337860-17338090			0.201626	-4.23811	4.58237	9.12707e-06	0.00453474	3.30359
cg01644298	chr7	121686584	+		OpenSea	PTPRZ1;PTPRZ1;PTPRZ1	NM_002851;NM_001206839;NM_001206838	Body;Body;Body							chr7:121686540-121686775			0.17867	1.42755	4.58226	9.13139e-06	0.00453474	3.30316
cg24593764	chr17	37937339	+		OpenSea	IKZF3;IKZF3;IKZF3;IKZF3;IKZF3;IKZF3;IKZF3;IKZF3;IKZF3;IKZF3;IKZF3;IKZF3;IKZF3;IKZF3;IKZF3	NM_001257410;NM_001257409;NM_001257408;NM_183230;NM_012481;NM_001257412;NM_183232;NM_001257411;NM_001257414;NM_001257413;NM_183231;NM_183229;NM_183228;NM_001284515;NM_001284514	Body;Body;Body;Body;Body;Body;Body;Body;Body;Body;Body;Body;Body;5'UTR;5'UTR				IKZF3	ENST00000348427.3	3'UTR	chr17:37937320-37937595			0.438356	-2.61647	4.58187	9.14643e-06	0.00453919	3.30168
cg07151737	chr13	41137364	+		OpenSea	FOXO1	NM_002015	Body				FOXO1	ENST00000473775.1	TSS1500	chr13:41137025-41137410			0.431072	-2.65149	4.58172	9.15244e-06	0.00453919	3.30109
cg26509462	chr2	11903161	-		OpenSea	LPIN1;LPIN1;LPIN1;LPIN1	NM_001261429;NM_145693;NM_001261428;NM_001261427	Body;5'UTR;Body;Body				LPIN1	ENST00000441684.1;ENST00000495907.1;ENST00000256720.2;ENST00000441684.1;ENST00000423495.1	ExonBnd;5'UTR;5'UTR;5'UTR;5'UTR	chr2:11903020-11903275			0.461258	-1.87215	4.5814	9.16469e-06	0.00454226	3.29988
cg11688710	chr10	98518387	-		OpenSea										chr10:98518265-98518530			0.249768	-4.14007	4.58071	9.1916e-06	0.00455058	3.29724
cg26650574	chr21	16241434	+		OpenSea				chr21:16241159-16241159				ENST00000412426.1;ENST00000418954.1	3'UTR;3'UTR	chr21:16241140-16241535			0.43592	-1.97823	4.58043	9.20245e-06	0.00455058	3.29618
cg03763616	chr19	50921997	+		OpenSea	SPIB	NM_003121	TSS200		19:50921529-50922247	Unclassified	SPIB;SPIB	ENST00000270632.6;ENST00000439922.2	TSS200;TSS200	chr19:50921365-50922275			0.30858	-2.04302	4.58039	9.2041e-06	0.00455058	3.29602
cg13663024	chr15	70797312	+		OpenSea				chr15:70797214-70797214	15:70797005-70797408	Unclassified	RP11-96C21.1	ENST00000559752.1	3'UTR	chr15:70796520-70797315			0.355898	-2.20113	4.58027	9.20881e-06	0.00455058	3.29556
cg11346377	chr12	122668973	+	chr12:122667648-122668038	S_Shore	LRRC43;LRRC43	NM_152759;NM_001098519	5'UTR;Body				LRRC43	ENST00000537113.1;ENST00000289014.6;ENST00000538800.1;ENST00000537729.1;ENST00000541498.1	5'UTR;5'UTR;TSS200;5'UTR;5'UTR				0.184711	-1.84558	4.58016	9.21284e-06	0.00455058	3.29516
cg16232411	chr9	93652676	+		OpenSea	SYK;SYK;SYK;SYK	NM_001174168;NM_001174167;NM_003177;NM_001135052	Body;Body;Body;Body							chr9:93652465-93652835			-0.318885	0.707785	-4.57997	9.22038e-06	0.00455058	3.29443
cg11062785	chr14	52243422	+		OpenSea					14:52242822-52243880	Unclassified	RP11-280K24.4	ENST00000553312.1	5'UTR	chr14:52243345-52243515			0.251006	-3.75941	4.57988	9.2239e-06	0.00455058	3.29408
cg12913652	chr1	21101119	-		OpenSea	HP1BP3	NM_016287	Body				HP1BP3;HP1BP3	ENST00000375003.2;ENST00000375003.2	1stExon;5'UTR				-0.280279	2.02447	-4.57948	9.23952e-06	0.00455307	3.29256
cg23685586	chr11	1294851	-	chr11:1293162-1294071	S_Shore										chr11:1294785-1295115			-0.212706	2.36636	-4.57944	9.24107e-06	0.00455307	3.29241
cg04543407	chr12	110990222	-		OpenSea	PPTC7	NM_139283	Body		12:110989449-110990436	Gene_Associated				chr12:110989940-110990395			-0.124057	0.479843	-4.57894	9.26067e-06	0.00455973	3.2905
cg10621012	chr5	141062313	-		OpenSea	ARAP3	NM_022481	TSS1500		5:141061247-141063030	Unclassified	ARAP3;ARAP3	ENST00000508305.1;ENST00000239440.4	TSS1500;TSS1500	chr5:141061745-141062330			0.250701	-2.1296	4.57838	9.2827e-06	0.00456689	3.28836
cg09690072	chr17	37324234	-	chr17:37321482-37322099	S_Shelf							ARL5C	ENST00000444555.1	TSS1500		chr17:37320305-37324236		0.258036	-2.09138	4.57826	9.28736e-06	0.00456689	3.2879
cg26232553	chr8	101471097	+		OpenSea										chr8:101470860-101471250			0.242701	0.238161	4.57788	9.30208e-06	0.00457113	3.28648
cg11211259	chr1	155178215	-	chr1:155178547-155178980	N_Shore	MTX1;THBS3;MTX1	NM_198883;NM_007112;NM_002455	TSS1500;TSS1500;TSS1500		1:155177957-155179364	Promoter_Associated	MTX1;MTX1;MTX1;THBS3;THBS3;THBS3;THBS3	ENST00000368376.3;ENST00000316721.4;ENST00000424959.1;ENST00000481771.1;ENST00000487250.1;ENST00000368378.3;ENST00000541990.1;ENST00000457183.2;ENST00000486260.1	TSS1500;TSS1500;TSS1500;TSS1500;TSS1500;TSS1500;TSS1500;TSS1500;3'UTR	chr1:155178180-155178835			0.352897	-2.7775	4.57766	9.31099e-06	0.00457215	3.28562
cg09061654	chr7	46785011	+		OpenSea							AC011294.3	ENST00000487094.1;ENST00000469937.1	3'UTR;3'UTR	chr7:46784980-46785310			0.197703	1.96462	4.57748	9.31807e-06	0.00457215	3.28493
cg07056138	chr8	103120260	+		OpenSea	NCALD;NCALD;NCALD;NCALD;NCALD;NCALD;NCALD	NM_001040629;NM_001040624;NM_001040626;NM_001040630;NM_001040628;NM_001040625;NM_001040627	5'UTR;5'UTR;5'UTR;5'UTR;5'UTR;5'UTR;5'UTR		8:103120155-103120484	Unclassified	NCALD;NCALD;NCALD	ENST00000517639.1;ENST00000517531.1;ENST00000524209.1;ENST00000517822.1;ENST00000523923.1;ENST00000521599.1;ENST00000521964.1;ENST00000311028.3;ENST00000522206.1;ENST00000522078.1;ENST00000395923.1;ENST00000518952.1	3'UTR;5'UTR;5'UTR;5'UTR;5'UTR;5'UTR;5'UTR;5'UTR;5'UTR;5'UTR;5'UTR;3'UTR	chr8:103120045-103120815			0.33486	-2.6061	4.57737	9.32242e-06	0.00457215	3.28451
cg23570245	chr17	42426011	-		OpenSea	GRN	NM_002087	5'UTR		17:42425521-42426060	Unclassified_Cell_type_specific	GRN;GRN;GRN	ENST00000053867.2;ENST00000357351.4;ENST00000393566.2	5'UTR;5'UTR;5'UTR	chr17:42425560-42426415			0.410412	-2.12893	4.57701	9.3365e-06	0.00457468	3.28315
cg05861938	chr1	222011349	-		OpenSea	LOC101929771	NR_125989	Body	chr1:222011312-222011312			U6;RP11-191N8.2	ENST00000363163.1;ENST00000431729.1	TSS1500;3'UTR	chr1:222011320-222011770			0.438093	-3.57776	4.57693	9.33976e-06	0.00457468	3.28284
cg06719671	chr12	125347797	+	chr12:125347784-125348688	Island	SCARB1;SCARB1	NM_001082959;NM_005505	Body;Body		12:125347315-125349152	Promoter_Associated	RP11-592O2.1;SCARB1	ENST00000501570.2;ENST00000538291.1;ENST00000535005.1;ENST00000541661.1;ENST00000539320.1	3'UTR;3'UTR;3'UTR;3'UTR;3'UTR	chr12:125347265-125348730			0.202247	-4.27635	4.57631	9.3642e-06	0.00458366	3.28048
cg20210151	chr6	30026635	-	chr6:30028936-30029195	N_Shelf	NCRNA00171	NR_026751	Body				ZNRD1-AS1;ZNRD1-AS1;ZNRD1-AS1;ZNRD1-AS1;ZNRD1-AS1;ZNRD1-AS1;ZNRD1-AS1;ZNRD1-AS1;ZNRD1-AS1;ZNRD1-AS1	ENST00000431012.1;ENST00000452229.1;ENST00000452229.1;ENST00000471008.1;ENST00000422224.1;ENST00000425604.1;ENST00000448093.1;ENST00000376797.3;ENST00000420251.1;ENST00000437417.1;ENST00000421692.1	3'UTR;3'UTR;1stExon;TSS200;TSS200;3'UTR;3'UTR;3'UTR;3'UTR;3'UTR;3'UTR	chr6:30026460-30026770			-0.34924	1.63334	-4.57505	9.41436e-06	0.00460521	3.27567
cg24483909	chr17	46555755	-		OpenSea							Y_RNA	ENST00000384078.1	TSS1500	chr17:46555700-46556190			0.374143	-3.40479	4.57448	9.43688e-06	0.00461322	3.27352
cg16727318	chr2	25480416	-		OpenSea	DNMT3A;DNMT3A	NM_175629;NM_022552	Body;Body							chr2:25480220-25480490			0.236845	-0.366479	4.57392	9.45942e-06	0.00461836	3.27137
cg09561819	chr14	38809160	-		OpenSea										chr14:38808965-38809235			0.20319	1.84151	4.57391	9.45969e-06	0.00461836	3.27134
cg22977745	chr12	124908931	+	chr12:124911243-124911464	N_Shelf	NCOR2;NCOR2	NM_006312;NM_001077261	Body;Body								chr12:124902641-124909578		0.276024	1.05985	4.5728	9.50432e-06	0.00463629	3.2671
cg16815625	chr8	141229477	-		OpenSea	TRAPPC9;TRAPPC9	NM_001160372;NM_031466	Body;Body					ENST00000518839.1;ENST00000521667.1;ENST00000517667.1;ENST00000520532.1	3'UTR;3'UTR;3'UTR;3'UTR		chr8:141229322-141229741		0.665307	1.15044	4.57246	9.51808e-06	0.00463629	3.2658
cg08005697	chr5	180245020	-		OpenSea				chr5:180244883-180244883						chr5:180244925-180245335			0.303971	-1.71438	4.57239	9.52062e-06	0.00463629	3.26556
cg07447765	chr12	1712083	+		OpenSea							WNT5B	ENST00000539198.1;ENST00000545811.1;ENST00000537031.1	5'UTR;5'UTR;5'UTR	chr12:1711940-1712190			0.27038	1.45898	4.57238	9.52112e-06	0.00463629	3.26551
cg16317923	chr5	169816472	-		OpenSea	KCNIP1;KCNMB1;KCNMB1	NM_001034838;NM_004137;NM_004137	Body;1stExon;5'UTR				KCNMB1;KCNMB1;KCNMB1;KCNMB1;CTD-2270F17.1;KCNIP1	ENST00000521859.1;ENST00000274629.3;ENST00000521859.1;ENST00000274629.3;ENST00000518387.1;ENST00000518527.1	5'UTR;5'UTR;1stExon;1stExon;TSS200;5'UTR	chr5:169816005-169816775			0.368564	-2.72582	4.57219	9.52893e-06	0.00463709	3.26477
cg21199629	chr14	22971074	-		OpenSea							TRAJ38	ENST00000390499.1	TSS200				-0.411966	0.953773	-4.57176	9.54605e-06	0.00464241	3.26316
cg01598285	chr7	99154892	-	chr7:99155871-99156969	N_Shore	ZNF655;ZNF655;ZNF655;ZNF655	NM_001083956;NM_024061;NM_001085366;NM_138494	TSS1500;TSS1500;TSS1500;TSS1500				ZNF655;ZNF655;ZNF655;ZNF655;ZNF655;ZNF655;ZNF655	ENST00000320583.5;ENST00000357864.2;ENST00000489320.1;ENST00000408938.2;ENST00000452314.1;ENST00000416144.1;ENST00000252713.4;ENST00000454654.1;ENST00000412636.1;ENST00000486324.1;ENST00000423973.1;ENST00000493947.1;ENST00000455905.1;ENST00000425063.1;ENST00000493277.1;ENST00000422422.1;ENST00000488751.1	TSS1500;TSS1500;TSS1500;5'UTR;TSS1500;TSS1500;TSS1500;TSS1500;TSS1500;TSS1500;TSS1500;TSS1500;TSS1500;TSS1500;TSS1500;TSS1500;TSS1500	chr7:99154805-99154955			-0.290305	1.51302	-4.57154	9.55509e-06	0.00464282	3.2623
cg20867633	chr1	204183116	+		OpenSea	GOLT1A;GOLT1A	NM_198447;NM_198447	5'UTR;1stExon		1:204182920-204183831	Unclassified	GOLT1A;GOLT1A	ENST00000308302.3;ENST00000308302.3	1stExon;5'UTR	chr1:204182825-204183675			0.268159	-3.62964	4.57143	9.55926e-06	0.00464282	3.26191
cg25257024	chr11	129903701	-	chr11:129902811-129903119	S_Shore							TCEB2P2	ENST00000535377.1	TSS1500				-0.234728	2.25708	-4.5708	9.58478e-06	0.00464947	3.25951
cg07491369	chr6	14025358	-		OpenSea										chr6:14025345-14025815			0.267196	-0.780637	4.57079	9.58534e-06	0.00464947	3.25946
cg07431332	chr7	8300157	-	chr7:8301031-8302252	N_Shore	ICA1;ICA1;ICA1;ICA1	NM_022307;NM_001136020;NM_004968;NM_001276478	5'UTR;5'UTR;5'UTR;5'UTR				ICA1;ICA1;ICA1;ICA1;ICA1	ENST00000396675.3;ENST00000430867.1;ENST00000455539.1;ENST00000457755.1;ENST00000265577.7;ENST00000402384.3;ENST00000339809.6;ENST00000447326.1;ENST00000406470.2;ENST00000407906.1;ENST00000446305.1;ENST00000486677.1	5'UTR;5'UTR;5'UTR;5'UTR;5'UTR;5'UTR;5'UTR;5'UTR;5'UTR;5'UTR;5'UTR;3'UTR				0.282286	0.575304	4.57052	9.5961e-06	0.00465154	3.25844
cg04554652	chr10	103880979	-	chr10:103879633-103880628	S_Shore	LDB1	NM_001113407	TSS1500				LDB1;RP11-302K17.7;LDB1	ENST00000490751.1;ENST00000440123.1;ENST00000425280.1	TSS1500;5'UTR;TSS1500	chr10:103880680-103881735			0.20274	-3.90694	4.57038	9.60209e-06	0.00465154	3.25788
cg06903031	chr1	110644949	+		OpenSea							RP4-773N10.6	ENST00000554808.1	5'UTR	chr1:110644740-110645475			0.423734	-1.14728	4.57022	9.60862e-06	0.00465154	3.25727
cg12334013	chr7	36195786	-	chr7:36192591-36193434	S_Shelf	EEPD1	NM_030636	Body		7:36195558-36196107	Unclassified				chr7:36195380-36196015			0.390361	-1.15847	4.57007	9.61439e-06	0.00465154	3.25673
cg16147511	chr14	99655820	+		OpenSea	BCL11B;BCL11B;BCL11B;BCL11B	NM_022898;NM_001282238;NM_001282237;NM_138576	Body;Body;Body;Body		14:99654966-99656469	Promoter_Associated_Cell_type_specific				chr14:99655545-99656155			-0.577248	0.154537	-4.56973	9.62844e-06	0.00465534	3.25541
cg24146586	chr17	74349090	-	chr17:74349151-74350656	N_Shore	PRPSAP1	NM_002766	Body		17:74348940-74350745	Promoter_Associated	PRPSAP1	ENST00000494662.1;ENST00000436498.1;ENST00000324684.4;ENST00000435555.1;ENST00000423915.1	3'UTR;5'UTR;5'UTR;5'UTR;5'UTR	chr17:74348820-74349835			0.184007	-3.247	4.56949	9.63802e-06	0.00465698	3.25452
cg15033653	chr12	113587581	+	chr12:113590806-113591304	N_Shelf	CCDC42B	NM_001144872	TSS200				CCDC42B	ENST00000335621.6	TSS200	chr12:113587385-113587995			0.251717	-1.71102	4.56888	9.66314e-06	0.00466077	3.25217
cg19762797	chr3	194782764	+	chr3:194785977-194786549	N_Shelf											chr3:194779082-194784908		-0.227699	2.24276	-4.56887	9.66347e-06	0.00466077	3.25214
cg04136456	chr1	11413470	+		OpenSea					1:11413331-11413530	Unclassified_Cell_type_specific				chr1:11413260-11413570			0.336158	-3.09146	4.56884	9.6645e-06	0.00466077	3.25205
cg01344520	chr6	6718333	-		OpenSea				chr6:6718281-6718281						chr6:6718245-6718550			0.306273	-3.49109	4.56819	9.69125e-06	0.0046679	3.24956
cg16143804	chr6	31706344	-	chr6:31707489-31708336	N_Shore	MSH5;MSH5;MSH5;MSH5	NM_025259;NM_002441;NM_172165;NM_172166	TSS1500;TSS1500;TSS1500;TSS1500		6:31705277-31706694	Promoter_Associated	CLIC1;CLIC1;MSH5;MSH5;MSH5;MSH5;MSH5	ENST00000395892.1;ENST00000375780.2;ENST00000383401.4;ENST00000375750.3;ENST00000425703.1;ENST00000463094.1;ENST00000534153.4;ENST00000375703.3	5'UTR;TSS1500;TSS1500;TSS1500;TSS1500;TSS1500;TSS1500;TSS1500	chr6:31706100-31706835			0.192918	-3.70048	4.568	9.69879e-06	0.0046679	3.24886
cg22039482	chr5	139063375	+	chr5:139060555-139060934	S_Shelf							CXXC5;CTB-35F21.1	ENST00000302517.3;ENST00000515296.1	3'UTR;TSS1500		chr5:139059633-139070542	chr5:139062986-139081728	0.248416	-2.51911	4.56796	9.70073e-06	0.0046679	3.24868
cg21615593	chr11	60850715	-		OpenSea					11:60850475-60850957	Promoter_Associated_Cell_type_specific				chr11:60850705-60851575			-0.433993	0.140095	-4.56741	9.7232e-06	0.0046679	3.24659
cg26715529	chr13	108877982	+		OpenSea	ABHD13	NM_032859	5'UTR				ABHD13	ENST00000375898.3	5'UTR	chr13:108877860-108878150			0.26021	-3.76375	4.56737	9.72464e-06	0.0046679	3.24646
cg05238929	chr16	27658508	+		OpenSea	KIAA0556	NM_015202	Body				KIAA0556;KIAA0556	ENST00000327217.5;ENST00000564749.1;ENST00000565672.1;ENST00000567894.1	TSS1500;5'UTR;3'UTR;5'UTR		chr16:27658114-27658539		0.290373	0.189831	4.56732	9.72689e-06	0.0046679	3.24625
cg21689902	chr11	123984775	+		OpenSea	VWA5A;VWA5A;VWA5A	NM_014622;NM_198315;NM_001130142	TSS1500;TSS1500;TSS1500				VWA5A;VWA5A;VWA5A	ENST00000456829.2;ENST00000361352.5;ENST00000392744.4	TSS1500;TSS1500;TSS1500	chr11:123984700-123984950			0.257665	-1.30787	4.56707	9.73709e-06	0.0046679	3.24531
cg23961103	chr3	197605596	+		OpenSea								ENST00000471667.1;ENST00000473177.1;ENST00000476664.1	5'UTR;5'UTR;5'UTR	chr3:197605345-197605715			0.365728	-2.82835	4.5669	9.74422e-06	0.0046679	3.24465
cg00129234	chr3	99766639	-		OpenSea	FILIP1L;FILIP1L;CMSS1	NM_001042459;NM_182909;NM_032359	5'UTR;5'UTR;Body				FILIP1L	ENST00000354552.3;ENST00000463526.1	5'UTR;5'UTR	chr3:99766240-99767015			0.453803	-1.98248	4.56689	9.74468e-06	0.0046679	3.2446
cg01753263	chr5	171879957	-	chr5:171881182-171881547	N_Shore	SH3PXD2B	NM_001017995	Body	chr5:171879589-171879589						chr5:171879820-171880670			0.221792	-0.948314	4.56682	9.74729e-06	0.0046679	3.24436
cg13437525	chr12	51318487	+		OpenSea	METTL7A	NM_014033	TSS200		12:51318162-51318578	Unclassified	METTL7A;METTL7A;METTL7A	ENST00000548553.1;ENST00000547104.1;ENST00000546513.1;ENST00000433599.2;ENST00000550097.1;ENST00000550502.1;ENST00000332160.4	5'UTR;TSS1500;TSS1500;TSS1500;TSS1500;5'UTR;TSS200	chr12:51317960-51318555			0.53035	-3.01354	4.56681	9.74767e-06	0.0046679	3.24433
cg03984633	chr8	29244254	+		OpenSea										chr8:29243565-29244335			-0.253697	1.41566	-4.56655	9.75863e-06	0.00467018	3.24332
cg07107130	chr11	76745431	+		OpenSea	B3GNT6	NM_138706	TSS200				B3GNT6;B3GNT6;B3GNT6	ENST00000354301.5;ENST00000528622.1;ENST00000533140.1;ENST00000533140.1	TSS200;TSS200;1stExon;5'UTR	chr11:76745260-76745490			0.240897	-2.79272	4.56627	9.77013e-06	0.0046727	3.24226
cg27449114	chr2	241501342	+	chr2:241499582-241500785	S_Shore	DUSP28	NM_001033575	3'UTR		2:241501173-241501432	Promoter_Associated	ANKMY1;ANKMY1;ANKMY1;ANKMY1;DUSP28;DUSP28	ENST00000539830.1;ENST00000462004.1;ENST00000443318.1;ENST00000479788.1;ENST00000411765.1;ENST00000536462.1;ENST00000403283.1;ENST00000343217.2;ENST00000497221.1;ENST00000464991.1;ENST00000418708.1;ENST00000418505.1	TSS1500;TSS1500;TSS1500;TSS1500;TSS1500;TSS1500;TSS1500;3'UTR;TSS1500;TSS1500;5'UTR;5'UTR	chr2:241501105-241501390			-0.218034	-3.84017	-4.56605	9.77912e-06	0.00467402	3.24143
[truncated: 32,500 more rows]

## Sheet: Supplemental table 5C
C. CpG pathways between baseline and recovered pairs
[truncated: 44 more rows]

## Sheet: Supplemental table 5D
D. Immune cell comparison between baseline and died pairs
[truncated: 7 more rows]

[truncated: 2 more sheets: Supplemental table 5E, Supplemental table 5F]
