# Supplementary material for: DNA methylation predicts the outcome of COVID-19 patients with acute respiratory distress syndrome
Source: J Transl Med. 2022 Nov 12;20:526. doi: 10.1186/s12967-022-03737-5 (PMC9652914; doi:10.1186/s12967-022-03737-5)
Supplement: Supplementary file 6 — Additional file 6: Table S6. Analysis of dead and recovered+A3 COVID-19 patients for immune cell proportions. A. Summary of different models tested for immune cell proportions. Adjusted R2, residual standard error (sigma), AIC, and p-value for each tested model for each cell type are shown. The following models were tested, mod1; Age + MV days + Gender + ICU LoS + ECMO + Nosocomial infections, mod2; Age + Gender + ICU LoS + ECMO + Nosocomial infections, mod3; Age + MV days + ICU LoS + ECMO + Nosocomial infections, mod4; Age + ECMO + Nosocomial infections, mod5; Age + Nosocomial infections, mod6; Age, mod7; no covariates. B. Immune cell differences between dead and recovered at baseline, C. Immune cell differences between dead and recovered at last time point. [file 12967_2022_3737_MOESM6_ESM.xlsx]

## Sheet: Supplemental table 6A
Supplemental Table 6. Analysis of dead and recovered+A3 COVID-19 patients for immune cell proportions. A. Summary of different models tested for immune cell proportions
Tested models	cell type	Adjusted R2	sigma	AIC	p-value
mod1 (cell proportions ~ Dead/recovered + Age + MV days + Gender + ICU LoS + ECMO + Nosocomial infections)	CD8 T	0.0437401	0.147127	-69.0425	0.178011
mod2 (cell proportions ~ Dead/recovered + Age + Gender + ICU LoS + ECMO + Nosocomial infections)	CD8 T	0.0195848	0.14822	-69.7449	0.285079
mod3 (cell proportions ~ Dead/recovered + Age + MV days + ICU LoS + ECMO + Nosocomial infections)	CD8 T	0.0193357	0.148238	-70.6361	0.26846
mod4 (cell proportions ~ Dead/recovered + Age + ECMO + Nosocomial infections)	CD8 T	0.0138736	0.148651	-71.1179	0.286281
mod5 (cell proportions ~ Dead/recovered + Age + Nosocomial infections)	CD8 T	-0.02239	0.151359	-69.1692	0.736826
mod6 (cell proportions ~ Dead/recovered + Age)	CD8 T	-0.00658206	0.149424	-73.1452	0.48117
mod7 (cell proportions ~ Dead/recovered)	CD8 T	-0.0119321	0.149821	-73.684	0.812422
mod1 (cell proportions ~ Dead/recovered + Age + MV days + Gender + ICU LoS + ECMO + Nosocomial infections)	CD4 T	-0.0296087	0.0718972	-182.18	0.688744
mod2 (cell proportions ~ Dead/recovered + Age + Gender + ICU LoS + ECMO + Nosocomial infections)	CD4 T	-0.0171992	0.0712239	-187.003	0.59029
mod3 (cell proportions ~ Dead/recovered + Age + MV days + ICU LoS + ECMO + Nosocomial infections)	CD4 T	-0.00424452	0.070769	-188.94	0.464588
mod4 (cell proportions ~ Dead/recovered + Age + ECMO + Nosocomial infections)	CD4 T	0.0075714	0.0703514	-190.813	0.339491
mod5 (cell proportions ~ Dead/recovered + Age + Nosocomial infections)	CD4 T	0.0129351	0.070161	-192.187	0.266102
mod6 (cell proportions ~ Dead/recovered + Age)	CD4 T	-0.00865594	0.0705314	-194.764	0.521385
mod7 (cell proportions ~ Dead/recovered)	CD4 T	-0.0106434	0.0706008	-195.573	0.692543
mod1 (cell proportions ~ Dead/recovered + Age + MV days + Gender + ICU LoS + ECMO + Nosocomial infections)	NK	-0.0352889	0.035499	-293.686	0.73752
mod2 (cell proportions ~ Dead/recovered + Age + Gender + ICU LoS + ECMO + Nosocomial infections)	NK	-0.0437856	0.0356146	-297.895	0.844358
mod3 (cell proportions ~ Dead/recovered + Age + MV days + ICU LoS + ECMO + Nosocomial infections)	NK	-0.0296824	0.0353732	-299.895	0.741923
mod4 (cell proportions ~ Dead/recovered + Age + ECMO + Nosocomial infections)	NK	-0.0236417	0.0352693	-301.292	0.704007
mod5 (cell proportions ~ Dead/recovered + Age + Nosocomial infections)	NK	-0.0105101	0.0350423	-303.265	0.539527
mod6 (cell proportions ~ Dead/recovered + Age)	NK	0.000258732	0.0346809	-309.763	0.368805
mod7 (cell proportions ~ Dead/recovered)	NK	4.59747e-05	0.0346846	-310.714	0.319481
mod1 (cell proportions ~ Dead/recovered + Age + MV days + Gender + ICU LoS + ECMO + Nosocomial infections)	B	0.0281345	0.0976826	-133.755	0.252484
mod2 (cell proportions ~ Dead/recovered + Age + Gender + ICU LoS + ECMO + Nosocomial infections)	B	-0.0120489	0.0990797	-134.188	0.540748
mod3 (cell proportions ~ Dead/recovered + Age + MV days + ICU LoS + ECMO + Nosocomial infections)	B	-0.00567336	0.0987671	-135.605	0.478796
mod4 (cell proportions ~ Dead/recovered + Age + ECMO + Nosocomial infections)	B	0.00771558	0.0981075	-137.604	0.338194
mod5 (cell proportions ~ Dead/recovered + Age + Nosocomial infections)	B	-0.00957203	0.0989584	-137.162	0.525523
mod6 (cell proportions ~ Dead/recovered + Age)	B	-0.0213041	0.0992259	-139.467	0.847674
mod7 (cell proportions ~ Dead/recovered)	B	-0.00957297	0.0986544	-141.371	0.624542
mod1 (cell proportions ~ Dead/recovered + Age + MV days + Gender + ICU LoS + ECMO + Nosocomial infections)	monocytes	0.0132619	0.102	-126.922	0.34264
mod2 (cell proportions ~ Dead/recovered + Age + Gender + ICU LoS + ECMO + Nosocomial infections)	monocytes	0.0231563	0.101825	-129.815	0.262679
mod3 (cell proportions ~ Dead/recovered + Age + MV days + ICU LoS + ECMO + Nosocomial infections)	monocytes	-0.0308968	0.104605	-126.418	0.755516
mod4 (cell proportions ~ Dead/recovered + Age + ECMO + Nosocomial infections)	monocytes	-0.031327	0.104626	-127.31	0.807994
mod5 (cell proportions ~ Dead/recovered + Age + Nosocomial infections)	monocytes	-0.0199815	0.104049	-129.136	0.694304
mod6 (cell proportions ~ Dead/recovered + Age)	monocytes	-0.0154013	0.10318	-133.137	0.676162
mod7 (cell proportions ~ Dead/recovered)	monocytes	-0.00875934	0.102842	-134.636	0.582116
mod1 (cell proportions ~ Dead/recovered + Age + MV days + Gender + ICU LoS + ECMO + Nosocomial infections)	Neutrophils	0.0911908	0.202836	-18.3087	0.0524974
mod2 (cell proportions ~ Dead/recovered + Age + Gender + ICU LoS + ECMO + Nosocomial infections)	Neutrophils	0.0635814	0.206105	-16.9943	0.0932859
mod3 (cell proportions ~ Dead/recovered + Age + MV days + ICU LoS + ECMO + Nosocomial infections)	Neutrophils	0.00312036	0.212655	-12.9005	0.395373
mod4 (cell proportions ~ Dead/recovered + Age + ECMO + Nosocomial infections)	Neutrophils	0.0149511	0.211389	-14.7818	0.277888
mod5 (cell proportions ~ Dead/recovered + Age + Nosocomial infections)	Neutrophils	-0.0358227	0.216769	-11.7013	0.96572
mod6 (cell proportions ~ Dead/recovered + Age)	Neutrophils	-0.0239206	0.214645	-14.4698	0.936622
mod7 (cell proportions ~ Dead/recovered)	Neutrophils	-0.0110474	0.213291	-16.4627	0.723706

## Sheet: Supplemental table 6B
Supplemental Table 6. Analysis of dead and recovered COVID-19 patients for immune cell proportions B. Immune cell differences between dead and recovered at baseline
	P value	adjusted p value
CD8 T	0.812422	0.812422
CD4 T	0.692543	0.812422
NK	0.319481	0.812422
B cells	0.624542	0.812422
Monocytes	0.582116	0.812422
Neutrophils	0.723706	0.812422

## Sheet: Supplemental table 6C
Supplemental Table 6. Analysis of dead and recovered COVID-19 patients for immune cell proportions. C. Immune cell differences between dead and recovered at last time point
	P value	adjusted p value
CD8 T	0.433335	0.650003
CD4 T	0.0388414	0.116524
NK	0.863921	0.863921
B cells	0.266444	0.532888
Monocytes	0.785249	0.863921
Neutrophils	0.029622	0.116524
