# Supplementary material for: DNA methylation predicts the outcome of COVID-19 patients with acute respiratory distress syndrome
Source: J Transl Med. 2022 Nov 12;20:526. doi: 10.1186/s12967-022-03737-5 (PMC9652914; doi:10.1186/s12967-022-03737-5)
Supplement: Supplementary file 7 — Additional file 7: Table S7. Summary of immune cell changes and differentially methylated CpGs between recovered and dead patients over four time points 7A. Immune cell changes between recovered and dead patients over four time points, 7B. Differential methylation of CpGs between recovered and died patients over four time points. The b_0, b_1, b_2, and b_3 coefficients correspond to the reference model parameters, where survival phenotype is used as a reference. The d_0, d_1, d_2, d_3 coefficients represent the differences between the reference model and the model parameters in the compared group (died). AveExprs refers to the average log2-expression for an individual immune cell proportion or CpG. The F column contains moderate F-statistics, P-value -raw p-value, and adj.P.Valu- Benjamini-Hochberg adjusted p-value. Other column variables are described in Supplemental table 2B. [file 12967_2022_3737_MOESM7_ESM.xlsx]

## Sheet: Supplemental table 7A
Supplemental Table 7. Summary of immune cell changes and differentially methylated CpGs between recovered and dead patients over four time points. A. Immune cell changes between recovered and dead patients over four timepoints
Immune cells	b_0	b_1	b_2	b_3	d_0	d_1	d_2	d_3	AveExpr	F	P.Value	adj.P.Val
Neutrophils	0.346718	-0.201534	-0.118333	-0.270824	-0.136895	0.368583	0.253813	0.431622	0.272608	3.87042	0.00581851	0.0349111
Monocytes	0.188452	0.115474	0.0103961	0.00963559	0.0310314	-0.24516	0.048524	-0.149409	0.207623	2.76362	0.0317341	0.0952024
CD4 T	0.0451307	0.044236	0.10054	0.0587924	0.0518109	-0.0554897	-0.108669	-0.0800425	0.0882693	1.35207	0.256264	0.512528
CD8 T	0.210885	0.0517298	0.000994798	0.171493	0.0221397	-0.0506625	-0.0446856	-0.154711	0.226124	0.959839	0.43317	0.649755
B cells	0.148179	-0.0126091	0.00470825	0.00760492	0.0425425	-0.041656	-0.150958	-0.0471236	0.144555	0.404054	0.805321	0.966385
NK	0.0163926	-0.000255957	-0.000158461	0.0119695	0.00511074	0.00674153	-0.0143115	-0.00267387	0.0174611	0.110285	0.978663	0.978663

## Sheet: Supplemental table 7B
Supplemental Table 7. Summary of immune cell changes and differentially methylated CpGs between recovered and dead patients over four time points B. Differential methylation of CpGs between survived and dead patients over four timepoints.
CpG ID	b_0	b_1	b_2	b_3	d_0	d_1	d_2	d_3	AveExpr	F	P.Value	adj.P.Val	chr	pos	strand	Islands_Name	Relation_to_Island	UCSC_RefGene_Name	UCSC_RefGene_Accession	UCSC_RefGene_Group	Phantom4_Enhancers	Regulatory_Feature_Name	Regulatory_Feature_Group	GencodeBasicV12_NAME	GencodeCompV12_Group	DNase_Hypersensitivity_NAME	DNase_Hypersensitivity_Evidence_Count	OpenChromatin_NAME	TFBS_NAME
cg23958373	1.34381	0.159064	-0.218614	-0.0136707	-1.1442	-0.481866	-0.523038	-0.16751	0.863525	23.3787	1.18167e-13	8.87283e-08	chr8	599963	+	chr8:599904-600309	Island									chr8:599445-600455	3
cg02524346	1.94114	0.0908864	-0.292283	-0.0550501	-1.35607	-0.282819	-0.547341	-0.2905	1.36258	20.123	3.55207e-12	1.33358e-06	chr8	600233	+	chr8:599904-600309	Island									chr8:599445-600455	3
cg17120782	-3.435	-0.0654129	0.224784	0.0825788	0.842626	-0.0336874	-0.18492	0.0268848	-3.12152	17.448	6.9589e-11	1.74175e-05	chr21	34199116	-		OpenSea					21:34198644-34199393	Unclassified			chr21:34198965-34199195	3
cg07234876	1.72071	0.101872	-0.226265	-0.0781537	-1.03125	-0.503985	-0.579961	-0.274242	1.2535	17.1211	1.01316e-10	1.90189e-05	chr8	600039	+	chr8:599904-600309	Island									chr8:599445-600455	3
cg10547329	1.15598	-0.264013	-0.167479	-0.0015699	-1.21309	0.340627	0.654605	-0.038703	0.777117	15.9967	3.76548e-10	5.6548e-05	chr5	171759242	-		OpenSea	SH3PXD2B	NM_001308175	Body									chr5:171758420-171761966
cg26554054	1.65197	0.158158	-0.0974224	0.0284288	-0.721244	-0.324743	-0.611749	-0.588653	1.33095	15.3594	8.0443e-10	0.000100671	chr8	600488	-	chr8:600428-600638	Island											chr8:599425-602775
cg04395153	1.2309	0.0574794	-0.141321	0.117083	-0.817224	-0.226606	-0.211264	-0.0230693	0.918555	14.5635	2.10837e-09	0.00022616	chr1	203052423	+		OpenSea	MYOG	NM_002479	3'UTR				MYOG	3'UTR			chr1:203050499-203056778
cg25683570	1.07033	0.20919	0.212473	0.15246	-0.312709	-0.641413	-0.314719	-0.16618	1.02062	14.0921	3.76188e-09	0.000353087	chr1	203051472	-		OpenSea											chr1:203050499-203056778
cg14668811	-0.477972	0.0430977	0.0573017	-0.00977891	0.29267	0.0573927	0.178902	0.0743862	-0.344089	13.4775	8.08132e-09	0.000606805	chr17	70106789	+		OpenSea	SOX9-AS1;SOX9-AS1	NR_103738;NR_103737	Body;Body				AC005152.1;AC005152.2	3'UTR;1stExon;TSS200;3'UTR;3'UTR;3'UTR;3'UTR;3'UTR;3'UTR	chr17:70106685-70107095	3
cg00237825	0.704093	-0.0371508	-0.194089	0.0457118	-0.483551	-0.0551598	0.10016	-0.0565428	0.498446	13.4952	7.90399e-09	0.000606805	chr20	29844575	+		OpenSea	DEFB115	NM_001037730	TSS1500				DEFB115	TSS1500
cg25886627	0.441742	-0.136736	-0.0298532	-0.0910042	-0.261733	-0.030897	-0.233051	0.0338529	0.307536	13.2798	1.03584e-08	0.000707078	chr11	120424543	-		OpenSea	GRIK4	NM_014619	5'UTR				GRIK4	5'UTR	chr11:120424185-120424635	3
cg11179610	-0.332386	0.0826305	0.0715288	0.143926	-0.480936	0.151999	0.268962	-0.0597962	-0.407783	13.1033	1.29413e-08	0.000809776	chr15	95588018	-		OpenSea												chr15:95587755-95588383
cg20074214	1.07448	-0.0483834	-0.181249	0.164794	-0.383271	-0.242366	-0.0677918	-0.308524	0.883161	12.907	1.65959e-08	0.00095857	chr19	8809180	+	chr19:8807813-8808794	S_Shore	ACTL9	NM_178525	TSS200				ACTL9	TSS200	chr19:8808965-8809495	3
cg10579818	0.788775	-0.0258201	-0.0569877	-0.0215949	-0.442685	-0.0851467	0.00553916	0.0891499	0.629703	12.5269	2.69508e-08	0.00144547	chr19	34117242	-	chr19:34112279-34114353	S_Shelf	CHST8;CHST8	NM_001127895;NM_001127896	5'UTR;5'UTR				CHST8;CHST8	5'UTR;5'UTR
cg20383780	0.265651	-0.105271	0.015138	-0.347303	-0.193349	0.626844	0.705378	0.824899	0.28419	11.2039	1.50813e-07	0.00754945	chr14	50990849	-		OpenSea	MAP4K5;MAP4K5	NM_006575;NM_198794	Body;Body					5'UTR			chr14:50990654-50991347
cg21648245	-3.38128	-0.197129	-0.0300204	-0.390221	0.32034	0.279021	0.436543	0.525328	-3.27617	10.9766	2.03869e-07	0.00956748	chr4	109541405	+		OpenSea	LOC285456;RPL34;RPL34	NR_026968;NM_033625;NM_000995	Body;TSS1500;TSS1500		4:109541079-109542548	Promoter_Associated	RPL34;RPL34;RPL34;RPL34;RPL34;RP11-462C24.1	TSS1500;TSS1500;TSS1500;TSS1500;TSS1500;TSS1500;3'UTR;3'UTR;3'UTR;3'UTR			chr4:109541229-109542207	chr4:109540344-109554491
cg17814977	-0.169731	0.0477994	0.221799	-0.130235	0.347943	0.388168	0.176451	0.286845	0.0414053	10.7668	2.69665e-07	0.0119109	chr4	16961695	+		OpenSea									chr4:16961600-16961835	3
cg14863632	-0.630831	-0.00400481	-0.0636976	-0.128636	0.204588	0.11773	0.29002	0.174378	-0.561781	10.5937	3.39988e-07	0.0127644	chr5	177757945	-		OpenSea	COL23A1	NM_173465	Body		5:177757772-177758186	Unclassified_Cell_type_specific			chr5:177757825-177758070	3
cg03754403	-2.59026	0.0324803	-0.0678892	3.53042e-05	0.326098	-0.157689	-0.176333	0.10289	-2.52928	10.6497	3.15387e-07	0.0127644	chr6	40567579	+	chr6:40567266-40567580	Island									chr6:40567405-40567775	3
cg12516959	-2.59857	0.0273905	0.339391	0.394052	0.610142	-0.00533529	-0.301326	-0.434567	-2.30836	10.6075	3.33739e-07	0.0127644	chr21	47718080	+	chr21:47717235-47718059	S_Shore					21:47717832-47718088	Unclassified_Cell_type_specific			chr21:47717220-47718210	3
cg27260867	0.402613	0.0243335	-0.14128	0.0805718	-0.450284	-0.249659	-0.0157042	-0.378372	0.208315	10.5553	3.57973e-07	0.0127997	chr13	112984840	+	chr13:112984966-112985733	N_Shore							RP11-315H15.1	3'UTR			chr13:112984407-112986682
cg22813430	-1.29458	0.0296443	0.0338538	-0.00680731	0.250508	-0.0292544	-0.0228071	0.0544393	-1.20592	10.3808	4.52742e-07	0.0154524	chr12	52626427	+	chr12:52626793-52627577	N_Shore	KRT7	NM_005556	TSS1500				KRT7;KRT7;KRT7	TSS1500;TSS1500;TSS1500;TSS1500;TSS200;1stExon;5'UTR;TSS1500	chr12:52625145-52628035	3
cg07019386	0.355069	-0.0453091	-0.164436	0.0904183	-0.729453	-0.229007	-0.126144	-0.26877	0.0530399	10.2011	5.77201e-07	0.0188437	chr20	47013687	+	chr20:47013682-47013970	Island							RP1-66N13.1	TSS200	chr20:47013565-47014015	3
cg09475025	1.481	0.029613	-0.137704	-0.059107	-0.507934	-0.0983938	0.213168	0.0546341	1.2979	10.0834	6.77136e-07	0.0204868	chr2	210587907	+		OpenSea	MAP2;MAP2;MAP2;MAP2	NM_002374;NM_001039538;NM_031847;NM_031845	Body;Body;Body;Body				RN5S118;MAP2	TSS1500;5'UTR
cg06921803	0.635042	-0.371229	0.433046	-0.12442	0.539768	0.459276	0.241958	0.192592	0.940133	10.078	6.82098e-07	0.0204868	chr17	27675285	-		OpenSea									chr17:27674805-27675335	3
cg06767025	1.53039	-0.128547	-0.162253	0.0566458	-0.650375	0.0922483	0.150692	-0.0210329	1.286	9.9402	8.22772e-07	0.0228814	chr1	145110972	+		OpenSea	SEC22B	NM_004892	Body				SEC22B	5'UTR	chr1:145110520-145111015	3
cg23177714	-2.65417	-0.0839308	0.171454	0.190064	0.231207	0.402165	0.27459	0.210787	-2.47652	9.95537	8.05939e-07	0.0228814	chr8	142877740	+		OpenSea									chr8:142877600-142877875	3
cg24419828	-3.95955	0.0688172	0.653563	0.161875	0.216273	-0.544933	-1.54368	-0.98617	-3.85451	9.8194	9.70267e-07	0.0256422	chr2	201171294	-	chr2:201171200-201172492	Island	SPATS2L;SPATS2L;SPATS2L;SPATS2L;SPATS2L;SPATS2L	NM_015535;NM_001100424;NM_001100422;NM_001100424;NM_001100423;NM_001100422	5'UTR;5'UTR;1stExon;1stExon;TSS200;5'UTR	high-CpG:200879212-200880239	2:201171118-201171598	Promoter_Associated	SPATS2L;SPATS2L;SPATS2L;SPATS2L;SPATS2L;SPATS2L;SPATS2L;SPATS2L;SPATS2L;SPATS2L	TSS1500;1stExon;1stExon;1stExon;TSS200;TSS200;1stExon;TSS200;1stExon;1stExon;1stExon;5'UTR;5'UTR;5'UTR;5'UTR;5'UTR;5'UTR;5'UTR;5'UTR;5'UTR;5'UTR;5'UTR;5'UTR;5'UTR	chr2:201170525-201172555	3
cg20584011	0.872859	0.0661228	-0.183437	-0.0759193	-0.325012	-0.372314	-0.0711936	-0.166482	0.691415	9.80442	9.90345e-07	0.0256422	chr5	851422	-	chr5:848389-848770	S_Shelf	ZDHHC11	NM_024786	TSS1500				ZDHHC11;ZDHHC11;ZDHHC11	3'UTR;TSS1500;TSS1500;TSS1500;TSS1500	chr5:851205-851535	3
cg03003073	-3.71638	-0.268491	-0.0227799	-0.0744127	0.40074	0.28473	-0.0182018	0.259811	-3.61989	9.7784	1.02622e-06	0.0256854	chr1	9489434	-	chr1:9488937-9489249	S_Shore					1:9488398-9489686	Promoter_Associated					chr1:9488423-9489770	chr1:9488316-9490036
cg16008148	-2.14621	-0.031788	0.294842	0.0602407	0.492952	0.0440629	0.103334	-0.107558	-1.88718	9.74406	1.07562e-06	0.0260534	chr1	221062819	-	chr1:221060850-221061071	S_Shore									chr1:221062545-221063035	3
cg00450029	2.28055	0.112382	-0.410351	-0.215751	-0.671036	0.191339	0.25361	0.245123	1.97176	9.61712	1.28016e-06	0.0300387	chr8	599525	-	chr8:599904-600309	N_Shore									chr8:599445-600455	3
cg12922129	-0.0577909	-0.0490362	-0.0069929	-0.0305647	-0.405482	0.0101262	0.0765804	0.155164	-0.180409	9.53893	1.42545e-06	0.0324342	chr8	109096301	+	chr8:109094485-109095849	S_Shore	RSPO2;RSPO2	NM_001282863;NM_178565	TSS1500;TSS1500				RSPO2;RSPO2;RSPO2	TSS1500;TSS1500;TSS1500;TSS1500;TSS1500	chr8:109096045-109096335	3
cg07199764	-0.787487	0.245825	0.0545803	0.0379626	0.871767	-0.380007	0.0830657	-0.00145881	-0.477464	9.3325	1.89506e-06	0.0395264	chr1	5347468	-		OpenSea												chr1:5346932-5348366
cg07138115	-2.83065	0.00911965	0.039223	-0.0169282	0.308151	0.124703	0.139887	0.170263	-2.70156	9.35135	1.8463e-06	0.0395264	chr8	26370349	-	chr8:26371172-26372830	N_Shore	PNMA2	NM_007257	5'UTR				PNMA2;PNMA2;DPYSL2;DPYSL2	5'UTR;3'UTR;3'UTR;3'UTR;3'UTR;3'UTR;3'UTR;3'UTR;3'UTR;TSS1500;TSS1500;1stExon	chr8:26369205-26370615	3
cg03517024	1.89312	0.202063	0.112176	0.158601	-0.4089	-0.0623536	0.0284649	-0.0797142	1.83486	9.33602	1.88585e-06	0.0395264	chr16	2221057	-		OpenSea	TRAF7	NM_032271	Body					3'UTR;5'UTR			chr16:2219301-2232800	chr16:2219780-2221488
cg11575295	-2.8337	-0.220403	0.119924	-0.243441	-0.908929	0.104959	0.138808	0.116436	-3.09377	9.27839	2.0424e-06	0.040974	chr7	158250911	+	chr7:158247888-158249312	S_Shore	PTPRN2;PTPRN2;PTPRN2	NM_002847;NM_130842;NM_130843	Body;Body;Body
cg04707013	0.313332	0.132758	0.113478	0.0222696	-0.520972	-0.150006	0.199386	-0.144173	0.217355	9.23912	2.15658e-06	0.040974	chr10	111177826	-		OpenSea
cg20169779	1.67057	-0.0172701	-0.0513417	0.0319529	-0.373003	-0.282084	-0.10111	-0.387997	1.51207	9.23636	2.16486e-06	0.040974	chr10	135381914	+	chr10:135381534-135383032	Island	SYCE1	NM_130784	5'UTR				SYCE1;AL161645.1;SYCE1;SPRN	TSS200;5'UTR;5'UTR;5'UTR	chr10:135381865-135382835	3
cg08367485	0.661571	-0.0627347	-0.278916	-0.10221	0.170896	-0.105248	0.318449	0.0900293	0.639942	9.22736	2.19204e-06	0.040974	chr15	101641220	+		OpenSea									chr15:101640925-101641635	3
cg07555753	1.49302	-0.186472	-0.102884	0.072651	-0.92092	0.4793	-0.151411	-0.000327218	1.16205	9.21262	2.23731e-06	0.040974	chr17	74758517	-		OpenSea	MFSD11;MFSD11;MFSD11;MFSD11;MFSD11;MFSD11;MFSD11	NM_001242536;NM_001242537;NM_024311;NM_001242534;NM_001242533;NM_001242535;NM_001242532	Body;Body;Body;Body;Body;Body;Body									chr17:74758208-74759362
cg19991418	-1.5038	0.19002	0.18094	0.173185	0.418286	0.0872441	-0.0364077	0.0837679	-1.28343	9.18107	2.33739e-06	0.0415639	chr11	43300367	+		OpenSea									chr11:43300220-43300475	3
cg22341310	-2.00179	0.0255079	-0.169436	0.0766958	-0.375494	-0.445888	-0.0750341	-0.278966	-2.19221	9.16799	2.38022e-06	0.0415639	chr19	48048583	-	chr19:48047796-48049162	Island	ZNF541	NM_001101419	Body		19:48048201-48048915	Unclassified_Cell_type_specific		TSS200	chr19:48048325-48049115	3
cg11181693	0.0518873	0.224604	0.0126507	0.0173195	0.624536	-0.148523	0.171497	-0.034391	0.283713	9.10632	2.59317e-06	0.0423293	chr6	169825345	-		OpenSea												chr6:169824326-169826516
cg00528572	-2.09693	-0.19585	-0.262587	-0.0902168	-0.630013	-0.114752	0.193245	-0.0944724	-2.38901	9.11204	2.57263e-06	0.0423293	chr11	92703433	+	chr11:92702789-92703434	Island	MTNR1B	NM_005959	Body						chr11:92703365-92703595	3
cg24597989	1.30195	0.0623949	-0.182456	0.0488625	-0.178549	-0.5782	-0.110068	-0.24837	1.16259	9.12726	2.51875e-06	0.0423293	chr16	57297299	+		OpenSea	PLLP	NM_015993	Body				PLLP	TSS200	chr16:57296925-57297315	3
cg12679275	-0.496736	0.0146949	-0.0299002	-0.0721007	-0.328915	-0.146789	0.0363173	0.018883	-0.611934	8.99586	3.02423e-06	0.0467483	chr1	35374141	+		OpenSea	DLGAP3	NM_001080418	5'UTR				DLGAP3;DLGAP3	3'UTR;5'UTR	chr1:35373945-35374375	3
cg03286609	-0.426418	0.021123	-0.0149817	-0.0438028	0.373152	-0.126903	-0.0164512	0.0766957	-0.321426	8.98962	3.05066e-06	0.0467483	chr5	76252218	-	chr5:76249435-76250528	S_Shore	CRHBP	NM_001882	Body					5'UTR
cg13700506	-0.0164157	-0.102352	-0.0738978	-0.036826	-0.602626	-0.308632	0.369992	-0.147584	-0.214257	9.00842	2.97173e-06	0.0467483	chr20	29892486	-		OpenSea	DEFB116	NM_001037731	Body
