# Supplementary material for: DNA methylation predicts the outcome of COVID-19 patients with acute respiratory distress syndrome
Source: J Transl Med. 2022 Nov 12;20:526. doi: 10.1186/s12967-022-03737-5 (PMC9652914; doi:10.1186/s12967-022-03737-5)
Supplement: Supplementary file 9 — Additional file 9: Table S9. Summary of univariate Cox proportional hazard analysis of the previously identified CpGs. Column variables represent Name; chr; chromosome number, pos; position, CpG name, relation_to_Island; where is CpG located in relationship to island, UCSC RefGene Name; UCSC gene name, UCSC RefGene Accession; UCSC gene accession, UCSC RefGene Group; where in respect to gene is CpG located, Beta; estimated coefficient beta from the model, StandardError; standard error, Z; z-score, LRT; likelihood ratio test, Wald; Wald test, LogRank; log-rank test, HR; Hazardous ratio, HR lower; Hazardous ratio lower 95% bound, HR upper; Hazardous ratio upper 95% bound. [file 12967_2022_3737_MOESM9_ESM.xlsx]

## Sheet: Supplemental Table 8
chr	pos	strand	Name	Probe_rs	Probe_maf	CpG_rs	CpG_maf	SBE_rs	SBE_maf	Islands_Name	Relation_to_Island	UCSC_RefGene_Name	UCSC_RefGene_Accession	UCSC_RefGene_Group	Phantom4_Enhancers	Phantom5_Enhancers	DMR	X450k_Enhancer	HMM_Island	Regulatory_Feature_Name	Regulatory_Feature_Group	GencodeBasicV12_NAME	GencodeBasicV12_Accession	GencodeBasicV12_Group	GencodeCompV12_NAME	GencodeCompV12_Accession	GencodeCompV12_Group	DNase_Hypersensitivity_NAME	DNase_Hypersensitivity_Evidence_Count	OpenChromatin_NAME	OpenChromatin_Evidence_Count	TFBS_NAME	TFBS_Evidence_Count	Methyl27_Loci	Methyl450_Loci	Random_Loci	logFC	AveExpr	t	P.Value	adj.P.Val	B	Term	Beta	StandardError	Z	P	LRT	Wald
chr6	32825139	+	cg19760441	NA	NA	NA	NA	NA	NA	chr6:32820849-32822370	S_Shelf	PSMB9	NM_002800;NM_148954	Body;Body				NA							PSMB9;PSMB9	ENST00000464863.1;ENST00000467593.1	5'UTR;5'UTR		NA		NA	chr6:32825031-32825832	5	NA	TRUE	NA	-0.165076	1.0239	-4.92073	2.10177e-06	0.00252754	4.6294	cg19760441	-0.917303	0.203155	-4.51529	6.32316e-06	2.29456e-05	6.32316e-06
chr8	8749278	+	cg01784220	NA	NA	NA	NA	NA	NA	chr8:8748652-8751478	Island	MFHAS1	NM_004225	1stExon				TRUE	8:8785883-8788888			MFHAS1	ENST00000276282.6	1stExon	MFHAS1	ENST00000276282.6	1stExon	chr8:8749005-8751795	3		NA		NA	NA	TRUE	NA	-0.160438	1.21283	-3.888	0.000147097	0.014252	0.813051	cg01784220	-0.881197	0.211188	-4.17257	3.01178e-05	8.62974e-05	3.01178e-05
chr9	138393570	-	cg12438037	NA	NA	NA	NA	NA	NA	chr9:138391394-138393271	S_Shore	MRPS2	NM_016034	Body				NA				C9orf116;C9orf116;C9orf116;MRPS2	ENST00000371791.1;ENST00000371789.3;ENST00000371791.1;ENST00000488610.1	5'UTR;TSS1500;1stExon;5'UTR	C9orf116;MRPS2;C9orf116;MRPS2;C9orf116;MRPS2;MRPS2;MRPS2	ENST00000371791.1;ENST00000462948.1;ENST00000371789.3;ENST00000472946.1;ENST00000371791.1;ENST00000488610.1;ENST00000485333.1;ENST00000472852.1	5'UTR;5'UTR;TSS1500;TSS1500;1stExon;5'UTR;5'UTR;5'UTR	chr9:138393300-138393615	3		NA		NA	TRUE	TRUE	NA	-0.175258	0.886644	-3.50245	0.000595727	0.0269052	-0.425322	cg12438037	-1.17127	0.23608	-4.96133	7.00116e-07	1.82236e-06	7.00116e-07
chr5	162930290	+	cg14447399	NA	NA	NA	NA	NA	NA	chr5:162932454-162932946	N_Shelf	MAT2B	NM_182796;NM_182796	1stExon;5'UTR	low-CpG:162862865-162862925			NA		5:162930140-162930639	Promoter_Associated_Cell_type_specific	MAT2B;MAT2B;MAT2B;MAT2B	ENST00000280969.5;ENST00000280969.5;ENST00000518731.1;ENST00000518731.1	5'UTR;1stExon;5'UTR;1stExon	MAT2B;MAT2B;MAT2B;MAT2B;MAT2B;MAT2B	ENST00000280969.5;ENST00000280969.5;ENST00000518731.1;ENST00000518731.1;ENST00000519719.1;ENST00000519719.1	5'UTR;1stExon;5'UTR;1stExon;1stExon;5'UTR	chr5:162930040-162930735	3		NA		NA	NA	TRUE	NA	0.595306	-3.45418	4.86284	2.71567e-06	0.00730869	4.34744	cg14447399	-0.78965	0.205213	-3.84795	0.000119109	0.000455642	0.000119109
chr2	139654951	+	cg12406406	NA	NA	NA	NA	NA	NA		OpenSea	YY1P2	NR_033658	Body				NA											NA		NA		NA	NA	NA	NA	0.214029	0.150778	3.92706	0.000126909	0.0292164	0.944812	cg12406406	-1.1075	0.304644	-3.63538	0.000277568	3.62938e-05	0.000277568
chr18	18642598	+	cg26121915	NA	NA	NA	NA	NA	NA		OpenSea	ROCK1	NM_005406	Body				NA				AC036178.1	ENST00000401386.1	TSS200	AC036178.1	ENST00000401386.1	TSS200		NA		NA		NA	NA	NA	NA	-0.556242	2.44317	-3.87835	0.000152537	0.0318643	0.78345	cg26121915	0.881201	0.215197	4.09485	4.22438e-05	0.000144257	4.22438e-05
chr7	99070410	-	cg05563613	rs115247362	0.011295	NA	NA	NA	NA	chr7:99070295-99070859	Island	ZNF789	NM_213603;NM_001013258	TSS200;TSS200				NA	7:98908266-98908853	7:99070072-99071179	Promoter_Associated	ZNF789;ZNF789;ZNF789;ZNF789	ENST00000331410.5;ENST00000483089.1;ENST00000493485.1;ENST00000379724.3	TSS200;TSS200;TSS200;TSS200	ZNF789;ZNF789;ZNF789;ZNF789;ZNF789;ZNF789;ZNF789	ENST00000331410.5;ENST00000483089.1;ENST00000488485.1;ENST00000493485.1;ENST00000447047.2;ENST00000379724.3;ENST00000465438.1	TSS200;TSS200;TSS200;TSS200;TSS200;TSS200;TSS200	chr7:99070260-99070555	3		NA		NA	NA	TRUE	NA	-0.382431	-4.19083	-3.74828	0.000247232	0.0388984	0.360678	cg05563613	0.831031	0.220264	3.77288	0.000161374	0.000239171	0.000161374
chr22	38201142	-	cg27424226	NA	NA	NA	NA	NA	NA	chr22:38200672-38201691	Island	H1F0	NM_005318;NM_005318	1stExon;5'UTR	high-CpG:36531059-36531284			NA	22:36529357-36531718	22:38200152-38202041	Unclassified_Cell_type_specific	H1F0;H1F0;H1F0	ENST00000455466.3;ENST00000340857.2;ENST00000340857.2	TSS200;5'UTR;1stExon	H1F0;H1F0;H1F0	ENST00000455466.3;ENST00000340857.2;ENST00000340857.2	TSS200;5'UTR;1stExon	chr22:38200565-38202235	3		NA		NA	NA	TRUE	NA	-0.484759	-3.60207	-3.58648	0.000443244	0.0496143	-0.148499	cg27424226	0.966865	0.25087	3.85405	0.000116182	8.89718e-05	0.000116182
[truncated: 11 more columns]
